# Supplementary material for: The role of data imbalance bias in the prediction of protein stability change upon mutation
Source: PLoS One. 2023 Mar 30;18(3):e0283727. doi: 10.1371/journal.pone.0283727 (PMC10062539; doi:10.1371/journal.pone.0283727)
Supplement: S1 File — (XLS) [file pone.0283727.s003.xls]

## Sheet: S2048
	Protein	Exp.DDG	Temperature	pH	A	R	N	D	C	E	Q	G	H	I	L	K	M	F	P	S	T	W	Y	V	A_count	R_count	N_count	D_count	C_count	E_count	Q_count	G_count	H_count	I_count	L_count	K_count	M_count	F_count	P_count	S_count	T_count	W_count	Y_count	V_count
1	1A23	4.6	30	7	0	0	0	0	0	0	0	0	-1	0	1	0	0	0	0	0	0	0	0	0	0	0	0	0	2	3	1	0	1	0	3	0	0	5	1	1	0	0	1	1
2	1A23	5.3	30	7	0	0	0	0	0	0	0	0	-1	0	1	0	0	0	0	0	0	0	0	0	0	0	0	0	2	3	1	0	1	0	3	0	0	5	1	1	0	0	1	1
3	1A23	3.6	30	7	0	0	0	0	0	0	0	0	-1	0	0	0	0	0	0	1	0	0	0	0	0	0	0	0	2	3	1	0	1	0	2	0	0	5	1	2	0	0	1	1
4	1A23	5.2	30	7	0	0	0	0	0	0	0	0	-1	0	0	0	0	0	0	1	0	0	0	0	0	0	0	0	2	3	1	0	1	0	2	0	0	5	1	2	0	0	1	1
5	1A23	0.5	30	7	0	0	0	0	0	0	0	0	-1	0	0	0	0	0	0	0	0	0	1	0	0	0	0	0	2	3	1	0	1	0	2	0	0	5	1	1	0	0	2	1
6	1A23	6.8	30	7	0	0	0	0	0	0	0	0	-1	0	0	0	0	0	0	0	0	0	1	0	0	0	0	0	2	3	1	0	1	0	2	0	0	5	1	1	0	0	2	1
7	1A23	6.8	30	7	0	0	0	0	0	0	0	0	-1	0	0	0	0	0	0	0	0	0	1	0	0	0	0	0	2	3	1	0	1	0	2	0	0	5	1	1	0	0	2	1
8	1AAR	0.53	25	5	0	0	0	0	0	1	0	0	0	0	0	-1	0	0	0	0	0	0	0	0	0	0	0	0	0	1	1	1	0	2	2	1	1	1	0	0	4	0	0	1
9	1AAR	0.26	25	5	0	0	0	0	0	0	1	0	0	0	0	-1	0	0	0	0	0	0	0	0	0	0	0	0	0	0	2	1	0	2	2	1	1	1	0	0	4	0	0	1
10	1AAR	0.32	25	5	0	0	0	0	0	0	0	0	0	0	0	0	0	-1	0	0	0	1	0	0	1	2	0	2	0	1	3	2	0	2	2	1	0	0	2	0	0	1	0	0
11	1AAR	0.77	25	5	0	0	0	0	0	1	0	0	-1	0	0	0	0	0	0	0	0	0	0	0	0	2	1	0	0	2	1	2	0	1	4	1	1	0	0	1	1	0	1	1
12	1AAR	0.55	25	5	0	0	0	0	0	0	1	0	-1	0	0	0	0	0	0	0	0	0	0	0	0	2	1	0	0	1	2	2	0	1	4	1	1	0	0	1	1	0	1	1
13	1AAR	-1.91	25	5	0	0	0	0	0	0	1	0	0	0	0	-1	0	0	0	0	0	0	0	0	1	0	1	2	0	3	2	1	0	3	0	2	0	0	1	1	1	0	0	1
14	1AAR	-1.48	25	5	0	0	1	0	0	0	0	0	0	0	0	-1	0	0	0	0	0	0	0	0	1	0	2	2	0	2	1	1	0	3	0	2	0	0	2	1	1	0	0	1
15	1AAR	-1.67	25	5	0	0	0	0	0	0	1	0	0	0	0	-1	0	0	0	0	0	0	0	0	1	0	1	2	0	2	2	1	0	3	0	2	0	0	2	1	1	0	0	1
16	1AAR	1.63	25	5	0	-1	0	0	0	1	0	0	0	0	0	0	0	0	0	0	0	0	0	0	1	0	0	1	0	3	3	2	0	2	2	2	0	1	2	0	0	0	0	0
17	1AAR	-0.33	25	5	0	-1	0	0	0	0	1	0	0	0	0	0	0	0	0	0	0	0	0	0	0	1	0	0	0	1	2	2	1	1	4	1	1	1	0	1	1	0	0	2
18	1AG2	-0.14	25	7	0	0	0	0	0	-1	0	0	0	0	0	1	0	0	0	0	0	0	0	0	0	1	1	1	0	2	0	1	0	0	0	3	2	1	0	0	5	0	0	2
19	1AG2	-2.46	25	7	0	0	0	0	0	0	0	0	0	0	0	0	0	-1	0	1	0	0	0	0	0	0	1	1	0	3	0	1	0	0	0	2	2	0	0	1	6	0	0	2
20	1AG2	-0.33	25	7	0	0	0	0	0	0	0	0	0	0	0	0	-1	0	0	0	0	0	0	1	1	1	0	0	0	0	0	4	0	0	2	0	2	0	1	2	0	0	1	1
21	1AG2	-2.13	25	7	0	1	0	0	0	0	-1	0	0	0	0	0	0	0	0	0	0	0	0	0	1	2	0	0	1	2	3	0	0	0	0	1	1	0	0	1	1	0	3	3
22	1AG2	-1.44	25	7	0	-1	0	0	0	0	0	0	1	0	0	0	0	0	0	0	0	0	0	0	0	0	0	1	1	3	2	0	1	0	0	1	3	0	0	0	3	0	0	4
23	1AG2	-4.62	25	7	1	0	0	0	0	0	0	0	0	0	0	0	0	0	0	0	-1	0	0	0	1	0	2	1	1	0	1	0	2	2	0	1	0	1	0	0	4	0	0	3
24	1AG2	-0.17	25	7	0	0	0	0	0	0	0	0	0	0	0	0	0	0	0	0	-1	0	0	1	0	0	2	0	0	1	1	1	1	2	0	2	0	1	0	0	6	0	0	2
25	1AG2	-0.5	25	7	0	0	0	0	0	0	0	0	0	1	0	0	0	0	0	0	0	0	0	-1	0	0	4	1	1	0	2	0	2	3	0	1	0	1	0	0	2	0	0	2
26	1AG2	-0.26	25	7	0	0	0	0	0	0	0	0	0	1	0	0	0	0	0	0	0	0	0	-1	0	1	0	1	1	2	3	0	0	1	0	1	3	0	0	0	2	0	1	3
27	1AJ3	-1.11	25	7.5	0	0	0	0	0	0	0	0	0	0	0	0	0	1	0	0	0	-1	0	0	0	1	0	3	0	3	0	0	0	1	2	3	1	2	0	2	0	0	0	1
28	1AKK	-1.2	83	2	0	0	0	0	0	0	0	0	0	0	-1	0	0	0	0	0	0	0	0	1	2	1	1	1	0	2	0	0	0	2	1	5	0	0	0	0	2	0	1	1
29	1ANK	-1.4	51.8	7.2	0	0	0	-1	0	0	0	0	1	0	0	0	0	0	0	0	0	0	0	0	1	2	1	1	1	1	1	2	1	1	2	0	0	2	2	0	1	0	0	0
30	1ANK	-0.8	51.8	7.2	0	0	0	0	0	0	0	0	0	0	1	0	0	-1	0	0	0	0	0	0	2	2	1	2	1	0	1	2	0	1	3	0	0	1	2	0	1	0	0	0
31	1ANK	-2.4	51.8	7.2	0	0	0	0	0	0	0	-1	0	0	0	0	0	0	0	0	0	0	0	1	1	2	1	3	1	0	1	1	0	1	2	0	0	2	2	0	1	0	0	1
32	1ANK	-0.2	51.8	7.4	0	-1	0	0	0	0	0	1	0	0	0	0	0	0	0	0	0	0	0	0	2	0	1	2	0	0	1	3	0	1	2	1	1	2	2	0	1	0	0	0
33	1ARR	2.4	20	7.5	0	0	0	0	0	0	0	0	0	0	1	0	0	0	-1	0	0	0	0	0	0	2	1	0	0	1	1	1	0	0	2	2	3	1	1	1	0	1	0	0
34	1ARR	2.49	25	7.5	0	0	0	0	0	0	0	0	0	0	1	0	0	0	-1	0	0	0	0	0	0	2	1	0	0	1	1	1	0	0	2	2	3	1	1	1	0	1	0	0
35	1ARR	2.55	53.4	7.5	0	0	0	0	0	0	0	0	0	0	1	0	0	0	-1	0	0	0	0	0	0	2	1	0	0	1	1	1	0	0	2	2	3	1	1	1	0	1	0	0
36	1AYF	0.96	37	8.5	0	0	0	0	-1	0	0	0	0	0	0	0	0	0	0	1	0	0	0	0	1	2	1	2	1	0	1	1	0	1	2	1	2	0	0	2	2	0	0	0
37	1AYF	0.45	37	8.5	0	0	0	-1	0	1	0	0	0	0	0	0	0	0	0	0	0	0	0	0	2	0	1	2	0	4	0	1	0	1	4	0	1	0	0	0	2	0	1	0
38	1AYF	-1.67	37	8.5	0	0	0	0	0	0	1	0	-1	0	0	0	0	0	0	0	0	0	0	0	1	0	0	0	2	3	2	1	1	2	2	0	0	2	0	1	2	0	0	0
39	1AYF	-1.16	37	8.5	0	1	0	0	0	0	0	0	-1	0	0	0	0	0	0	0	0	0	0	0	1	1	0	0	2	3	1	1	1	2	2	0	0	2	0	1	2	0	0	0
40	1AYF	-1.19	37	8.5	0	0	0	0	0	0	0	0	-1	0	0	0	0	0	0	0	1	0	0	0	1	0	0	0	2	3	1	1	1	2	2	0	0	2	0	1	3	0	0	0
41	1AYF	-1.31	37	8.5	1	0	0	0	0	0	0	0	0	0	0	0	0	0	0	0	-1	0	0	0	3	0	0	0	3	2	1	1	2	2	2	0	0	1	0	1	1	0	0	0
42	1AYF	0.05	37	8.5	0	0	0	0	0	0	0	0	0	0	0	0	0	0	0	1	-1	0	0	0	2	0	0	0	3	2	1	1	2	2	2	0	0	1	0	2	1	0	0	0
43	1AYF	-0.01	37	8.5	0	0	0	0	0	0	0	0	0	0	0	0	0	1	0	0	0	0	-1	0	1	2	1	3	0	2	0	2	0	0	4	0	1	1	0	1	1	0	0	0
44	1AYF	-0.36	37	8.5	0	0	0	0	0	0	0	0	0	0	1	0	0	0	0	0	0	0	-1	0	1	2	1	3	0	2	0	2	0	0	5	0	1	0	0	1	1	0	0	0
45	1AYF	-0.33	37	8.5	0	0	0	0	0	0	0	0	0	0	0	0	0	0	0	1	0	0	-1	0	1	2	1	3	0	2	0	2	0	0	4	0	1	0	0	2	1	0	0	0
46	1AYF	-0.21	37	8.5	0	0	0	0	0	0	0	0	0	0	0	0	0	0	0	0	0	1	-1	0	1	2	1	3	0	2	0	2	0	0	4	0	1	0	0	1	1	1	0	0
47	1BNI	-0.69	25	4.4	1	0	0	-1	0	0	0	0	0	0	0	0	0	0	0	0	0	0	0	0	3	0	1	1	0	0	2	1	0	1	1	0	0	1	0	0	2	0	2	2
48	1BNI	-0.9	25	6.3	1	0	0	-1	0	0	0	0	0	0	0	0	0	0	0	0	0	0	0	0	3	0	1	1	0	0	2	1	0	1	1	0	0	1	0	0	2	0	2	2
49	1BNI	-1.17	25	6.3	0	0	0	-1	0	0	0	1	0	0	0	0	0	0	0	0	0	0	0	0	2	0	1	1	0	0	2	2	0	1	1	0	0	1	0	0	2	0	2	2
50	1BNI	-0.97	25	6.3	0	0	0	-1	0	0	0	0	0	0	0	0	0	0	0	1	0	0	0	0	2	0	1	1	0	0	2	1	0	1	1	0	0	1	0	1	2	0	2	2
51	1BNI	-4.6	25	6.15	0	0	0	0	0	0	0	0	0	0	1	0	0	-1	0	0	0	0	0	0	2	0	1	2	0	0	2	1	0	1	2	0	0	0	0	0	2	0	1	2
52	1BNI	-1.4	25	6.3	1	0	0	0	0	0	0	0	0	-1	0	0	0	0	0	0	0	0	0	0	3	0	1	2	0	0	1	1	0	0	0	0	0	1	0	0	1	0	1	2
53	1BNI	-0.6	25	6.3	0	0	0	0	0	0	0	0	0	-1	0	0	0	0	0	0	0	0	0	1	2	0	1	2	0	0	1	1	0	0	0	0	0	1	0	0	1	0	1	3
54	1BNI	-1.9	25	6.3	1	0	-1	0	0	0	0	0	0	0	0	0	0	0	0	0	0	0	0	0	3	0	0	2	0	0	1	1	0	1	1	0	0	1	0	0	1	0	1	2
55	1BNI	-2.1	25	6.3	1	0	0	0	0	0	0	0	0	0	0	0	0	0	0	0	-1	0	0	0	3	0	1	2	0	0	2	1	0	1	1	0	0	1	0	0	0	0	1	2
56	1BNI	-2.23	25	6.3	1	0	0	0	0	0	0	0	0	0	0	0	0	0	0	0	-1	0	0	0	3	0	1	2	0	0	2	1	0	1	1	0	0	1	0	0	0	0	1	2
57	1BNI	-2.53	25	6.3	1	0	0	0	0	0	0	0	0	0	0	0	0	0	0	0	-1	0	0	0	3	0	1	2	0	0	2	1	0	1	1	0	0	1	0	0	0	0	1	2
58	1BNI	0.11	25	6.3	0	0	0	1	0	0	0	0	0	0	0	0	0	0	0	0	-1	0	0	0	2	0	1	3	0	0	2	1	0	1	1	0	0	1	0	0	0	0	1	2
59	1BNI	-0.27	25	6.3	0	0	0	0	0	1	0	0	0	0	0	0	0	0	0	0	-1	0	0	0	2	0	1	2	0	1	2	1	0	1	1	0	0	1	0	0	0	0	1	2
60	1BNI	-1.2	25	6.3	0	0	0	0	0	0	0	1	0	0	0	0	0	0	0	0	-1	0	0	0	2	0	1	2	0	0	2	2	0	1	1	0	0	1	0	0	0	0	1	2
61	1BNI	-1.34	25	6.3	0	0	0	0	0	0	0	1	0	0	0	0	0	0	0	0	-1	0	0	0	2	0	1	2	0	0	2	2	0	1	1	0	0	1	0	0	0	0	1	2
62	1BNI	-2.65	25	4.4	0	0	0	0	0	0	0	0	1	0	0	0	0	0	0	0	-1	0	0	0	2	0	1	2	0	0	2	1	1	1	1	0	0	1	0	0	0	0	1	2
63	1BNI	-1.56	25	8.9	0	0	0	0	0	0	0	0	1	0	0	0	0	0	0	0	-1	0	0	0	2	0	1	2	0	0	2	1	1	1	1	0	0	1	0	0	0	0	1	2
64	1BNI	-1.27	25	6.3	0	0	1	0	0	0	0	0	0	0	0	0	0	0	0	0	-1	0	0	0	2	0	2	2	0	0	2	1	0	1	1	0	0	1	0	0	0	0	1	2
65	1BNI	-3.08	25	6.3	0	0	0	0	0	0	0	0	0	0	0	0	0	0	1	0	-1	0	0	0	2	0	1	2	0	0	2	1	0	1	1	0	0	1	1	0	0	0	1	2
66	1BNI	-1.87	25	6.3	0	0	0	0	0	0	1	0	0	0	0	0	0	0	0	0	-1	0	0	0	2	0	1	2	0	0	3	1	0	1	1	0	0	1	0	0	0	0	1	2
67	1BNI	-0.22	25	6.3	0	0	0	0	0	0	0	0	0	0	0	0	0	0	0	1	-1	0	0	0	2	0	1	2	0	0	2	1	0	1	1	0	0	1	0	1	0	0	1	2
68	1BNI	-1	25	6.3	-1	0	0	0	1	0	0	0	0	0	0	0	0	0	0	0	0	0	0	0	2	0	2	0	1	1	1	2	0	1	1	2	0	0	0	2	1	1	1	1
69	1BNI	-0.7	25	6.3	-1	0	0	1	0	0	0	0	0	0	0	0	0	0	0	0	0	0	0	0	2	0	2	1	0	1	1	2	0	1	1	2	0	0	0	2	1	1	1	1
70	1BNI	-0.6	25	6.3	-1	0	0	0	0	1	0	0	0	0	0	0	0	0	0	0	0	0	0	0	2	0	2	0	0	2	1	2	0	1	1	2	0	0	0	2	1	1	1	1
71	1BNI	-0.7	25	6.3	-1	0	0	0	0	0	0	0	0	0	0	0	0	1	0	0	0	0	0	0	2	0	2	0	0	1	1	2	0	1	1	2	0	1	0	2	1	1	1	1
72	1BNI	-0.9	25	6.3	-1	0	0	0	0	0	0	1	0	0	0	0	0	0	0	0	0	0	0	0	2	0	2	0	0	1	1	3	0	1	1	2	0	0	0	2	1	1	1	1
73	1BNI	-0.8	25	6.3	-1	0	0	0	0	0	0	0	1	0	0	0	0	0	0	0	0	0	0	0	2	0	2	0	0	1	1	2	1	1	1	2	0	0	0	2	1	1	1	1
74	1BNI	-0.8	25	6.3	-1	0	0	0	0	0	0	0	0	1	0	0	0	0	0	0	0	0	0	0	2	0	2	0	0	1	1	2	0	2	1	2	0	0	0	2	1	1	1	1
75	1BNI	-0.2	25	6.3	-1	0	0	0	0	0	0	0	0	0	0	1	0	0	0	0	0	0	0	0	2	0	2	0	0	1	1	2	0	1	1	3	0	0	0	2	1	1	1	1
76	1BNI	-0.3	25	6.3	-1	0	0	0	0	0	0	0	0	0	1	0	0	0	0	0	0	0	0	0	2	0	2	0	0	1	1	2	0	1	2	2	0	0	0	2	1	1	1	1
77	1BNI	-0.3	25	6.3	-1	0	0	0	0	0	0	0	0	0	0	0	1	0	0	0	0	0	0	0	2	0	2	0	0	1	1	2	0	1	1	2	1	0	0	2	1	1	1	1
78	1BNI	-0.7	25	6.3	-1	0	1	0	0	0	0	0	0	0	0	0	0	0	0	0	0	0	0	0	2	0	3	0	0	1	1	2	0	1	1	2	0	0	0	2	1	1	1	1
79	1BNI	-4.1	25	6.3	-1	0	0	0	0	0	0	0	0	0	0	0	0	0	1	0	0	0	0	0	2	0	2	0	0	1	1	2	0	1	1	2	0	0	1	2	1	1	1	1
80	1BNI	-0.5	25	6.3	-1	0	0	0	0	0	1	0	0	0	0	0	0	0	0	0	0	0	0	0	2	0	2	0	0	1	2	2	0	1	1	2	0	0	0	2	1	1	1	1
81	1BNI	-0.1	25	6.3	-1	1	0	0	0	0	0	0	0	0	0	0	0	0	0	0	0	0	0	0	2	1	2	0	0	1	1	2	0	1	1	2	0	0	0	2	1	1	1	1
82	1BNI	-0.4	25	6.3	-1	0	0	0	0	0	0	0	0	0	0	0	0	0	0	1	0	0	0	0	2	0	2	0	0	1	1	2	0	1	1	2	0	0	0	3	1	1	1	1
83	1BNI	-0.8	25	6.3	-1	0	0	0	0	0	0	0	0	0	0	0	0	0	0	0	1	0	0	0	2	0	2	0	0	1	1	2	0	1	1	2	0	0	0	2	2	1	1	1
84	1BNI	-0.9	25	6.3	-1	0	0	0	0	0	0	0	0	0	0	0	0	0	0	0	0	0	0	1	2	0	2	0	0	1	1	2	0	1	1	2	0	0	0	2	1	1	1	2
85	1BNI	-1	25	6.3	-1	0	0	0	0	0	0	0	0	0	0	0	0	0	0	0	0	1	0	0	2	0	2	0	0	1	1	2	0	1	1	2	0	0	0	2	1	2	1	1
86	1BNI	-0.8	25	6.3	-1	0	0	0	0	0	0	0	0	0	0	0	0	0	0	0	0	0	1	0	2	0	2	0	0	1	1	2	0	1	1	2	0	0	0	2	1	1	2	1
87	1BNI	0.43	25	6.3	1	0	0	-1	0	0	0	0	0	0	0	0	0	0	0	0	0	0	0	0	2	0	1	1	0	0	1	1	1	1	2	1	0	1	1	0	2	0	2	2
88	1BNI	-0.3	25	6.3	1	0	0	-1	0	0	0	0	0	0	0	0	0	0	0	0	0	0	0	0	2	0	1	1	0	0	1	1	1	1	2	1	0	1	1	0	2	0	2	2
89	1BNI	-0.78	25	4.4	0	0	0	-1	0	0	0	1	0	0	0	0	0	0	0	0	0	0	0	0	1	0	1	1	0	0	1	2	1	1	2	1	0	1	1	0	2	0	2	2
90	1BNI	-1.29	25	6.3	0	0	0	-1	0	0	0	1	0	0	0	0	0	0	0	0	0	0	0	0	1	0	1	1	0	0	1	2	1	1	2	1	0	1	1	0	2	0	2	2
91	1BNI	-0.65	25	6.3	0	0	0	-1	0	0	0	0	0	0	0	0	0	0	0	1	0	0	0	0	1	0	1	1	0	0	1	1	1	1	2	1	0	1	1	1	2	0	2	2
92	1BNI	-0.27	25	4.4	0	0	0	-1	0	0	0	0	0	0	0	0	1	0	0	0	0	0	0	0	1	0	1	0	0	1	2	0	1	1	2	2	1	0	1	1	2	0	3	0
93	1BNI	0.1	25	6.3	0	0	0	-1	0	1	0	0	0	0	0	0	0	0	0	0	0	0	0	0	3	0	1	0	0	1	0	4	0	1	1	2	0	0	1	2	0	1	0	2
94	1BNI	-3	25	6.3	1	0	0	-1	0	0	0	0	0	0	0	0	0	0	0	0	0	0	0	0	2	1	1	0	0	1	0	4	0	2	1	2	0	1	1	2	0	0	0	1
95	1BNI	-3.3	25	6.3	1	0	0	-1	0	0	0	0	0	0	0	0	0	0	0	0	0	0	0	0	2	1	1	0	0	1	0	4	0	2	1	2	0	1	1	2	0	0	0	1
96	1BNI	-2.46	25	4.4	0	0	1	-1	0	0	0	0	0	0	0	0	0	0	0	0	0	0	0	0	1	1	2	0	0	1	0	4	0	2	1	2	0	1	1	2	0	0	0	1
97	1BNI	-2.65	25	4.4	0	0	1	-1	0	0	0	0	0	0	0	0	0	0	0	0	0	0	0	0	1	1	2	0	0	1	0	4	0	2	1	2	0	1	1	2	0	0	0	1
98	1BNI	-2.66	25	4.4	0	0	1	-1	0	0	0	0	0	0	0	0	0	0	0	0	0	0	0	0	1	1	2	0	0	1	0	4	0	2	1	2	0	1	1	2	0	0	0	1
99	1BNI	-2.4	25	6.3	0	0	1	-1	0	0	0	0	0	0	0	0	0	0	0	0	0	0	0	0	1	1	2	0	0	1	0	4	0	2	1	2	0	1	1	2	0	0	0	1
100	1BNI	-2.6	25	6.3	0	0	1	-1	0	0	0	0	0	0	0	0	0	0	0	0	0	0	0	0	1	1	2	0	0	1	0	4	0	2	1	2	0	1	1	2	0	0	0	1
101	1BNI	-2.32	25	8.9	0	0	1	-1	0	0	0	0	0	0	0	0	0	0	0	0	0	0	0	0	1	1	2	0	0	1	0	4	0	2	1	2	0	1	1	2	0	0	0	1
102	1BNI	-4.8	25	6.3	0	0	1	-1	0	0	0	0	0	0	0	0	0	0	0	0	0	0	0	0	1	3	3	0	0	1	0	2	0	1	0	1	0	1	0	2	2	1	1	0
103	1BNI	-5	25	6.3	0	0	1	-1	0	0	0	0	0	0	0	0	0	0	0	0	0	0	0	0	1	3	3	0	0	1	0	2	0	1	0	1	0	1	0	2	2	1	1	0
104	1BNI	-4.11	25	6.3	0	0	1	-1	0	0	0	0	0	0	0	0	0	0	0	0	0	0	0	0	0	1	2	2	0	0	0	0	1	2	2	1	0	0	0	3	2	1	2	0
105	1BNI	-1.25	25	6.3	1	0	0	0	0	-1	0	0	0	0	0	0	0	0	0	0	0	0	0	0	4	0	1	1	0	0	1	1	0	1	2	1	0	0	1	2	1	1	1	1
106	1BNI	-1.8	25	6.3	0	0	0	0	0	-1	0	1	0	0	0	0	0	0	0	0	0	0	0	0	3	0	1	1	0	0	1	2	0	1	2	1	0	0	1	2	1	1	1	1
107	1BNI	-1.81	25	6.3	0	0	0	0	0	-1	0	1	0	0	0	0	0	0	0	0	0	0	0	0	3	0	1	1	0	0	1	2	0	1	2	1	0	0	1	2	1	1	1	1
108	1BNI	0	25	6.3	0	0	0	0	0	-1	1	0	0	0	0	0	0	0	0	0	0	0	0	0	3	0	1	1	0	0	2	1	0	1	2	1	0	0	1	2	1	1	1	1
109	1BNI	-1.23	25	6.3	0	0	0	0	0	-1	0	0	0	0	0	0	0	0	0	1	0	0	0	0	3	0	1	1	0	0	1	1	0	1	2	1	0	0	1	3	1	1	1	1
110	1BNI	-2.5	25	6.3	1	0	0	0	0	-1	0	0	0	0	0	0	0	0	0	0	0	0	0	0	2	2	1	1	0	0	0	3	0	1	0	1	0	1	1	2	2	1	1	0
111	1BNI	-3.12	25	6.3	1	0	0	0	0	0	0	-1	0	0	0	0	0	0	0	0	0	0	0	0	5	0	1	0	0	1	1	1	0	1	2	2	0	0	0	2	1	1	0	1
112	1BNI	-3.39	25	6.3	0	0	0	1	0	0	0	-1	0	0	0	0	0	0	0	0	0	0	0	0	4	0	1	1	0	1	1	1	0	1	2	2	0	0	0	2	1	1	0	1
113	1BNI	-2.6	25	4.4	0	0	0	0	0	0	0	-1	1	0	0	0	0	0	0	0	0	0	0	0	4	0	1	0	0	1	1	1	1	1	2	2	0	0	0	2	1	1	0	1
114	1BNI	-2.65	25	6.3	0	0	0	0	0	0	0	-1	1	0	0	0	0	0	0	0	0	0	0	0	4	0	1	0	0	1	1	1	1	1	2	2	0	0	0	2	1	1	0	1
115	1BNI	-3.15	25	8.9	0	0	0	0	0	0	0	-1	1	0	0	0	0	0	0	0	0	0	0	0	4	0	1	0	0	1	1	1	1	1	2	2	0	0	0	2	1	1	0	1
116	1BNI	-3.12	25	6.3	0	0	0	0	0	0	0	-1	0	0	0	1	0	0	0	0	0	0	0	0	4	0	1	0	0	1	1	1	0	1	2	3	0	0	0	2	1	1	0	1
117	1BNI	-2.75	25	6.3	0	0	1	0	0	0	0	-1	0	0	0	0	0	0	0	0	0	0	0	0	4	0	2	0	0	1	1	1	0	1	2	2	0	0	0	2	1	1	0	1
118	1BNI	-2.42	25	6.3	0	1	0	0	0	0	0	-1	0	0	0	0	0	0	0	0	0	0	0	0	4	1	1	0	0	1	1	1	0	1	2	2	0	0	0	2	1	1	0	1
119	1BNI	-3.2	25	6.3	0	0	0	0	0	0	0	-1	0	0	0	0	0	0	0	1	0	0	0	0	4	0	1	0	0	1	1	1	0	1	2	2	0	0	0	3	1	1	0	1
120	1BNI	-3.37	25	6.3	0	0	0	0	0	0	0	-1	0	0	0	0	0	0	0	0	1	0	0	0	4	0	1	0	0	1	1	1	0	1	2	2	0	0	0	2	2	1	0	1
121	1BNI	-5.3	54.1	6.3	1	0	0	0	0	0	0	-1	0	0	0	0	0	0	0	0	0	0	0	0	3	1	1	2	0	1	0	3	0	2	0	1	0	1	1	2	0	0	0	1
122	1BNI	-8.4	54.1	6.3	0	0	0	0	0	0	0	-1	0	0	0	0	0	0	0	0	0	0	0	1	2	1	1	2	0	1	0	3	0	2	0	1	0	1	1	2	0	0	0	2
123	1BNI	-3.4	54.1	6.3	1	0	0	0	0	0	0	-1	0	0	0	0	0	0	0	0	0	0	0	0	2	1	1	2	0	1	0	3	0	2	0	2	0	1	1	2	0	0	0	1
124	1BNI	-7.8	54.1	6.3	0	0	0	0	0	0	0	-1	0	0	0	0	0	0	0	0	0	0	0	1	1	1	1	2	0	1	0	3	0	2	0	2	0	1	1	2	0	0	0	2
125	1BNI	0.5	25	6.3	0	0	0	0	0	0	0	-1	0	0	0	0	0	0	0	1	0	0	0	0	1	3	1	0	0	2	0	2	0	0	1	2	0	1	1	3	1	1	0	0
126	1BNI	-1.85	25	6.3	1	0	0	0	0	0	0	0	-1	0	0	0	0	0	0	0	0	0	0	0	2	0	1	2	0	0	1	1	0	1	2	2	0	0	1	0	2	0	3	1
127	1BNI	-2.56	25	6.3	0	0	0	1	0	0	0	0	-1	0	0	0	0	0	0	0	0	0	0	0	1	0	1	3	0	0	1	1	0	1	2	2	0	0	1	0	2	0	3	1
128	1BNI	-0.98	25	5.8	0	0	0	0	0	0	0	1	-1	0	0	0	0	0	0	0	0	0	0	0	1	0	1	2	0	0	1	2	0	1	2	2	0	0	1	0	2	0	3	1
129	1BNI	-0.7	25	6.3	0	0	0	0	0	0	0	1	-1	0	0	0	0	0	0	0	0	0	0	0	1	0	1	2	0	0	1	2	0	1	2	2	0	0	1	0	2	0	3	1
130	1BNI	0.51	25	9	0	0	0	0	0	0	0	1	-1	0	0	0	0	0	0	0	0	0	0	0	1	0	1	2	0	0	1	2	0	1	2	2	0	0	1	0	2	0	3	1
131	1BNI	-1.19	25	6.3	0	0	0	0	0	0	0	0	-1	0	0	1	0	0	0	0	0	0	0	0	1	0	1	2	0	0	1	1	0	1	2	3	0	0	1	0	2	0	3	1
132	1BNI	-1.2	25	6.3	0	0	0	0	0	0	0	0	-1	0	0	1	0	0	0	0	0	0	0	0	1	0	1	2	0	0	1	1	0	1	2	3	0	0	1	0	2	0	3	1
133	1BNI	-1.68	25	6.3	0	0	1	0	0	0	0	0	-1	0	0	0	0	0	0	0	0	0	0	0	1	0	2	2	0	0	1	1	0	1	2	2	0	0	1	0	2	0	3	1
134	1BNI	-1.6	25	6.3	0	0	0	0	0	0	1	0	-1	0	0	0	0	0	0	0	0	0	0	0	1	0	1	2	0	0	2	1	0	1	2	2	0	0	1	0	2	0	3	1
135	1BNI	-1.17	25	6.3	0	1	0	0	0	0	0	0	-1	0	0	0	0	0	0	0	0	0	0	0	1	1	1	2	0	0	1	1	0	1	2	2	0	0	1	0	2	0	3	1
136	1BNI	-2.28	25	6.3	0	0	0	0	0	0	0	0	-1	0	0	0	0	0	0	1	0	0	0	0	1	0	1	2	0	0	1	1	0	1	2	2	0	0	1	1	2	0	3	1
137	1BNI	-3.5	25	6.3	1	0	0	0	0	0	0	0	0	-1	0	0	0	0	0	0	0	0	0	0	3	0	1	1	0	1	1	1	1	0	2	2	0	0	1	1	2	0	2	0
138	1BNI	-1.1	25	6.3	0	0	0	0	0	0	0	0	0	-1	0	0	0	0	0	0	0	0	0	1	2	0	1	1	0	1	1	1	1	0	2	2	0	0	1	1	2	0	2	1
139	1BNI	-4.7	25	6.3	1	0	0	0	0	0	0	0	0	-1	0	0	0	0	0	0	0	0	0	0	3	1	1	2	0	1	0	3	0	1	1	1	0	1	1	2	0	0	0	1
140	1BNI	-1.86	25	4.4	0	0	0	0	0	0	0	0	0	-1	0	0	0	0	0	0	0	0	0	1	2	1	1	2	0	1	0	3	0	1	1	1	0	1	1	2	0	0	0	2
141	1BNI	-1.8	25	6.3	0	0	0	0	0	0	0	0	0	-1	0	0	0	0	0	0	0	0	0	1	2	1	1	2	0	1	0	3	0	1	1	1	0	1	1	2	0	0	0	2
142	1BNI	-1.1	25	6.3	1	0	0	0	0	0	0	0	0	-1	0	0	0	0	0	0	0	0	0	0	2	1	1	1	0	1	0	4	0	1	1	2	0	1	2	2	0	0	0	0
143	1BNI	-0.6	25	6.3	0	0	0	0	0	0	0	0	0	-1	0	0	0	0	0	0	1	0	0	0	1	1	1	1	0	1	0	4	0	1	1	2	0	1	2	2	1	0	0	0
144	1BNI	-0.3	25	6.3	0	0	0	0	0	0	0	0	0	-1	0	0	0	0	0	0	0	0	0	1	1	1	1	1	0	1	0	4	0	1	1	2	0	1	2	2	0	0	0	1
145	1BNI	-0.3	25	6.3	0	0	0	0	0	0	0	0	0	-1	0	0	0	0	0	0	0	0	0	1	1	1	1	1	0	1	0	4	0	1	1	2	0	1	2	2	0	0	0	1
146	1BNI	-1.9	25	6.3	1	0	0	0	0	0	0	0	0	-1	0	0	0	0	0	0	0	0	0	0	2	3	2	1	0	1	0	2	0	0	0	0	0	1	0	3	2	1	1	0
147	1BNI	-0.8	25	6.3	0	0	0	0	0	0	0	0	0	-1	0	0	0	0	0	0	0	0	0	1	1	3	2	1	0	1	0	2	0	0	0	0	0	1	0	3	2	1	1	1
148	1BNI	-4	25	6.3	1	0	0	0	0	0	0	0	0	-1	0	0	0	0	0	0	0	0	0	0	1	2	1	2	0	0	0	1	0	1	2	0	0	1	0	4	1	1	2	0
149	1BNI	-4.46	25	6.3	1	0	0	0	0	0	0	0	0	-1	0	0	0	0	0	0	0	0	0	0	1	2	1	2	0	0	0	1	0	1	2	0	0	1	0	4	1	1	2	0
150	1BNI	-4.46	25	6.3	1	0	0	0	0	0	0	0	0	-1	0	0	0	0	0	0	0	0	0	0	1	2	1	2	0	0	0	1	0	1	2	0	0	1	0	4	1	1	2	0
151	1BNI	-3.9	48	6.3	1	0	0	0	0	0	0	0	0	-1	0	0	0	0	0	0	0	0	0	0	1	2	1	2	0	0	0	1	0	1	2	0	0	1	0	4	1	1	2	0
152	1BNI	-0.3	25	6.3	0	0	0	0	0	0	0	0	0	-1	1	0	0	0	0	0	0	0	0	0	0	2	1	2	0	0	0	1	0	1	3	0	0	1	0	4	1	1	2	0
153	1BNI	-1.47	25	4.4	0	0	0	0	0	0	0	0	0	-1	0	0	0	0	0	0	0	0	0	1	0	2	1	2	0	0	0	1	0	1	2	0	0	1	0	4	1	1	2	1
154	1BNI	-1.3	25	6.3	0	0	0	0	0	0	0	0	0	-1	0	0	0	0	0	0	0	0	0	1	0	2	1	2	0	0	0	1	0	1	2	0	0	1	0	4	1	1	2	1
155	1BNI	-1.49	25	6.3	0	0	0	0	0	0	0	0	0	-1	0	0	0	0	0	0	0	0	0	1	0	2	1	2	0	0	0	1	0	1	2	0	0	1	0	4	1	1	2	1
156	1BNI	-1.49	25	6.3	0	0	0	0	0	0	0	0	0	-1	0	0	0	0	0	0	0	0	0	1	0	2	1	2	0	0	0	1	0	1	2	0	0	1	0	4	1	1	2	1
157	1BNI	-1.1	48	6.3	0	0	0	0	0	0	0	0	0	-1	0	0	0	0	0	0	0	0	0	1	0	2	1	2	0	0	0	1	0	1	2	0	0	1	0	4	1	1	2	1
158	1BNI	-3.2	25	6.3	1	0	0	0	0	0	0	0	0	-1	0	0	0	0	0	0	0	0	0	0	1	1	0	2	0	0	1	0	1	1	2	1	0	0	0	2	3	1	3	0
159	1BNI	-3.33	25	6.3	1	0	0	0	0	0	0	0	0	-1	0	0	0	0	0	0	0	0	0	0	1	1	0	2	0	0	1	0	1	1	2	1	0	0	0	2	3	1	3	0
160	1BNI	-3.52	25	6.3	1	0	0	0	0	0	0	0	0	-1	0	0	0	0	0	0	0	0	0	0	1	1	0	2	0	0	1	0	1	1	2	1	0	0	0	2	3	1	3	0
161	1BNI	-3.52	25	6.3	1	0	0	0	0	0	0	0	0	-1	0	0	0	0	0	0	0	0	0	0	1	1	0	2	0	0	1	0	1	1	2	1	0	0	0	2	3	1	3	0
162	1BNI	-4	25	6.3	1	0	0	0	0	0	0	0	0	-1	0	0	0	0	0	0	0	0	0	0	1	1	0	2	0	0	1	0	1	1	2	1	0	0	0	2	3	1	3	0
163	1BNI	-3.2	48	6.3	1	0	0	0	0	0	0	0	0	-1	0	0	0	0	0	0	0	0	0	0	1	1	0	2	0	0	1	0	1	1	2	1	0	0	0	2	3	1	3	0
164	1BNI	-1.17	25	4.4	0	0	0	0	0	0	0	0	0	-1	0	0	0	0	0	0	0	0	0	1	0	1	0	2	0	0	1	0	1	1	2	1	0	0	0	2	3	1	3	1
165	1BNI	-1.18	25	4.4	0	0	0	0	0	0	0	0	0	-1	0	0	0	0	0	0	0	0	0	1	0	1	0	2	0	0	1	0	1	1	2	1	0	0	0	2	3	1	3	1
166	1BNI	-0.9	25	6.3	0	0	0	0	0	0	0	0	0	-1	0	0	0	0	0	0	0	0	0	1	0	1	0	2	0	0	1	0	1	1	2	1	0	0	0	2	3	1	3	1
167	1BNI	-0.95	25	6.3	0	0	0	0	0	0	0	0	0	-1	0	0	0	0	0	0	0	0	0	1	0	1	0	2	0	0	1	0	1	1	2	1	0	0	0	2	3	1	3	1
168	1BNI	-0.98	25	6.3	0	0	0	0	0	0	0	0	0	-1	0	0	0	0	0	0	0	0	0	1	0	1	0	2	0	0	1	0	1	1	2	1	0	0	0	2	3	1	3	1
169	1BNI	-0.98	25	6.3	0	0	0	0	0	0	0	0	0	-1	0	0	0	0	0	0	0	0	0	1	0	1	0	2	0	0	1	0	1	1	2	1	0	0	0	2	3	1	3	1
170	1BNI	-1.1	25	6.3	0	0	0	0	0	0	0	0	0	-1	0	0	0	0	0	0	0	0	0	1	0	1	0	2	0	0	1	0	1	1	2	1	0	0	0	2	3	1	3	1
171	1BNI	-0.9	48	6.3	0	0	0	0	0	0	0	0	0	-1	0	0	0	0	0	0	0	0	0	1	0	1	0	2	0	0	1	0	1	1	2	1	0	0	0	2	3	1	3	1
172	1BNI	0.2	25	6.3	0	1	0	0	0	0	0	0	0	0	0	-1	0	0	0	0	0	0	0	0	1	1	1	2	0	0	1	0	1	1	2	1	0	0	1	1	2	0	3	1
173	1BNI	-0.4	25	6.3	0	0	0	0	0	0	0	1	0	0	0	-1	0	0	0	0	0	0	0	0	2	0	1	1	0	1	1	2	1	1	2	1	0	0	1	1	1	1	1	1
174	1BNI	-0.55	25	6.3	0	0	0	0	0	0	0	1	0	0	0	-1	0	0	0	0	0	0	0	0	2	0	1	1	0	1	1	2	1	1	2	1	0	0	1	1	1	1	1	1
175	1BNI	-0.4	25	6.3	0	1	0	0	0	0	0	0	0	0	0	-1	0	0	0	0	0	0	0	0	0	3	1	1	0	1	0	4	0	1	1	1	0	1	1	2	1	1	0	0
176	1BNI	-0.5	25	6.3	0	1	0	0	0	0	0	0	0	0	0	-1	0	0	0	0	0	0	0	0	0	3	1	1	0	1	0	4	0	1	1	1	0	1	1	2	1	1	0	0
177	1BNI	0.2	25	6.3	1	0	0	0	0	0	0	0	0	0	0	-1	0	0	0	0	0	0	0	0	2	3	1	1	0	2	0	3	0	0	1	1	0	0	1	2	1	1	0	0
178	1BNI	-4.3	25	6.3	1	0	0	0	0	0	0	0	0	0	-1	0	0	0	0	0	0	0	0	0	2	0	2	3	0	0	1	1	1	0	1	1	0	1	1	0	2	0	2	1
179	1BNI	-4.8	25	6.3	1	0	0	0	0	0	0	0	0	0	-1	0	0	0	0	0	0	0	0	0	2	0	2	3	0	0	1	1	1	0	1	1	0	1	1	0	2	0	2	1
180	1BNI	-4.8	25	6.3	1	0	0	0	0	0	0	0	0	0	-1	0	0	0	0	0	0	0	0	0	2	0	2	3	0	0	1	1	1	0	1	1	0	1	1	0	2	0	2	1
181	1BNI	-4.2	48	6.3	1	0	0	0	0	0	0	0	0	0	-1	0	0	0	0	0	0	0	0	0	2	0	2	3	0	0	1	1	1	0	1	1	0	1	1	0	2	0	2	1
182	1BNI	-1.3	25	6.3	0	0	0	0	0	0	1	0	0	0	-1	0	0	0	0	0	0	0	0	0	3	0	1	0	0	1	2	2	0	1	1	2	0	0	0	2	1	1	1	1
183	1BNI	-2.5	25	6.3	0	0	0	0	0	0	0	0	0	0	-1	0	0	0	0	0	1	0	0	0	0	2	1	2	0	0	0	1	0	2	1	1	0	1	0	4	1	1	2	0
184	1BNI	-0.3	25	6.3	0	0	0	0	0	0	0	0	0	0	-1	0	0	0	0	0	0	0	0	1	0	2	1	2	0	0	0	1	0	2	1	1	0	1	0	4	0	1	2	1
185	1BNI	-0.3	25	6.3	0	0	0	0	0	0	0	0	0	0	-1	0	0	0	0	0	0	0	0	1	0	2	1	2	0	0	0	1	0	2	1	1	0	1	0	4	0	1	2	1
186	1BNI	-2.2	25	6.3	1	0	-1	0	0	0	0	0	0	0	0	0	0	0	0	0	0	0	0	0	3	0	0	1	0	1	2	0	1	1	2	2	0	0	1	1	2	0	2	0
187	1BNI	-2.5	25	6.3	0	0	-1	1	0	0	0	0	0	0	0	0	0	0	0	0	0	0	0	0	4	0	0	2	0	0	0	3	0	0	2	2	0	0	1	2	0	1	0	2
188	1BNI	-2.7	25	6.3	1	0	-1	0	0	0	0	0	0	0	0	0	0	0	0	0	0	0	0	0	1	1	0	1	0	1	0	4	0	2	1	3	0	1	1	3	0	0	0	0
189	1BNI	0.5	25	6.3	0	0	-1	1	0	0	0	0	0	0	0	0	0	0	0	0	0	0	0	0	0	1	0	2	0	1	0	4	0	2	1	3	0	1	1	3	0	0	0	0
190	1BNI	-1.6	25	6.3	1	0	-1	0	0	0	0	0	0	0	0	0	0	0	0	0	0	0	0	0	2	3	1	2	0	1	0	2	0	1	0	0	0	1	0	2	2	1	1	0
191	1BNI	-2	25	6.3	1	0	-1	0	0	0	0	0	0	0	0	0	0	0	0	0	0	0	0	0	1	2	1	3	0	0	0	1	0	2	1	0	0	1	0	4	1	0	2	0
192	1BNI	1	25	6.3	0	0	0	0	0	0	-1	0	0	1	0	0	0	0	0	0	0	0	0	0	1	0	1	3	0	0	0	1	1	1	2	1	0	1	1	0	2	0	3	1
193	1BNI	0.1	25	6.3	1	0	0	0	0	0	-1	0	0	0	0	0	0	0	0	0	0	0	0	0	4	0	1	1	0	1	0	2	0	1	1	2	0	0	0	2	1	1	1	1
194	1BNI	0.1	25	6.3	1	0	0	0	0	0	-1	0	0	0	0	0	0	0	0	0	0	0	0	0	4	0	1	1	0	1	0	2	0	1	1	2	0	0	0	2	1	1	1	1
195	1BNI	-0.98	25	6.3	0	0	0	0	0	0	-1	1	0	0	0	0	0	0	0	0	0	0	0	0	3	0	1	1	0	1	0	3	0	1	1	2	0	0	0	2	1	1	1	1
196	1BNI	-0.2	25	6.3	0	0	0	0	0	0	-1	0	0	0	0	0	0	0	0	1	0	0	0	0	3	0	1	1	0	1	0	2	0	1	1	2	0	0	0	3	1	1	1	1
197	1BNI	-0.2	25	6.3	0	0	0	0	0	0	-1	0	0	0	0	0	0	0	0	1	0	0	0	0	3	0	1	1	0	1	0	2	0	1	1	2	0	0	0	3	1	1	1	1
198	1BNI	-0.25	25	6.3	0	0	0	0	0	0	-1	0	0	0	0	0	0	0	0	1	0	0	0	0	3	0	1	1	0	1	0	2	0	1	1	2	0	0	0	3	1	1	1	1
199	1BNI	-3.13	25	6.3	0	-1	0	0	0	0	0	0	0	0	0	1	0	0	0	0	0	0	0	0	1	1	1	1	0	2	0	3	0	1	1	3	0	0	1	1	1	1	1	0
200	1BNI	-2.86	25	4.4	0	-1	0	0	0	0	0	0	0	0	0	0	1	0	0	0	0	0	0	0	1	1	1	1	0	2	0	3	0	1	1	2	1	0	1	1	1	1	1	0
201	1BNI	-2.12	25	6.3	0	-1	0	0	0	0	0	0	0	0	0	0	1	0	0	0	0	0	0	0	1	1	1	1	0	2	0	3	0	1	1	2	1	0	1	1	1	1	1	0
202	1BNI	-2.72	25	6.3	0	-1	0	0	0	0	0	0	0	0	0	0	0	0	0	1	0	0	0	0	1	1	1	1	0	2	0	3	0	1	1	2	0	0	1	2	1	1	1	0
203	1BNI	-4.13	25	6.3	0	-1	0	0	0	0	0	0	0	0	0	1	0	0	0	0	0	0	0	0	1	1	2	2	0	0	0	1	0	2	1	1	0	1	0	4	1	0	2	0
204	1BNI	-1.58	25	4.4	0	-1	0	0	0	0	1	0	0	0	0	0	0	0	0	0	0	0	0	0	1	1	2	2	0	0	1	1	0	2	1	0	0	1	0	4	1	0	2	0
205	1BNI	-2.05	25	6.3	0	-1	0	0	0	0	1	0	0	0	0	0	0	0	0	0	0	0	0	0	1	1	2	2	0	0	1	1	0	2	1	0	0	1	0	4	1	0	2	0
206	1BNI	0.41	25	6.3	1	0	0	0	0	0	0	0	0	0	0	0	0	0	0	-1	0	0	0	0	4	0	1	1	0	1	1	1	0	1	2	2	0	0	1	0	1	1	1	1
207	1BNI	0.4	25	6.3	0	0	0	0	0	1	0	0	0	0	0	0	0	0	0	-1	0	0	0	0	3	0	1	1	0	2	1	1	0	1	2	2	0	0	1	0	1	1	1	1
208	1BNI	-0.45	25	6.3	0	0	0	0	0	0	0	1	0	0	0	0	0	0	0	-1	0	0	0	0	3	0	1	1	0	1	1	2	0	1	2	2	0	0	1	0	1	1	1	1
209	1BNI	-0.12	25	6.3	1	0	0	0	0	0	0	0	0	0	0	0	0	0	0	-1	0	0	0	0	1	2	2	2	0	0	0	1	0	2	1	0	0	1	0	3	1	1	2	0
210	1BNI	-1.16	25	4.4	1	0	0	0	0	0	0	0	0	0	0	0	0	0	0	-1	0	0	0	0	1	2	1	2	0	0	0	0	0	2	2	1	0	1	0	2	2	1	2	0
211	1BNI	-1.38	25	4.4	1	0	0	0	0	0	0	0	0	0	0	0	0	0	0	-1	0	0	0	0	1	2	1	2	0	0	0	0	0	2	2	1	0	1	0	2	2	1	2	0
212	1BNI	-1.9	25	6.3	1	0	0	0	0	0	0	0	0	0	0	0	0	0	0	-1	0	0	0	0	1	2	1	2	0	0	0	0	0	2	2	1	0	1	0	2	2	1	2	0
213	1BNI	-2.83	25	4.4	1	0	0	0	0	0	0	0	0	0	0	0	0	0	0	-1	0	0	0	0	1	2	1	3	0	0	0	0	0	2	2	1	0	0	0	2	2	1	2	0
214	1BNI	-2.8	25	6.3	1	0	0	0	0	0	0	0	0	0	0	0	0	0	0	-1	0	0	0	0	1	2	1	3	0	0	0	0	0	2	2	1	0	0	0	2	2	1	2	0
215	1BNI	-0.27	25	6.3	1	0	0	0	0	0	0	0	0	0	0	0	0	0	0	0	-1	0	0	0	2	0	1	3	0	0	1	1	1	1	2	1	0	1	1	0	0	0	3	1
216	1BNI	-1.66	25	6.3	0	0	0	0	0	0	0	1	0	0	0	0	0	0	0	0	-1	0	0	0	1	0	1	3	0	0	1	2	1	1	2	1	0	1	1	0	0	0	3	1
217	1BNI	0.2	25	4.4	0	1	0	0	0	0	0	0	0	0	0	0	0	0	0	0	-1	0	0	0	1	1	1	3	0	0	1	1	1	1	2	1	0	1	1	0	0	0	3	1
218	1BNI	0.5	25	6.3	0	1	0	0	0	0	0	0	0	0	0	0	0	0	0	0	-1	0	0	0	1	1	1	3	0	0	1	1	1	1	2	1	0	1	1	0	0	0	3	1
219	1BNI	0.5	25	6.3	0	1	0	0	0	0	0	0	0	0	0	0	0	0	0	0	-1	0	0	0	1	1	1	3	0	0	1	1	1	1	2	1	0	1	1	0	0	0	3	1
220	1BNI	-0.48	25	6.3	0	1	0	0	0	0	0	0	0	0	0	0	0	0	0	0	-1	0	0	0	1	1	1	3	0	0	1	1	1	1	2	1	0	1	1	0	0	0	3	1
221	1BNI	-1.7	25	6.3	0	0	0	0	0	0	0	0	0	0	0	0	0	0	0	1	-1	0	0	0	1	0	1	3	0	0	1	1	1	1	2	1	0	1	1	1	0	0	3	1
222	1BNI	-1.87	25	6.3	0	0	0	0	0	0	0	0	0	0	0	0	0	0	0	1	-1	0	0	0	1	0	1	3	0	0	1	1	1	1	2	1	0	1	1	1	0	0	3	1
223	1BNI	-1.9	25	6.3	1	0	0	0	0	0	0	0	0	0	0	0	0	0	0	0	-1	0	0	0	3	0	1	1	0	1	1	1	1	1	2	2	0	0	1	1	0	1	2	0
224	1BNI	-2.11	25	6.3	1	0	0	0	0	0	0	0	0	0	0	0	0	0	0	0	-1	0	0	0	3	0	1	1	0	1	1	1	1	1	2	2	0	0	1	1	0	1	2	0
225	1BNI	-2.14	25	6.3	1	0	0	0	0	0	0	0	0	0	0	0	0	0	0	0	-1	0	0	0	3	0	1	1	0	1	1	1	1	1	2	2	0	0	1	1	0	1	2	0
226	1BNI	-0.08	25	6.3	0	0	0	1	0	0	0	0	0	0	0	0	0	0	0	0	-1	0	0	0	2	0	1	2	0	1	1	1	1	1	2	2	0	0	1	1	0	1	2	0
227	1BNI	-0.05	25	6.3	0	0	0	0	0	1	0	0	0	0	0	0	0	0	0	0	-1	0	0	0	2	0	1	1	0	2	1	1	1	1	2	2	0	0	1	1	0	1	2	0
228	1BNI	-2.08	25	4.4	0	0	0	0	0	0	0	1	0	0	0	0	0	0	0	0	-1	0	0	0	2	0	1	1	0	1	1	2	1	1	2	2	0	0	1	1	0	1	2	0
229	1BNI	-1.5	25	6.3	0	0	0	0	0	0	0	1	0	0	0	0	0	0	0	0	-1	0	0	0	2	0	1	1	0	1	1	2	1	1	2	2	0	0	1	1	0	1	2	0
230	1BNI	-1.58	25	6.3	0	0	0	0	0	0	0	1	0	0	0	0	0	0	0	0	-1	0	0	0	2	0	1	1	0	1	1	2	1	1	2	2	0	0	1	1	0	1	2	0
231	1BNI	-1.29	25	6.3	0	0	1	0	0	0	0	0	0	0	0	0	0	0	0	0	-1	0	0	0	2	0	2	1	0	1	1	1	1	1	2	2	0	0	1	1	0	1	2	0
232	1BNI	-1.72	25	6.3	0	0	0	0	0	0	1	0	0	0	0	0	0	0	0	0	-1	0	0	0	2	0	1	1	0	1	2	1	1	1	2	2	0	0	1	1	0	1	2	0
233	1BNI	-0.56	25	6.3	0	0	0	0	0	0	0	0	0	0	0	0	0	0	0	1	-1	0	0	0	2	0	1	1	0	1	1	1	1	1	2	2	0	0	1	2	0	1	2	0
234	1BNI	-2.31	25	6.3	0	0	0	0	0	0	0	0	0	0	0	0	0	0	0	0	-1	0	0	1	2	0	1	1	0	1	1	1	1	1	2	2	0	0	1	1	0	1	2	1
235	1BNI	0.3	25	6.3	0	0	0	0	0	0	0	0	0	0	0	0	0	0	0	0	-1	0	0	1	1	3	2	2	0	1	0	1	0	2	0	0	0	1	0	2	1	1	1	1
236	1BNI	-2.7	25	6.3	0	0	0	0	0	0	0	0	0	0	0	0	0	0	0	0	-1	0	0	1	0	0	0	2	0	0	1	0	1	1	1	2	0	1	0	2	3	1	3	1
237	1BNI	-3.4	25	6.3	1	0	0	0	0	0	0	0	0	0	0	0	0	0	0	0	0	0	0	-1	3	0	1	2	0	0	2	1	1	1	1	1	0	1	0	0	2	0	2	1
238	1BNI	-2.5	25	6.3	0	0	0	0	0	0	0	0	0	0	0	0	0	0	0	0	1	0	0	-1	2	0	1	2	0	0	2	1	1	1	1	1	0	1	0	0	3	0	2	1
239	1BNI	-1.3	25	6.3	1	0	0	0	0	0	0	0	0	0	0	0	0	0	0	0	0	0	0	-1	5	0	1	1	0	1	1	2	0	0	2	2	0	0	0	2	0	1	0	1
240	1BNI	-1.1	25	6.3	0	0	0	0	0	0	0	0	0	0	0	0	0	0	0	0	1	0	0	-1	4	0	1	1	0	1	1	2	0	0	2	2	0	0	0	2	1	1	0	1
241	1BNI	-1.8	25	6.3	1	0	0	0	0	0	0	0	0	0	0	0	0	0	0	0	0	0	0	-1	4	0	1	2	0	0	0	4	0	1	1	2	0	0	1	2	0	0	0	1
242	1BNI	-2.4	25	6.3	0	0	0	0	0	0	0	0	0	0	0	0	0	0	0	0	1	0	0	-1	3	0	1	2	0	0	0	4	0	1	1	2	0	0	1	2	1	0	0	1
243	1BNI	-1.06	25	5.8	0	0	0	0	0	0	0	0	0	0	0	0	0	1	0	0	0	-1	0	0	0	1	0	3	0	0	0	0	1	2	2	1	0	1	0	3	2	0	3	0
244	1BNI	-0.6	25	9	0	0	0	0	0	0	0	0	0	0	0	0	0	1	0	0	0	-1	0	0	0	1	0	3	0	0	0	0	1	2	2	1	0	1	0	3	2	0	3	0
245	1BNI	-1.59	25	5.8	0	0	0	0	0	0	0	0	0	0	1	0	0	0	0	0	0	-1	0	0	0	1	0	3	0	0	0	0	1	2	3	1	0	0	0	3	2	0	3	0
246	1BNI	-0.64	25	8.9	0	0	0	0	0	0	0	0	0	0	1	0	0	0	0	0	0	-1	0	0	0	1	0	3	0	0	0	0	1	2	3	1	0	0	0	3	2	0	3	0
247	1BNI	-0.66	25	9	0	0	0	0	0	0	0	0	0	0	1	0	0	0	0	0	0	-1	0	0	0	1	0	3	0	0	0	0	1	2	3	1	0	0	0	3	2	0	3	0
248	1BNI	-1.27	25	5.8	0	0	0	0	0	0	0	0	0	0	0	0	0	0	0	0	0	-1	1	0	0	1	0	3	0	0	0	0	1	2	2	1	0	0	0	3	2	0	4	0
249	1BNI	-0.99	25	9	0	0	0	0	0	0	0	0	0	0	0	0	0	0	0	0	0	-1	1	0	0	1	0	3	0	0	0	0	1	2	2	1	0	0	0	3	2	0	4	0
250	1BNI	-3.3	25	6.3	1	0	0	0	0	0	0	0	0	0	0	0	0	0	0	0	0	0	-1	0	2	0	1	3	0	0	1	1	1	1	2	1	0	1	1	0	2	0	1	1
251	1BNI	-3.71	25	6.3	1	0	0	0	0	0	0	0	0	0	0	0	0	0	0	0	0	0	-1	0	2	0	1	3	0	0	1	1	1	1	2	1	0	1	1	0	2	0	1	1
252	1BNI	-0.41	25	6.3	0	0	0	0	0	0	0	0	0	0	0	0	0	1	0	0	0	0	-1	0	1	0	1	3	0	0	1	1	1	1	2	1	0	2	1	0	2	0	1	1
253	1BNI	-2	25	6.3	1	0	0	0	0	0	0	0	0	0	0	0	0	0	0	0	0	0	-1	0	2	0	1	3	0	0	1	1	1	1	2	1	0	0	1	0	2	0	2	1
254	1BNI	-2.26	25	6.3	1	0	0	0	0	0	0	0	0	0	0	0	0	0	0	0	0	0	-1	0	2	0	1	3	0	0	1	1	1	1	2	1	0	0	1	0	2	0	2	1
255	1BNI	-0.3	25	6.3	0	0	0	0	0	0	0	0	0	0	0	0	0	1	0	0	0	0	-1	0	1	0	1	3	0	0	1	1	1	1	2	1	0	1	1	0	2	0	2	1
256	1BNI	-4.03	25	6.3	0	0	0	0	0	0	0	1	0	0	0	0	0	0	0	0	0	0	-1	0	1	0	1	3	0	0	1	2	1	1	2	1	0	0	1	0	2	0	2	1
257	1BNI	-2.57	25	6.3	0	0	0	0	0	0	0	0	0	0	0	0	0	0	0	1	0	0	-1	0	1	0	1	3	0	0	1	1	1	1	2	1	0	0	1	1	2	0	2	1
258	1BNI	0	25	6.3	0	0	0	0	0	0	0	0	0	0	0	0	0	1	0	0	0	0	-1	0	2	0	1	1	0	1	2	0	1	1	2	2	0	1	1	1	2	0	1	0
259	1BNI	-1.4	25	6.3	0	0	0	0	0	0	0	0	0	0	0	0	0	1	0	0	0	0	-1	0	1	4	2	2	0	1	0	1	0	1	0	0	0	2	0	2	2	1	0	0
260	1BNI	-1.5	25	6.3	0	0	0	0	0	0	0	0	0	0	0	0	0	1	0	0	0	0	-1	0	1	4	2	2	0	1	0	1	0	1	0	0	0	2	0	2	2	1	0	0
261	1BNI	-2.1	25	6.3	1	0	0	0	0	0	0	0	0	-1	0	0	0	0	0	0	0	0	0	0	2	1	1	2	0	0	2	0	1	1	0	1	0	2	0	0	4	0	1	1
262	1BNI	-0.8	25	6.3	0	0	0	0	0	0	0	0	0	-1	0	0	0	0	0	0	0	0	0	1	1	1	1	2	0	0	2	0	1	1	0	1	0	2	0	0	4	0	1	2
263	1BNI	0.9	25	6.3	0	1	0	0	0	0	0	0	0	0	0	-1	0	0	0	0	0	0	0	0	1	2	1	1	0	0	2	0	1	2	0	0	0	2	0	0	5	0	1	1
264	1BNI	-0.2	25	6.3	1	0	0	0	0	0	-1	0	0	0	0	0	0	0	0	0	0	0	0	0	2	1	0	1	0	0	1	0	1	2	1	2	0	1	0	0	4	0	2	1
265	1BNI	-0.4	25	6.3	1	-1	0	0	0	0	0	0	0	0	0	0	0	0	0	0	0	0	0	0	2	0	1	2	0	0	2	1	1	2	0	1	0	2	0	0	3	0	1	1
266	1BNI	-2.2	25	6.3	0	0	0	0	0	0	0	0	0	0	0	0	0	0	0	0	-1	0	0	1	1	1	0	1	0	0	2	0	1	3	0	2	0	1	0	0	3	0	2	2
267	1BNI	0	25	6.3	0	0	0	0	0	0	0	0	0	0	0	0	0	1	0	0	0	0	-1	0	1	1	0	1	0	0	2	0	1	2	1	2	0	2	0	0	4	1	1	0
268	1BPI	0.2	39	7	1	0	0	-1	0	0	0	0	0	0	0	0	0	0	0	0	0	0	0	0	1	1	0	0	1	1	0	1	0	0	1	0	0	1	3	0	1	0	1	0
269	1BPI	-1.5	39	7	1	0	0	0	0	-1	0	0	0	0	0	0	0	0	0	0	0	0	0	0	2	1	0	1	2	0	0	1	0	0	1	1	0	1	4	0	1	0	1	0
270	1BPI	-3	39	7	1	0	0	0	0	0	0	0	0	0	0	0	0	-1	0	0	0	0	0	0	1	1	0	1	1	1	0	1	0	0	1	0	0	0	4	0	1	0	1	0
271	1BPI	-0.6	39	7	1	0	0	0	0	0	0	0	0	0	-1	0	0	0	0	0	0	0	0	0	1	1	0	1	2	1	0	1	0	0	0	1	0	1	4	0	1	0	1	0
272	1BPI	-1.3	39	7	1	0	0	0	0	0	0	0	0	0	0	0	0	0	-1	0	0	0	0	0	1	1	0	1	1	1	0	0	0	0	1	0	0	1	2	0	1	0	1	0
273	1BPI	-0.3	39	7	1	0	0	0	0	0	0	0	0	0	0	0	0	0	-1	0	0	0	0	0	2	2	0	1	2	1	0	1	0	0	1	1	0	1	3	0	1	0	1	0
274	1BPI	-0.8	39	7	1	0	0	0	0	0	0	0	0	0	0	0	0	0	-1	0	0	0	0	0	2	2	0	1	2	1	0	1	0	1	1	1	0	1	3	0	1	0	1	0
275	1BPI	-0.5	39	7	1	-1	0	0	0	0	0	0	0	0	0	0	0	0	0	0	0	0	0	0	1	0	0	1	1	1	0	0	0	0	1	0	0	1	3	0	0	0	1	0
276	1BPI	-0.4	39	7	1	0	0	-1	0	0	0	0	0	0	0	0	0	0	0	0	0	0	0	0	3	2	2	0	2	1	0	2	0	0	0	2	1	1	0	1	1	0	0	0
277	1BPI	-0.2	39	7	1	0	0	0	0	-1	0	0	0	0	0	0	0	0	0	0	0	0	0	0	4	2	2	1	2	0	0	2	0	0	0	2	1	1	0	1	1	0	0	0
278	1BPI	-1.2	25	2	1	0	0	0	0	0	0	0	0	0	0	0	0	-1	0	0	0	0	0	0	4	2	1	0	2	0	1	1	0	2	1	2	0	0	1	0	0	0	2	0
279	1BPI	-2	39	7	1	0	0	0	0	0	0	0	0	0	0	0	0	-1	0	0	0	0	0	0	4	2	1	0	2	0	1	1	0	2	1	2	0	0	1	0	0	0	2	0
280	1BPI	-6.9	25	2	1	0	0	0	0	0	0	0	0	0	0	0	0	-1	0	0	0	0	0	0	3	3	2	1	2	1	0	2	0	0	0	2	1	0	0	1	1	0	0	0
281	1BPI	-1.8	39	7	1	0	0	0	0	0	0	-1	0	0	0	0	0	0	0	0	0	0	0	0	2	2	0	1	2	1	0	0	0	2	1	1	0	1	3	0	1	0	2	0
282	1BPI	-1	39	7	1	0	0	0	0	0	0	-1	0	0	0	0	0	0	0	0	0	0	0	0	3	1	1	0	1	0	1	2	0	1	1	1	0	2	0	0	1	0	3	1
283	1BPI	-2.1	39	7	1	0	0	0	0	0	0	-1	0	0	0	0	0	0	0	0	0	0	0	0	3	2	2	0	2	0	1	2	0	0	1	1	0	2	0	0	1	0	1	1
284	1BPI	-0.7	72.6	4.6	0	0	0	0	0	0	0	-1	0	0	0	0	0	0	0	1	0	0	0	0	2	2	2	0	2	0	1	2	0	0	1	1	0	2	0	1	1	0	1	1
285	1BPI	-4.9	25	2	1	0	0	0	0	0	0	-1	0	0	0	0	0	0	0	0	0	0	0	0	2	2	2	0	2	0	1	2	0	0	1	2	0	2	0	0	1	0	1	1
286	1BPI	-2.3	39	7	1	0	0	0	0	0	0	-1	0	0	0	0	0	0	0	0	0	0	0	0	2	2	2	0	2	0	1	2	0	0	1	2	0	2	0	0	1	0	1	1
287	1BPI	-0.2	39	7	1	0	0	0	0	0	0	-1	0	0	0	0	0	0	0	0	0	0	0	0	3	1	0	1	2	1	0	1	0	0	0	0	1	0	0	1	1	0	0	0
288	1BPI	-0.2	39	7	1	0	0	0	0	0	0	-1	0	0	0	0	0	0	0	0	0	0	0	0	3	1	0	1	2	1	0	1	0	0	0	0	1	0	0	0	1	0	0	0
289	1BPI	-1.5	39	7	1	0	0	0	0	0	0	0	0	-1	0	0	0	0	0	0	0	0	0	0	4	2	1	0	1	0	0	1	0	1	0	2	0	1	2	0	1	0	3	0
290	1BPI	-2.1	39	7	1	0	0	0	0	0	0	0	0	-1	0	0	0	0	0	0	0	0	0	0	4	2	1	0	1	0	0	2	0	1	0	2	0	1	1	0	1	0	3	0
291	1BPI	-0.4	39	7	1	0	0	0	0	0	0	0	0	0	0	-1	0	0	0	0	0	0	0	0	2	2	1	0	1	1	0	1	0	2	1	0	0	1	3	0	1	0	3	0
292	1BPI	0	39	7	1	0	0	0	0	0	0	0	0	0	0	-1	0	0	0	0	0	0	0	0	3	2	1	0	1	0	1	1	0	2	1	0	0	2	0	0	1	0	3	1
293	1BPI	-0.4	39	7	1	0	0	0	0	0	0	0	0	0	0	-1	0	0	0	0	0	0	0	0	3	2	2	1	1	1	0	2	0	0	0	1	0	2	0	1	1	0	1	1
294	1BPI	0.1	39	7	1	0	0	0	0	0	0	0	0	0	0	-1	0	0	0	0	0	0	0	0	3	3	2	1	3	1	0	1	0	0	0	1	1	1	0	1	1	0	0	0
295	1BPI	0	39	7	1	0	0	0	0	0	0	0	0	0	-1	0	0	0	0	0	0	0	0	0	3	1	1	0	2	0	1	3	0	0	0	1	0	2	0	0	1	0	3	1
296	1BPI	-1.7	39	7	1	0	0	0	0	0	0	0	0	0	0	0	-1	0	0	0	0	0	0	0	3	1	2	1	2	1	0	2	0	0	0	1	0	1	0	1	1	0	0	0
297	1BPI	-2.2	39	7	1	0	-1	0	0	0	0	0	0	0	0	0	0	0	0	0	0	0	0	0	4	2	0	0	1	0	1	1	0	2	1	2	0	2	0	0	1	0	2	0
298	1BPI	-5.7	25	2	0	0	-1	0	0	0	0	1	0	0	0	0	0	0	0	0	0	0	0	0	2	2	1	1	2	1	0	3	0	0	0	2	1	1	0	1	0	0	1	1
299	1BPI	-5.7	25	2	0	0	-1	0	0	0	0	1	0	0	0	0	0	0	0	0	0	0	0	0	2	2	1	1	2	1	0	3	0	0	0	2	1	1	0	1	0	0	1	1
300	1BPI	-3.3	39	7	1	0	-1	0	0	0	0	0	0	0	0	0	0	0	0	0	0	0	0	0	3	3	1	1	2	1	0	2	0	0	0	2	1	1	0	1	0	0	1	0
301	1BPI	-4.7	25	2	0	0	-1	0	0	0	0	1	0	0	0	0	0	0	0	0	0	0	0	0	2	3	1	1	2	1	0	3	0	0	0	2	1	1	0	1	0	0	1	0
302	1BPI	-1.2	39	7	1	0	0	0	0	0	0	0	0	0	0	0	0	0	-1	0	0	0	0	0	2	2	0	0	2	1	0	1	0	2	1	1	0	2	2	0	1	0	2	0
303	1BPI	-1	39	7	1	0	0	0	0	0	-1	0	0	0	0	0	0	0	0	0	0	0	0	0	4	1	1	0	2	0	0	3	0	0	1	1	0	2	0	0	1	0	2	1
304	1BPI	-0.3	39	7	1	-1	0	0	0	0	0	0	0	0	0	0	0	0	0	0	0	0	0	0	3	1	1	0	1	0	0	1	0	2	0	2	0	1	3	0	1	0	3	0
305	1BPI	-1.8	39	7	1	-1	0	0	0	0	0	0	0	0	0	0	0	0	0	0	0	0	0	0	4	1	1	0	1	0	0	2	0	2	1	2	0	1	1	0	1	0	2	0
306	1BPI	0	39	7	1	-1	0	0	0	0	0	0	0	0	0	0	0	0	0	0	0	0	0	0	3	1	2	0	2	0	1	2	0	0	0	2	0	2	0	1	1	0	1	1
307	1BPI	-0.5	39	7	1	-1	0	0	0	0	0	0	0	0	0	0	0	0	0	0	0	0	0	0	3	1	2	1	2	1	0	2	0	0	0	2	0	2	0	1	0	0	1	1
308	1BPI	-0.1	39	7	1	-1	0	0	0	0	0	0	0	0	0	0	0	0	0	0	0	0	0	0	3	0	1	1	2	1	0	2	0	0	0	1	1	1	0	1	1	0	0	0
309	1BPI	-1.6	39	7	1	0	0	0	0	0	0	0	0	0	0	0	0	0	0	-1	0	0	0	0	3	3	2	1	3	1	0	1	0	0	0	2	1	1	0	0	1	0	0	0
310	1BPI	0	39	7	1	0	0	0	0	0	0	0	0	0	0	0	0	0	0	0	-1	0	0	0	2	2	0	1	2	1	0	1	0	2	1	1	0	1	4	0	0	0	1	0
311	1BPI	-0.1	39	7	1	0	0	0	0	0	0	0	0	0	0	0	0	0	0	0	-1	0	0	0	4	1	1	0	2	0	1	3	0	0	1	2	0	1	0	0	0	0	2	1
312	1BPI	-0.1	39	7	1	0	0	0	0	0	0	0	0	0	0	0	0	0	0	0	-1	0	0	0	3	1	0	1	2	1	0	2	0	0	0	1	1	1	0	1	0	0	0	0
313	1BPI	-1.2	39	7	1	0	0	0	0	0	0	0	0	0	0	0	0	0	0	0	0	0	0	-1	4	2	1	0	2	0	1	3	0	0	1	2	0	1	0	0	1	0	1	0
314	1BPI	-1.2	39	7	1	0	0	0	0	0	0	0	0	0	0	0	0	0	0	0	0	0	-1	0	2	2	0	1	2	1	0	1	0	2	1	1	0	1	4	0	1	0	0	0
315	1BPI	-5.9	25	2	1	0	0	0	0	0	0	0	0	0	0	0	0	0	0	0	0	0	-1	0	4	2	1	0	2	0	1	1	0	2	1	2	0	1	0	0	1	0	1	0
316	1BPI	-1.1	39	7	1	0	0	0	0	0	0	0	0	0	0	0	0	0	0	0	0	0	-1	0	3	2	2	0	2	0	1	3	0	0	1	2	0	1	0	0	1	0	0	1
317	1BPI	-5	25	2	0	0	0	0	0	0	0	1	0	0	0	0	0	0	0	0	0	0	-1	0	2	2	2	0	2	0	1	4	0	0	1	2	0	1	0	0	1	0	0	1
318	1BPI	-5	25	2	0	0	0	0	0	0	0	1	0	0	0	0	0	0	0	0	0	0	-1	0	2	2	2	0	2	0	1	4	0	0	1	2	0	1	0	0	1	0	0	1
319	1BTA	0.48	25	7.4	1	0	0	0	-1	0	0	0	0	0	0	0	0	0	0	0	0	0	0	0	3	1	0	1	0	2	0	1	0	3	1	1	0	1	0	1	1	0	0	1
320	1BVC	-0.55	25	4	1	0	0	0	0	-1	0	0	0	0	0	0	0	0	0	0	0	0	0	0	1	0	0	0	0	1	1	1	1	0	3	0	0	0	0	1	0	1	0	3
321	1BVC	-0.7	25	4	1	0	0	0	0	-1	0	0	0	0	0	0	0	0	0	0	0	0	0	0	1	0	0	0	0	1	1	1	1	0	3	0	0	0	0	1	0	1	0	3
322	1BVC	-0.4	82.2	9.6	1	0	0	0	0	0	0	0	0	0	-1	0	0	0	0	0	0	0	0	0	2	0	0	0	0	3	1	1	1	0	2	1	0	0	0	1	0	2	0	4
323	1BVC	0.89	4	4.2	1	0	0	0	0	0	-1	0	0	0	0	0	0	0	0	0	0	0	0	0	2	0	0	0	0	2	0	1	1	0	3	1	0	0	0	1	0	2	0	4
324	1BVC	1.07	4	4.2	1	0	0	0	0	0	-1	0	0	0	0	0	0	0	0	0	0	0	0	0	2	0	0	0	0	2	0	1	1	0	3	1	0	0	0	1	0	2	0	4
325	1BVC	-0.5	4	4.2	0	0	0	0	0	0	-1	1	0	0	0	0	0	0	0	0	0	0	0	0	1	0	0	0	0	2	0	2	1	0	3	1	0	0	0	1	0	2	0	4
326	1BVC	-0.63	4	4.2	0	0	0	0	0	0	-1	1	0	0	0	0	0	0	0	0	0	0	0	0	1	0	0	0	0	2	0	2	1	0	3	1	0	0	0	1	0	2	0	4
327	1BVC	0.1	4	7.8	0	0	0	0	0	0	0	0	0	0	0	0	0	1	0	0	0	-1	0	0	1	0	0	0	0	2	1	1	1	0	3	1	0	1	0	1	0	1	0	3
328	1BVC	-0.9	4	7.8	0	0	0	0	0	0	0	0	0	0	0	0	0	1	0	0	0	-1	0	0	1	0	0	0	0	2	1	1	1	0	3	1	0	1	0	1	0	1	0	3
329	1BVC	-1.1	4	7.8	0	0	0	0	0	0	0	0	0	0	0	0	0	1	0	0	0	-1	0	0	1	0	0	0	0	2	1	1	1	0	3	1	0	1	0	1	0	1	0	3
330	1BVC	-0.15	25	4	1	0	0	-1	0	0	0	0	0	0	0	0	0	0	0	0	0	0	0	0	2	1	0	0	0	3	0	0	2	0	2	3	0	2	1	1	2	0	0	0
331	1BVC	-0.2	25	4	1	0	0	-1	0	0	0	0	0	0	0	0	0	0	0	0	0	0	0	0	2	1	0	0	0	3	0	0	2	0	2	3	0	2	1	1	2	0	0	0
332	1BVC	-0.1	25	4	1	0	0	-1	0	0	0	0	0	0	0	0	0	0	0	0	0	0	0	0	3	0	0	0	0	3	0	1	1	0	2	3	1	0	0	1	2	0	0	2
333	1BVC	-0.15	25	4	1	0	0	-1	0	0	0	0	0	0	0	0	0	0	0	0	0	0	0	0	3	0	0	0	0	3	0	1	1	0	2	3	1	0	0	1	2	0	0	2
334	1BVC	-0.5	25	4	1	0	0	0	0	-1	0	0	0	0	0	0	0	0	0	0	0	0	0	0	4	0	0	2	0	0	1	2	2	0	2	1	0	0	0	0	0	1	0	4
335	1BVC	-0.7	25	4	1	0	0	0	0	-1	0	0	0	0	0	0	0	0	0	0	0	0	0	0	4	0	0	2	0	0	1	2	2	0	2	1	0	0	0	0	0	1	0	4
336	1BVC	-1.1	82.2	9.6	1	0	0	0	0	0	0	-1	0	0	0	0	0	0	0	0	0	0	0	0	4	1	0	2	0	1	1	1	1	2	2	1	0	0	0	0	0	1	0	2
337	1BVC	-0.1	4	7.8	0	0	0	0	0	0	1	0	-1	0	0	0	0	0	0	0	0	0	0	0	0	2	0	2	0	2	1	0	0	2	3	2	0	2	1	1	1	0	0	0
338	1BVC	-0.7	4	7.8	0	0	0	0	0	0	1	0	-1	0	0	0	0	0	0	0	0	0	0	0	0	2	0	2	0	2	1	0	0	2	3	2	0	2	1	1	1	0	0	0
339	1BVC	-0.8	4	7.8	0	0	0	0	0	0	1	0	-1	0	0	0	0	0	0	0	0	0	0	0	0	2	0	2	0	2	1	0	0	2	3	2	0	2	1	1	1	0	0	0
340	1BVC	-1.3	76.5	11	1	0	0	0	0	0	0	0	0	-1	0	0	0	0	0	0	0	0	0	0	3	1	0	2	0	0	1	2	2	1	2	1	0	1	1	1	0	0	0	1
341	1BVC	-0.6	76.5	11	0	0	0	0	0	0	0	0	0	-1	1	0	0	0	0	0	0	0	0	0	2	1	0	2	0	0	1	2	2	1	3	1	0	1	1	1	0	0	0	1
342	1BVC	-0.6	76.5	11	0	0	0	0	0	0	0	0	0	-1	0	0	1	0	0	0	0	0	0	0	2	1	0	2	0	0	1	2	2	1	2	1	1	1	1	1	0	0	0	1
343	1BVC	0	76.5	11	0	0	0	0	0	0	0	0	0	-1	0	0	0	0	0	0	0	0	0	1	2	1	0	2	0	0	1	2	2	1	2	1	0	1	1	1	0	0	0	2
344	1BVC	-0.2	25	4	1	0	0	0	0	0	0	0	0	0	0	-1	0	0	0	0	0	0	0	0	3	0	0	1	0	3	0	1	2	0	2	4	1	0	0	1	1	0	0	0
345	1BVC	-0.25	25	4	1	0	0	0	0	0	0	0	0	0	0	-1	0	0	0	0	0	0	0	0	3	0	0	1	0	3	0	1	2	0	2	4	1	0	0	1	1	0	0	0
346	1BVC	-0.02	25	4	1	0	0	0	0	0	0	0	0	0	0	-1	0	0	0	0	0	0	0	0	4	0	0	0	0	2	0	2	2	1	4	2	0	0	0	0	1	0	0	1
347	1BVC	-0.05	25	4	1	0	0	0	0	0	0	0	0	0	0	-1	0	0	0	0	0	0	0	0	4	0	0	0	0	2	0	2	2	1	4	2	0	0	0	0	1	0	0	1
348	1BVC	-0.4	82.2	9.6	1	0	0	0	0	0	0	0	0	0	-1	0	0	0	0	0	0	0	0	0	3	0	0	1	0	3	1	1	1	0	2	1	0	0	0	1	0	2	0	3
349	1BVC	-2.4	76.5	11	1	0	0	0	0	0	0	0	0	0	-1	0	0	0	0	0	0	0	0	0	2	1	0	2	0	1	1	2	2	2	1	1	0	1	1	1	0	0	0	1
350	1BVC	-1.1	76.5	11	0	0	0	0	0	0	0	0	0	1	-1	0	0	0	0	0	0	0	0	0	1	1	0	2	0	1	1	2	2	3	1	1	0	1	1	1	0	0	0	1
351	1BVC	0.1	76.5	11	0	0	0	0	0	0	0	0	0	0	-1	0	1	0	0	0	0	0	0	0	1	1	0	2	0	1	1	2	2	2	1	1	1	1	1	1	0	0	0	1
352	1BVC	-1.7	76.5	11	0	0	0	0	0	0	0	0	0	0	-1	0	0	0	0	0	0	0	0	1	1	1	0	2	0	1	1	2	2	2	1	1	0	1	1	1	0	0	0	2
353	1BVC	-0.8	76.5	11	0	0	0	0	0	0	0	0	0	1	-1	0	0	0	0	0	0	0	0	0	2	1	0	1	0	3	0	0	1	1	1	4	1	2	0	1	1	0	0	0
354	1BVC	-1.2	76.5	11	1	0	0	0	0	0	0	0	0	0	-1	0	0	0	0	0	0	0	0	0	3	0	0	1	0	0	0	2	1	1	3	4	0	0	0	0	2	0	0	2
355	1BVC	0	76.5	11	0	0	0	0	0	0	0	0	0	1	-1	0	0	0	0	0	0	0	0	0	2	0	0	1	0	0	0	2	1	2	3	4	0	0	0	0	2	0	0	2
356	1BVC	0	76.5	11	0	0	0	0	0	0	0	0	0	0	-1	0	1	0	0	0	0	0	0	0	2	0	0	1	0	0	0	2	1	1	3	4	1	0	0	0	2	0	0	2
357	1BVC	-0.1	76.5	11	0	0	0	0	0	0	0	0	0	0	-1	0	0	0	0	0	0	0	0	1	2	0	0	1	0	0	0	2	1	1	3	4	0	0	0	0	2	0	0	3
358	1BVC	0.6	82.2	9.6	1	0	0	0	0	0	0	0	0	0	0	0	0	0	-1	0	0	0	0	0	4	0	0	0	0	2	1	1	4	0	2	3	0	0	0	1	1	0	0	0
359	1BVC	-1.4	82.2	9.6	1	0	0	0	0	0	0	0	0	0	0	0	0	0	0	0	-1	0	0	0	3	1	0	2	0	3	0	0	1	0	1	4	1	2	0	1	0	0	0	0
360	1BVC	-0.3	82.2	9.6	1	0	0	0	0	0	0	0	0	0	0	0	0	0	0	0	-1	0	0	0	3	0	0	1	0	1	0	2	1	1	4	2	0	0	0	1	1	0	0	2
361	1BVC	-0.7	82.2	9.6	1	0	0	0	0	0	0	0	0	0	0	0	0	0	0	0	0	0	0	-1	4	0	0	1	0	3	1	1	1	0	2	1	0	0	0	0	0	2	0	3
362	1BVC	0.8	82.2	9.6	1	0	0	0	0	0	0	0	0	0	0	0	0	0	0	0	0	0	0	-1	4	0	0	1	0	1	0	2	1	1	3	2	0	0	0	1	2	0	0	1
363	1BVC	-0.2	4	7.8	0	0	0	0	0	0	0	0	0	0	0	0	0	0	0	0	1	0	0	-1	2	0	0	1	0	1	0	2	1	1	4	3	0	0	0	0	3	0	0	1
364	1BVC	-0.4	4	7.8	0	0	0	0	0	0	0	0	0	0	0	0	0	0	0	0	1	0	0	-1	2	0	0	1	0	1	0	2	1	1	4	3	0	0	0	0	3	0	0	1
365	1BVC	-0.6	4	7.8	0	0	0	0	0	0	0	0	0	0	0	0	0	0	0	0	1	0	0	-1	2	0	0	1	0	1	0	2	1	1	4	3	0	0	0	0	3	0	0	1
366	1BVC	-0.5	4	7.8	0	0	0	0	0	0	0	0	0	0	0	0	0	1	0	0	0	-1	0	0	3	0	0	1	0	2	1	2	1	0	2	1	0	1	0	0	0	1	0	4
367	1BVC	-0.6	4	7.8	0	0	0	0	0	0	0	0	0	0	0	0	0	1	0	0	0	-1	0	0	3	0	0	1	0	2	1	2	1	0	2	1	0	1	0	0	0	1	0	4
368	1BVC	-1.1	4	7.8	0	0	0	0	0	0	0	0	0	0	0	0	0	1	0	0	0	-1	0	0	3	0	0	1	0	2	1	2	1	0	2	1	0	1	0	0	0	1	0	4
369	1BVC	-0.9	4	7.8	-1	0	0	0	0	0	0	0	0	0	0	1	0	0	0	0	0	0	0	0	3	1	1	2	0	1	1	3	0	0	2	2	1	2	0	0	0	0	0	0
370	1BVC	-1.2	4	7.8	-1	0	0	0	0	0	0	0	0	0	0	1	0	0	0	0	0	0	0	0	3	1	1	2	0	1	1	3	0	0	2	2	1	2	0	0	0	0	0	0
371	1BVC	-2.1	4	7.8	-1	0	0	0	0	0	0	0	0	0	0	1	0	0	0	0	0	0	0	0	3	1	1	2	0	1	1	3	0	0	2	2	1	2	0	0	0	0	0	0
372	1BVC	0.1	4	7.8	-1	0	0	0	0	0	0	0	0	0	1	0	0	0	0	0	0	0	0	0	3	1	1	2	0	1	1	3	0	0	3	1	1	2	0	0	0	0	0	0
373	1BVC	-0.9	4	7.8	-1	0	0	0	0	0	0	0	0	0	1	0	0	0	0	0	0	0	0	0	3	1	1	2	0	1	1	3	0	0	3	1	1	2	0	0	0	0	0	0
374	1BVC	-1	4	7.8	-1	0	0	0	0	0	0	0	0	0	1	0	0	0	0	0	0	0	0	0	3	1	1	2	0	1	1	3	0	0	3	1	1	2	0	0	0	0	0	0
375	1BVC	0.17	4	4.2	1	0	0	0	0	-1	0	0	0	0	0	0	0	0	0	0	0	0	0	0	2	1	0	0	0	1	0	0	2	4	2	1	0	1	1	2	0	0	1	1
376	1BVC	0.36	4	4.2	1	0	0	0	0	-1	0	0	0	0	0	0	0	0	0	0	0	0	0	0	2	1	0	0	0	1	0	0	2	4	2	1	0	1	1	2	0	0	1	1
377	1BVC	-0.89	4	4.2	0	0	0	0	0	-1	0	1	0	0	0	0	0	0	0	0	0	0	0	0	1	1	0	0	0	1	0	1	2	4	2	1	0	1	1	2	0	0	1	1
378	1BVC	-0.96	4	4.2	0	0	0	0	0	-1	0	1	0	0	0	0	0	0	0	0	0	0	0	0	1	1	0	0	0	1	0	1	2	4	2	1	0	1	1	2	0	0	1	1
379	1BVC	-0.7	4	7.8	0	0	0	0	0	0	0	0	0	0	0	1	0	-1	0	0	0	0	0	0	3	1	1	2	0	0	1	3	2	0	1	1	1	0	1	1	0	0	0	1
380	1BVC	-1.4	4	7.8	0	0	0	0	0	0	0	0	0	0	0	1	0	-1	0	0	0	0	0	0	3	1	1	2	0	0	1	3	2	0	1	1	1	0	1	1	0	0	0	1
381	1BVC	-2.1	4	7.8	0	0	0	0	0	0	0	0	0	0	0	1	0	-1	0	0	0	0	0	0	3	1	1	2	0	0	1	3	2	0	1	1	1	0	1	1	0	0	0	1
382	1BVC	1.1	82.2	9.6	1	0	0	0	0	0	0	-1	0	0	0	0	0	0	0	0	0	0	0	0	5	0	1	2	0	1	1	2	0	0	2	1	1	2	1	0	0	0	0	0
383	1BVC	0.2	82.2	9.6	1	0	0	0	0	0	0	0	-1	0	0	0	0	0	0	0	0	0	0	0	3	1	0	1	0	1	0	2	2	3	1	0	0	1	1	2	0	0	0	1
384	1BVC	-1.8	76.5	11	1	0	0	0	0	0	0	0	0	-1	0	0	0	0	0	0	0	0	0	0	2	1	0	0	0	2	0	0	3	2	2	1	0	1	1	2	0	0	1	1
385	1BVC	-0.6	76.5	11	0	0	0	0	0	0	0	0	0	-1	1	0	0	0	0	0	0	0	0	0	1	1	0	0	0	2	0	0	3	2	3	1	0	1	1	2	0	0	1	1
386	1BVC	-1.1	76.5	11	0	0	0	0	0	0	0	0	0	-1	0	0	1	0	0	0	0	0	0	0	1	1	0	0	0	2	0	0	3	2	2	1	1	1	1	2	0	0	1	1
387	1BVC	-1.1	76.5	11	1	0	0	0	0	0	0	0	0	-1	0	0	0	0	0	0	0	0	0	0	4	1	0	1	0	2	0	1	0	0	3	4	0	1	0	0	0	0	2	0
388	1BVC	-1.9	82.2	9.6	1	0	0	0	0	0	0	0	0	-1	0	0	0	0	0	0	0	0	0	0	4	1	0	1	0	2	0	1	0	0	3	4	0	1	0	0	0	0	2	0
389	1BVC	0.6	76.5	11	0	0	0	0	0	0	0	0	0	-1	1	0	0	0	0	0	0	0	0	0	3	1	0	1	0	2	0	1	0	0	4	4	0	1	0	0	0	0	2	0
390	1BVC	0.9	76.5	11	0	0	0	0	0	0	0	0	0	-1	0	0	1	0	0	0	0	0	0	0	3	1	0	1	0	2	0	1	0	0	3	4	1	1	0	0	0	0	2	0
391	1BVC	-0.1	76.5	11	0	0	0	0	0	0	0	0	0	-1	0	0	0	0	0	0	0	0	0	1	3	1	0	1	0	2	0	1	0	0	3	4	0	1	0	0	0	0	2	1
392	1BVC	0.35	4	4.2	1	0	0	0	0	0	0	0	0	0	0	-1	0	0	0	0	0	0	0	0	4	1	1	1	0	2	0	0	0	1	3	3	1	1	0	0	0	0	1	0
393	1BVC	0.6	4	4.2	1	0	0	0	0	0	0	0	0	0	0	-1	0	0	0	0	0	0	0	0	4	1	1	1	0	2	0	0	0	1	3	3	1	1	0	0	0	0	1	0
394	1BVC	-1.5	76.5	11	0	0	0	0	0	0	0	0	0	1	-1	0	0	0	0	0	0	0	0	0	5	1	1	2	0	1	1	1	0	2	1	2	1	1	0	0	0	0	0	0
395	1BVC	-0.8	76.5	11	0	0	0	0	0	0	0	0	0	0	-1	0	1	0	0	0	0	0	0	0	5	1	1	2	0	1	1	1	0	1	1	2	2	1	0	0	0	0	0	0
396	1BVC	-2.2	76.5	11	0	0	0	0	0	0	0	0	0	0	-1	0	0	0	0	0	0	0	0	1	5	1	1	2	0	1	1	1	0	1	1	2	1	1	0	0	0	0	0	1
397	1BVC	-1.8	82.2	9.6	1	0	0	0	0	0	0	0	0	0	-1	0	0	0	0	0	0	0	0	0	5	1	1	1	0	1	1	1	0	1	1	3	1	1	0	0	0	0	1	0
398	1BVC	-1.6	82.2	9.6	1	0	0	0	0	0	0	0	0	0	-1	0	0	0	0	0	0	0	0	0	3	0	0	1	0	1	1	2	0	1	0	3	0	0	0	0	0	0	2	0
399	1BVC	-0.9	4	7.8	1	0	0	0	0	0	0	0	0	0	0	0	-1	0	0	0	0	0	0	0	5	1	1	2	0	1	1	2	0	0	2	2	0	2	0	0	0	0	0	0
400	1BVC	-1.3	4	7.8	1	0	0	0	0	0	0	0	0	0	0	0	-1	0	0	0	0	0	0	0	5	1	1	2	0	1	1	2	0	0	2	2	0	2	0	0	0	0	0	0
401	1BVC	-2.2	4	7.8	1	0	0	0	0	0	0	0	0	0	0	0	-1	0	0	0	0	0	0	0	5	1	1	2	0	1	1	2	0	0	2	2	0	2	0	0	0	0	0	0
402	1BVC	-0.3	82.2	9.6	1	0	0	0	0	0	0	0	0	0	0	0	0	0	0	-1	0	0	0	0	3	1	0	2	0	1	0	2	3	2	1	0	0	1	1	1	0	0	0	1
403	1BVC	-1.4	82.2	9.6	1	0	0	0	0	0	0	0	0	0	0	0	0	0	0	0	0	0	0	-1	2	1	0	1	0	2	0	1	3	3	1	0	0	2	1	2	0	0	0	0
404	1C2R	-2.2	30	7.5	0	0	0	0	0	0	0	-1	0	0	0	0	0	0	0	1	0	0	0	0	1	1	1	0	0	1	0	3	0	1	1	2	0	0	1	1	2	0	1	3
405	1C2R	-1.3	25	7.5	0	0	0	1	0	0	0	0	0	0	0	-1	0	0	0	0	0	0	0	0	3	0	1	1	2	2	0	1	1	2	0	3	0	1	0	1	1	0	0	0
406	1C2R	-1.3	25	7.5	0	0	0	0	0	1	0	0	0	0	0	-1	0	0	0	0	0	0	0	0	1	0	1	1	2	3	0	1	1	2	0	3	0	1	1	1	1	0	0	0
407	1C2R	0.2	25	7.5	0	0	0	0	0	1	0	0	0	0	0	-1	0	0	0	0	0	0	0	0	1	0	1	1	0	2	0	4	0	1	1	1	0	0	1	0	2	0	1	3
408	1C2R	-2	30	7.5	1	0	0	0	0	0	0	0	0	0	0	0	0	0	-1	0	0	0	0	0	2	1	1	0	0	1	0	4	0	1	1	2	0	0	0	0	2	0	1	3
409	1C9O	0.29	70	7	0	0	0	0	0	0	-1	0	0	0	1	0	0	0	0	0	0	0	0	0	0	1	2	0	0	0	0	1	0	0	1	2	1	1	0	0	0	1	0	1
410	1C9O	0.29	70	7	0	0	0	0	0	0	-1	0	0	0	1	0	0	0	0	0	0	0	0	0	0	1	2	0	0	0	0	1	0	0	1	2	1	1	0	0	0	1	0	1
411	1C9O	0.55	70	7	0	0	0	0	0	0	-1	0	0	0	1	0	0	0	0	0	0	0	0	0	0	1	2	0	0	0	0	1	0	0	1	2	1	1	0	0	0	1	0	1
412	1C9O	0.55	70	7	0	0	0	0	0	0	-1	0	0	0	1	0	0	0	0	0	0	0	0	0	0	1	2	0	0	0	0	1	0	0	1	2	1	1	0	0	0	1	0	1
413	1C9O	-1.05	70	7	1	-1	0	0	0	0	0	0	0	0	0	0	0	0	0	0	0	0	0	0	1	0	2	0	0	1	1	1	0	0	0	2	1	1	0	0	0	1	0	1
414	1C9O	-1.89	70	7	1	-1	0	0	0	0	0	0	0	0	0	0	0	0	0	0	0	0	0	0	1	0	2	0	0	1	1	1	0	0	0	2	1	1	0	0	0	1	0	1
415	1C9O	-1	70	7	0	-1	0	0	0	1	0	0	0	0	0	0	0	0	0	0	0	0	0	0	0	0	2	0	0	2	1	1	0	0	0	2	1	1	0	0	0	1	0	1
416	1C9O	-1	70	7	0	-1	0	0	0	1	0	0	0	0	0	0	0	0	0	0	0	0	0	0	0	0	2	0	0	2	1	1	0	0	0	2	1	1	0	0	0	1	0	1
417	1C9O	-2.75	70	7	0	-1	0	0	0	1	0	0	0	0	0	0	0	0	0	0	0	0	0	0	0	0	2	0	0	2	1	1	0	0	0	2	1	1	0	0	0	1	0	1
418	1C9O	-2.75	70	7	0	-1	0	0	0	1	0	0	0	0	0	0	0	0	0	0	0	0	0	0	0	0	2	0	0	2	1	1	0	0	0	2	1	1	0	0	0	1	0	1
419	1C9O	-0.14	70	7	0	-1	0	0	0	0	0	0	0	0	0	1	0	0	0	0	0	0	0	0	0	0	2	0	0	1	1	1	0	0	0	3	1	1	0	0	0	1	0	1
420	1C9O	-0.19	70	7	0	-1	0	0	0	0	0	0	0	0	0	1	0	0	0	0	0	0	0	0	0	0	2	0	0	1	1	1	0	0	0	3	1	1	0	0	0	1	0	1
421	1C9O	-0.22	70	7	0	-1	0	0	0	0	0	0	0	0	1	0	0	0	0	0	0	0	0	0	0	0	2	0	0	1	1	1	0	0	1	2	1	1	0	0	0	1	0	1
422	1C9O	-0.93	70	7	0	-1	0	0	0	0	0	0	0	0	1	0	0	0	0	0	0	0	0	0	0	0	2	0	0	1	1	1	0	0	1	2	1	1	0	0	0	1	0	1
423	1C9O	-0.12	70	7	1	0	0	0	0	-1	0	0	0	0	0	0	0	0	0	0	0	0	0	0	1	0	1	0	0	3	2	3	0	1	1	1	0	2	0	1	1	0	0	2
424	1C9O	-0.12	70	7	1	0	0	0	0	-1	0	0	0	0	0	0	0	0	0	0	0	0	0	0	1	0	1	0	0	3	2	3	0	1	1	1	0	2	0	1	1	0	0	2
425	1C9O	-0.22	70	7	1	0	0	0	0	-1	0	0	0	0	0	0	0	0	0	0	0	0	0	0	1	0	1	0	0	3	2	3	0	1	1	1	0	2	0	1	1	0	0	2
426	1C9O	-0.22	70	7	1	0	0	0	0	-1	0	0	0	0	0	0	0	0	0	0	0	0	0	0	1	0	1	0	0	3	2	3	0	1	1	1	0	2	0	1	1	0	0	2
427	1C9O	-0.29	70	7	0	0	0	0	0	0	1	-1	0	0	0	0	0	0	0	0	0	0	0	0	1	0	0	1	0	2	1	3	1	1	0	0	0	3	0	1	1	0	1	3
428	1C9O	-0.29	70	7	0	0	0	0	0	0	1	-1	0	0	0	0	0	0	0	0	0	0	0	0	1	0	0	1	0	2	1	3	1	1	0	0	0	3	0	1	1	0	1	3
429	1C9O	-0.31	70	7	0	0	0	0	0	0	1	-1	0	0	0	0	0	0	0	0	0	0	0	0	1	0	0	1	0	2	1	3	1	1	0	0	0	3	0	1	1	0	1	3
430	1C9O	-0.31	70	7	0	0	0	0	0	0	1	-1	0	0	0	0	0	0	0	0	0	0	0	0	1	0	0	1	0	2	1	3	1	1	0	0	0	3	0	1	1	0	1	3
431	1C9O	-1.24	70	7	0	0	0	0	0	1	0	0	0	0	-1	0	0	0	0	0	0	0	0	0	2	1	1	0	0	1	2	2	0	0	0	3	1	1	1	0	0	1	0	3
432	1C9O	-1.24	70	7	0	0	0	0	0	1	0	0	0	0	-1	0	0	0	0	0	0	0	0	0	2	1	1	0	0	1	2	2	0	0	0	3	1	1	1	0	0	1	0	3
433	1C9O	-1.27	70	7	0	0	0	0	0	1	0	0	0	0	-1	0	0	0	0	0	0	0	0	0	2	1	1	0	0	1	2	2	0	0	0	3	1	1	1	0	0	1	0	3
434	1C9O	-1.27	70	7	0	0	0	0	0	1	0	0	0	0	-1	0	0	0	0	0	0	0	0	0	2	1	1	0	0	1	2	2	0	0	0	3	1	1	1	0	0	1	0	3
435	1C9O	0.22	70	7	0	0	-1	0	0	0	0	0	0	0	0	0	0	0	0	1	0	0	0	0	0	1	1	0	0	2	1	3	0	1	0	3	0	2	0	1	0	1	1	2
436	1C9O	0.22	70	7	0	0	-1	0	0	0	0	0	0	0	0	0	0	0	0	1	0	0	0	0	0	1	1	0	0	2	1	3	0	1	0	3	0	2	0	1	0	1	1	2
437	1C9O	0.33	70	7	0	0	-1	0	0	0	0	0	0	0	0	0	0	0	0	1	0	0	0	0	0	1	1	0	0	2	1	3	0	1	0	3	0	2	0	1	0	1	1	2
438	1C9O	0.33	70	7	0	0	-1	0	0	0	0	0	0	0	0	0	0	0	0	1	0	0	0	0	0	1	1	0	0	2	1	3	0	1	0	3	0	2	0	1	0	1	1	2
439	1C9O	0	70	7	0	0	0	0	0	1	-1	0	0	0	0	0	0	0	0	0	0	0	0	0	2	1	2	0	0	3	2	3	0	1	0	0	0	1	1	1	0	0	0	2
440	1C9O	0	70	7	0	0	0	0	0	1	-1	0	0	0	0	0	0	0	0	0	0	0	0	0	2	1	2	0	0	3	2	3	0	1	0	0	0	1	1	1	0	0	0	2
441	1C9O	-0.1	70	7	0	0	0	0	0	1	-1	0	0	0	0	0	0	0	0	0	0	0	0	0	2	1	2	0	0	3	2	3	0	1	0	0	0	1	1	1	0	0	0	2
442	1C9O	-0.1	70	7	0	0	0	0	0	1	-1	0	0	0	0	0	0	0	0	0	0	0	0	0	2	1	2	0	0	3	2	3	0	1	0	0	0	1	1	1	0	0	0	2
443	1C9O	0.19	70	7	0	0	0	1	0	0	0	0	0	0	0	0	0	0	0	-1	0	0	0	0	1	0	0	2	0	2	0	3	1	2	0	0	0	3	0	0	1	0	1	3
444	1C9O	0.19	70	7	0	0	0	1	0	0	0	0	0	0	0	0	0	0	0	-1	0	0	0	0	1	0	0	2	0	2	0	3	1	2	0	0	0	3	0	0	1	0	1	3
445	1C9O	0.22	70	7	0	0	0	1	0	0	0	0	0	0	0	0	0	0	0	-1	0	0	0	0	1	0	0	2	0	2	0	3	1	2	0	0	0	3	0	0	1	0	1	3
446	1C9O	0.22	70	7	0	0	0	1	0	0	0	0	0	0	0	0	0	0	0	-1	0	0	0	0	1	0	0	2	0	2	0	3	1	2	0	0	0	3	0	0	1	0	1	3
447	1C9O	0.17	70	7	0	0	0	0	0	0	0	0	0	0	0	0	0	0	0	1	-1	0	0	0	1	0	0	1	0	1	1	4	1	1	0	1	0	3	0	2	1	0	0	2
448	1C9O	0.17	70	7	0	0	0	0	0	0	0	0	0	0	0	0	0	0	0	1	-1	0	0	0	1	0	0	1	0	1	1	4	1	1	0	1	0	3	0	2	1	0	0	2
449	1C9O	0.19	70	7	0	0	0	0	0	0	0	0	0	0	0	0	0	0	0	1	-1	0	0	0	1	0	0	1	0	1	1	4	1	1	0	1	0	3	0	2	1	0	0	2
450	1C9O	0.19	70	7	0	0	0	0	0	0	0	0	0	0	0	0	0	0	0	1	-1	0	0	0	1	0	0	1	0	1	1	4	1	1	0	1	0	3	0	2	1	0	0	2
451	1C9O	-0.19	70	7	0	0	0	0	0	0	0	0	0	0	0	0	0	0	0	0	1	0	0	-1	2	2	2	0	0	0	2	2	0	0	1	3	1	0	1	0	1	0	0	2
452	1C9O	-0.19	70	7	0	0	0	0	0	0	0	0	0	0	0	0	0	0	0	0	1	0	0	-1	2	2	2	0	0	0	2	2	0	0	1	3	1	0	1	0	1	0	0	2
453	1C9O	-0.26	70	7	0	0	0	0	0	0	0	0	0	0	0	0	0	0	0	0	1	0	0	-1	2	2	2	0	0	0	2	2	0	0	1	3	1	0	1	0	1	0	0	2
454	1C9O	-0.26	70	7	0	0	0	0	0	0	0	0	0	0	0	0	0	0	0	0	1	0	0	-1	2	2	2	0	0	0	2	2	0	0	1	3	1	0	1	0	1	0	0	2
455	1C9O	0.07	70	7	0	0	0	0	0	0	0	0	0	0	0	0	0	1	0	0	0	0	-1	0	0	0	2	0	0	3	0	4	0	1	0	2	0	3	0	1	0	1	0	2
456	1C9O	0.07	70	7	0	0	0	0	0	0	0	0	0	0	0	0	0	1	0	0	0	0	-1	0	0	0	2	0	0	3	0	4	0	1	0	2	0	3	0	1	0	1	0	2
457	1C9O	-0.05	70	7	0	0	0	0	0	0	0	0	0	0	0	0	0	1	0	0	0	0	-1	0	0	0	2	0	0	3	0	4	0	1	0	2	0	3	0	1	0	1	0	2
458	1C9O	-0.05	70	7	0	0	0	0	0	0	0	0	0	0	0	0	0	1	0	0	0	0	-1	0	0	0	2	0	0	3	0	4	0	1	0	2	0	3	0	1	0	1	0	2
459	1CAH	0.1	23	7.5	0	0	0	0	0	0	0	0	0	0	0	0	0	1	0	0	0	-1	0	0	0	0	1	0	0	1	0	3	3	0	0	1	0	1	1	1	0	0	1	0
460	1CAH	-2.5	23	7.5	0	0	0	0	0	0	0	0	0	0	0	0	0	1	0	0	0	-1	0	0	0	0	1	0	0	1	0	3	3	0	0	1	0	1	1	1	0	0	1	0
461	1CAH	0.3	23	7.5	0	0	0	0	0	0	0	0	0	0	0	0	0	1	0	0	0	-1	0	0	1	0	1	1	0	1	0	3	3	1	0	3	0	2	2	0	0	0	1	0
462	1CAH	-6.3	23	7.5	0	0	0	0	0	0	0	0	0	0	0	0	0	1	0	0	0	-1	0	0	1	0	1	1	0	1	0	3	3	1	0	3	0	2	2	0	0	0	1	0
463	1CAH	0.1	23	7.5	0	0	0	0	-1	0	0	0	0	0	0	0	0	0	0	1	0	0	0	0	0	0	0	0	0	2	0	0	0	1	4	1	0	0	3	2	3	1	0	2
464	1CAH	-0.7	23	7.5	0	0	0	0	-1	0	0	0	0	0	0	0	0	0	0	1	0	0	0	0	0	0	0	0	0	2	0	0	0	1	4	1	0	0	3	2	3	1	0	2
465	1CHK	-3.56	42.7	7	0	0	0	0	0	0	0	0	0	0	0	0	0	1	0	0	0	-1	0	0	2	0	1	2	0	2	1	0	0	1	1	2	0	1	0	4	0	0	2	0
466	1CHK	-4.43	43.2	7	0	0	0	0	0	0	0	0	0	0	0	0	0	1	0	0	0	-1	0	0	2	0	1	2	0	2	1	0	0	1	1	2	0	1	0	4	0	0	2	0
467	1CHK	-1.76	52.2	7	0	0	0	0	0	0	0	0	0	0	0	0	0	1	0	0	0	-1	0	0	2	0	1	2	0	2	1	0	0	1	1	2	0	1	0	4	0	0	2	0
468	1CHK	-3.91	42.7	7	0	0	0	0	0	0	0	0	0	0	0	0	0	1	0	0	0	-1	0	0	3	0	0	2	0	0	0	2	0	0	1	2	0	3	1	0	4	0	0	1
469	1CHK	-4.27	43.2	7	0	0	0	0	0	0	0	0	0	0	0	0	0	1	0	0	0	-1	0	0	3	0	0	2	0	0	0	2	0	0	1	2	0	3	1	0	4	0	0	1
470	1CHK	-1.89	52.2	7	0	0	0	0	0	0	0	0	0	0	0	0	0	1	0	0	0	-1	0	0	3	0	0	2	0	0	0	2	0	0	1	2	0	3	1	0	4	0	0	1
471	1CHK	-2.97	42.7	7	0	0	0	0	0	0	0	0	0	0	0	0	0	1	0	0	0	-1	0	0	0	0	2	2	0	0	0	1	0	1	3	2	0	1	3	0	1	0	2	1
472	1CHK	-2.51	43.2	7	0	0	0	0	0	0	0	0	0	0	0	0	0	1	0	0	0	-1	0	0	0	0	2	2	0	0	0	1	0	1	3	2	0	1	3	0	1	0	2	1
473	1CHK	-1.31	52.2	7	0	0	0	0	0	0	0	0	0	0	0	0	0	1	0	0	0	-1	0	0	0	0	2	2	0	0	0	1	0	1	3	2	0	1	3	0	1	0	2	1
474	1CSP	0.41	70	7	0	0	0	0	0	-1	0	0	0	0	1	0	0	0	0	0	0	0	0	0	0	0	1	0	0	1	0	1	0	0	2	2	1	1	0	1	0	1	0	1
475	1CSP	1.6	70	7	0	0	0	0	0	-1	0	0	0	0	1	0	0	0	0	0	0	0	0	0	0	0	1	0	0	1	0	1	0	0	2	2	1	1	0	1	0	1	0	1
476	1CSP	0.77	70	7	0	1	0	0	0	-1	0	0	0	0	0	0	0	0	0	0	0	0	0	0	0	1	1	0	0	1	0	1	0	0	1	2	1	1	0	1	0	1	0	1
477	1CSP	0.77	70	7	0	1	0	0	0	-1	0	0	0	0	0	0	0	0	0	0	0	0	0	0	0	1	1	0	0	1	0	1	0	0	1	2	1	1	0	1	0	1	0	1
478	1CSP	2.66	70	7	0	1	0	0	0	-1	0	0	0	0	0	0	0	0	0	0	0	0	0	0	0	1	1	0	0	1	0	1	0	0	1	2	1	1	0	1	0	1	0	1
479	1CSP	2.66	70	7	0	1	0	0	0	-1	0	0	0	0	0	0	0	0	0	0	0	0	0	0	0	1	1	0	0	1	0	1	0	0	1	2	1	1	0	1	0	1	0	1
480	1CSP	1.44	70	7	0	0	0	0	0	-1	0	0	0	0	1	0	0	0	0	0	0	0	0	0	3	0	1	0	0	0	1	1	0	0	1	1	0	0	1	0	1	0	0	1
481	1CSP	1.44	70	7	0	0	0	0	0	-1	0	0	0	0	1	0	0	0	0	0	0	0	0	0	3	0	1	0	0	0	1	1	0	0	1	1	0	0	1	0	1	0	0	1
482	1CSP	2.11	70	7	0	0	0	0	0	-1	0	0	0	0	1	0	0	0	0	0	0	0	0	0	3	0	1	0	0	0	1	1	0	0	1	1	0	0	1	0	1	0	0	1
483	1CSP	2.11	70	7	0	0	0	0	0	-1	0	0	0	0	1	0	0	0	0	0	0	0	0	0	3	0	1	0	0	0	1	1	0	0	1	1	0	0	1	0	1	0	0	1
484	1CSP	-1.67	60	7	1	0	0	0	0	0	0	0	0	0	0	0	0	-1	0	0	0	0	0	0	1	0	1	1	0	3	1	3	0	1	0	2	0	2	0	1	0	1	0	2
485	1CSP	-1.34	60	7	1	0	0	0	0	0	0	0	0	0	0	0	0	-1	0	0	0	0	0	0	1	0	1	2	0	3	1	3	0	1	0	1	0	2	0	1	0	1	0	2
486	1CSP	-0.69	60	7	1	0	0	0	0	0	0	0	0	0	0	0	0	-1	0	0	0	0	0	0	2	0	0	2	0	3	2	2	1	2	0	0	0	1	0	1	0	0	0	3
487	1CSP	0.31	60	7	1	0	0	0	0	0	0	0	0	0	0	0	0	-1	0	0	0	0	0	0	3	0	0	0	0	3	2	3	1	1	1	1	0	1	0	1	1	0	0	1
488	1CYO	-2.82	66.2	7	0	0	0	0	0	0	0	0	1	0	0	0	0	-1	0	0	0	0	0	0	0	0	0	1	0	4	0	2	3	0	2	2	0	0	1	0	1	0	2	1
489	1CYO	-1.87	66.2	7	0	0	0	0	0	0	0	0	0	0	1	0	0	-1	0	0	0	0	0	0	0	0	0	1	0	4	0	2	2	0	3	2	0	0	1	0	1	0	2	1
490	1CYO	0.79	66.2	7	0	0	0	0	0	0	0	0	0	0	0	0	0	-1	0	0	0	0	1	0	0	0	0	1	0	4	0	2	2	0	2	2	0	0	1	0	1	0	3	1
491	1CYO	-2.68	66.7	7	0	0	0	0	0	1	0	0	0	0	0	0	0	0	0	0	0	0	0	-1	2	1	0	1	0	6	1	4	1	0	2	0	0	0	1	0	0	0	0	0
492	1CYO	-2.06	77.6	7	0	0	0	0	0	1	0	0	0	0	0	0	0	0	0	0	0	0	0	-1	2	1	0	1	0	6	1	4	1	0	2	0	0	0	1	0	0	0	0	0
493	1CYO	-1.91	25	7	0	0	0	0	0	0	0	1	0	0	0	0	0	0	0	0	0	0	0	-1	2	1	0	1	0	5	1	5	1	0	2	0	0	0	1	0	0	0	0	0
494	1CYO	-1.65	25	7	0	0	0	0	0	0	0	0	1	0	0	0	0	0	0	0	0	0	0	-1	2	1	0	1	0	5	1	4	2	0	2	0	0	0	1	0	0	0	0	0
495	1CYO	-1.34	66.7	7	0	0	0	0	0	0	0	0	1	0	0	0	0	0	0	0	0	0	0	-1	2	1	0	1	0	5	1	4	2	0	2	0	0	0	1	0	0	0	0	0
496	1CYO	-1.39	77.6	7	0	0	0	0	0	0	0	0	1	0	0	0	0	0	0	0	0	0	0	-1	2	1	0	1	0	5	1	4	2	0	2	0	0	0	1	0	0	0	0	0
497	1CYO	-0.96	25	7	0	0	0	0	0	0	0	0	0	0	0	0	0	0	0	0	1	0	0	-1	2	1	0	1	0	5	1	4	1	0	2	0	0	0	1	0	1	0	0	0
498	1CYO	-1.53	66.7	7	0	0	0	0	0	0	0	0	0	0	0	0	0	0	0	0	0	0	1	-1	2	1	0	1	0	5	1	4	1	0	2	0	0	0	1	0	0	0	1	0
499	1CYO	-1.56	77.6	7	0	0	0	0	0	0	0	0	0	0	0	0	0	0	0	0	0	0	1	-1	2	1	0	1	0	5	1	4	1	0	2	0	0	0	1	0	0	0	1	0
500	1CYO	-1.05	25	7	0	0	0	0	0	1	0	0	0	0	0	0	0	0	0	0	0	0	0	-1	2	1	1	3	0	4	0	2	1	0	1	0	0	1	0	1	2	0	0	0
501	1CYO	-1.1	67.2	7	0	0	0	0	0	1	0	0	0	0	0	0	0	0	0	0	0	0	0	-1	2	1	1	3	0	4	0	2	1	0	1	0	0	1	0	1	2	0	0	0
502	1CYO	-1.6	25	7	0	0	0	0	0	0	0	0	1	0	0	0	0	0	0	0	0	0	0	-1	2	1	1	3	0	3	0	2	2	0	1	0	0	1	0	1	2	0	0	0
503	1CYO	-1.63	67.2	7	0	0	0	0	0	0	0	0	1	0	0	0	0	0	0	0	0	0	0	-1	2	1	1	3	0	3	0	2	2	0	1	0	0	1	0	1	2	0	0	0
504	1CYO	-2.39	25	7	0	0	0	0	0	0	0	0	0	0	0	1	0	0	0	0	0	0	0	-1	2	1	1	3	0	3	0	2	1	0	1	1	0	1	0	1	2	0	0	0
505	1CYO	-2.34	67.2	7	0	0	0	0	0	0	0	0	0	0	0	1	0	0	0	0	0	0	0	-1	2	1	1	3	0	3	0	2	1	0	1	1	0	1	0	1	2	0	0	0
506	1CYO	-1.34	25	7	0	0	0	0	0	0	0	0	0	0	0	0	0	0	0	0	0	0	1	-1	2	1	1	3	0	3	0	2	1	0	1	0	0	1	0	1	2	0	1	0
507	1CYO	-1.29	67.2	7	0	0	0	0	0	0	0	0	0	0	0	0	0	0	0	0	0	0	1	-1	2	1	1	3	0	3	0	2	1	0	1	0	0	1	0	1	2	0	1	0
508	1EL1	-0.26	66.4	4.5	-1	0	0	0	0	0	0	0	0	0	0	0	0	0	0	1	0	0	0	0	1	1	1	6	1	0	0	0	0	2	1	2	0	0	1	1	0	0	0	2
509	1EL1	-0.48	66.4	4.5	0	0	0	0	0	0	0	1	-1	0	0	0	0	0	0	0	0	0	0	0	1	0	1	1	1	0	0	4	0	0	2	1	2	1	0	2	0	1	1	1
510	1EL1	-0.24	66.4	4.5	0	0	0	0	0	0	0	0	0	-1	1	0	0	0	0	0	0	0	0	0	0	0	3	1	1	0	1	2	0	0	2	1	0	1	0	4	0	2	1	0
511	1EL1	-0.43	66.4	4.5	0	0	0	0	0	0	0	0	0	0	0	1	0	0	0	0	0	0	0	-1	2	0	1	1	1	0	0	2	1	0	0	5	1	0	1	1	0	2	0	1
512	1EM7	2.07	25	5.2	0	0	1	0	0	0	0	0	0	-1	0	0	0	0	0	0	0	0	0	0	0	0	2	0	0	1	0	2	0	0	3	3	0	0	0	0	3	0	1	0
513	1EM7	1.82	63	5.2	0	0	1	0	0	0	0	0	0	-1	0	0	0	0	0	0	0	0	0	0	0	0	2	0	0	1	0	2	0	0	3	3	0	0	0	0	3	0	1	0
514	1EM7	2	25	5.2	0	0	0	0	0	0	0	0	0	-1	0	0	0	0	0	0	1	0	0	0	0	0	1	0	0	1	0	2	0	0	3	3	0	0	0	0	4	0	1	0
515	1EM7	1.76	63	5.2	0	0	0	0	0	0	0	0	0	-1	0	0	0	0	0	0	1	0	0	0	0	0	1	0	0	1	0	2	0	0	3	3	0	0	0	0	4	0	1	0
516	1EM7	4.61	25	5.2	0	0	0	0	0	0	0	0	0	0	0	0	0	1	0	0	-1	0	0	0	1	0	0	2	0	1	0	0	0	0	0	1	0	2	0	0	4	0	1	1
517	1EM7	4.1	63	5.2	0	0	0	0	0	0	0	0	0	0	0	0	0	1	0	0	-1	0	0	0	1	0	0	2	0	1	0	0	0	0	0	1	0	2	0	0	4	0	1	1
518	1EM7	3.3	25	5.2	0	0	0	0	0	0	0	0	0	1	0	0	0	0	0	0	-1	0	0	0	1	0	0	2	0	1	0	0	0	1	0	1	0	1	0	0	4	0	1	1
519	1EM7	3.81	63	5.2	0	0	0	0	0	0	0	0	0	1	0	0	0	0	0	0	-1	0	0	0	1	0	0	2	0	1	0	0	0	1	0	1	0	1	0	0	4	0	1	1
520	1EM7	2.8	25	5.2	0	0	0	0	0	0	0	0	0	0	0	0	0	0	0	0	-1	0	0	1	1	0	0	2	0	1	0	0	0	0	0	1	0	1	0	0	4	0	1	2
521	1EM7	3.38	63	5.2	0	0	0	0	0	0	0	0	0	0	0	0	0	0	0	0	-1	0	0	1	1	0	0	2	0	1	0	0	0	0	0	1	0	1	0	0	4	0	1	2
522	1EM7	4.1	25	5.2	0	0	0	0	0	0	0	0	0	0	0	0	0	0	0	0	-1	0	1	0	1	0	0	2	0	1	0	0	0	0	0	1	0	1	0	0	4	0	2	1
523	1EM7	4.29	63	5.2	0	0	0	0	0	0	0	0	0	0	0	0	0	0	0	0	-1	0	1	0	1	0	0	2	0	1	0	0	0	0	0	1	0	1	0	0	4	0	2	1
524	1G6N	-0.26	20	7.9	1	0	0	0	0	0	0	0	0	0	0	0	0	0	0	-1	0	0	0	0	3	2	1	0	0	1	2	1	0	0	3	1	1	1	0	0	1	0	0	2
525	1G6N	0.14	20	7.9	0	0	0	0	0	0	0	0	0	0	0	0	0	0	1	-1	0	0	0	0	2	2	1	0	0	1	2	1	0	0	3	1	1	1	1	0	1	0	0	2
526	1HFY	0.3	20	2	-1	0	0	0	0	0	0	0	0	1	0	0	0	0	0	0	0	0	0	0	0	0	0	1	1	1	1	1	1	1	1	0	0	1	1	2	3	1	1	2
527	1HFY	0.06	20	2	-1	0	0	0	0	0	0	0	0	0	0	0	0	0	0	0	1	0	0	0	0	0	0	1	1	1	1	1	1	0	1	0	0	1	1	2	4	1	1	2
528	1HFY	0.12	20	2	0	0	0	0	0	0	0	0	0	1	0	0	0	0	0	0	-1	0	0	0	1	0	0	1	1	1	0	2	1	1	1	0	0	1	1	2	2	1	1	2
529	1HFY	0.18	20	2	0	0	0	0	0	0	0	0	0	1	0	0	0	0	0	0	-1	0	0	0	2	0	0	1	1	1	1	1	1	2	0	0	0	1	1	1	2	1	1	2
530	1HUE	-1.19	63.9	7	-1	0	0	0	0	0	0	0	0	0	0	0	0	0	0	1	0	0	0	0	3	0	0	3	0	1	0	0	0	1	1	3	0	1	0	2	2	0	0	2
531	1HUE	-0.13	63.9	7	-1	0	0	0	0	0	0	0	0	0	0	0	0	0	0	1	0	0	0	0	1	4	2	0	0	2	1	2	0	0	0	1	0	2	1	1	1	0	0	1
532	1HUE	0	63.9	7	0	0	0	0	0	0	0	0	0	1	0	0	-1	0	0	0	0	0	0	0	2	1	1	0	0	3	1	2	0	2	0	1	0	0	3	1	1	0	0	1
533	1HUE	0.41	63.9	7	0	0	0	0	0	0	0	0	0	0	0	0	0	0	0	-1	1	0	0	0	3	1	0	3	0	1	0	1	0	1	1	2	0	1	0	0	3	0	0	2
534	1HUE	-0.82	63.9	7	0	0	0	0	0	0	0	0	0	1	0	0	0	0	0	0	0	0	0	-1	1	1	1	1	0	2	1	3	0	2	2	2	0	2	0	0	1	0	0	0
535	1IGV	0.74	25	7	0	0	1	-1	0	0	0	0	0	0	0	0	0	0	0	0	0	0	0	0	2	0	2	0	0	4	1	1	0	0	2	3	0	1	1	1	0	0	1	0
536	1IGV	0.38	25	7	0	0	0	0	0	-1	1	0	0	0	0	0	0	0	0	0	0	0	0	0	2	0	1	1	0	2	2	2	0	1	1	3	0	1	1	1	0	0	1	0
537	1IGV	0.09	25	7	0	0	0	0	0	-1	1	0	0	0	0	0	0	0	0	0	0	0	0	0	0	0	1	1	0	3	3	1	0	0	5	2	0	0	1	1	1	0	0	0
538	1IOB	-0.8	25	6.5	1	0	0	0	0	0	0	0	0	0	0	0	0	0	0	0	-1	0	0	0	2	2	1	1	1	0	2	0	0	0	3	1	0	0	1	3	0	0	0	1
539	1IOB	-2.6	25	6.5	0	0	0	0	0	0	0	1	0	0	0	0	0	0	0	0	-1	0	0	0	1	2	1	1	1	0	2	1	0	0	3	1	0	0	1	3	0	0	0	1
540	1IOB	-0.7	25	6.5	0	0	0	0	0	0	0	0	0	0	1	0	0	0	0	0	-1	0	0	0	1	2	1	1	1	0	2	0	0	0	4	1	0	0	1	3	0	0	0	1
541	1IOB	-1.9	25	6.5	0	0	0	0	0	0	1	0	0	0	0	0	0	0	0	0	-1	0	0	0	1	2	1	1	1	0	3	0	0	0	3	1	0	0	1	3	0	0	0	1
542	1IOB	-1.2	25	6.5	0	0	0	0	0	0	0	1	0	0	0	-1	0	0	0	0	0	0	0	0	0	1	2	0	0	2	0	1	0	2	0	5	1	2	1	0	0	0	1	1
543	1IOB	-0.5	25	6.5	0	1	0	0	0	0	0	0	0	0	0	-1	0	0	0	0	0	0	0	0	0	2	2	0	0	2	0	0	0	2	0	5	1	2	1	0	0	0	1	1
544	1IOB	0.8	25	6.5	0	0	0	0	0	0	0	0	0	0	0	-1	0	0	0	0	0	0	0	1	0	1	2	0	0	2	0	0	0	2	0	5	1	2	1	0	0	0	1	2
545	1LZ1	-0.02	64.9	2.7	-1	0	0	0	0	0	0	0	0	0	0	0	0	0	0	1	0	0	0	0	0	3	0	1	1	2	0	1	0	0	3	2	1	1	0	1	1	0	0	1
546	1LZ1	0.1	65	2.2	0	0	0	0	0	-1	1	0	0	0	0	0	0	0	0	0	0	0	0	0	1	3	0	0	1	1	1	1	0	0	3	2	0	1	0	0	1	0	0	1
547	1LZ1	-0.43	65	2.3	0	0	0	0	0	-1	1	0	0	0	0	0	0	0	0	0	0	0	0	0	1	3	0	0	1	1	1	1	0	0	3	2	0	1	0	0	1	0	0	1
548	1LZ1	-1.44	65	4	0	0	0	0	0	-1	1	0	0	0	0	0	0	0	0	0	0	0	0	0	1	3	0	0	1	1	1	1	0	0	3	2	0	1	0	0	1	0	0	1
549	1LZ1	-1.29	65	4.5	0	0	0	0	0	-1	1	0	0	0	0	0	0	0	0	0	0	0	0	0	1	3	0	0	1	1	1	1	0	0	3	2	0	1	0	0	1	0	0	1
550	1LZ1	-0.6	64.9	2.7	1	0	0	0	0	0	0	0	0	0	0	-1	0	0	0	0	0	0	0	0	2	2	0	0	1	2	0	0	0	0	1	0	0	1	0	0	0	0	0	1
551	1LZ1	-0.12	64.9	2.7	0	0	0	0	0	0	0	0	0	0	0	-1	1	0	0	0	0	0	0	0	1	2	0	0	1	2	0	0	0	0	1	0	1	1	0	0	0	0	0	1
552	1LZ1	-3.73	64.9	2.7	0	0	0	0	0	0	0	0	0	0	-1	0	0	0	0	0	1	0	0	0	1	3	0	0	1	2	0	1	0	0	2	2	1	1	0	0	2	0	0	1
553	1LZ1	-1.51	49.2	2.7	1	0	0	0	0	0	0	0	0	0	0	0	0	0	0	0	0	0	0	-1	2	2	0	0	1	2	0	0	0	0	1	1	0	1	0	0	1	0	0	0
554	1LZ1	-1.51	64.9	2.7	1	0	0	0	0	0	0	0	0	0	0	0	0	0	0	0	0	0	0	-1	2	2	0	0	1	2	0	0	0	0	1	1	0	1	0	0	1	0	0	0
555	1LZ1	-1.44	64.9	2.7	0	0	0	1	0	0	0	0	0	0	0	0	0	0	0	0	0	0	0	-1	1	2	0	1	1	2	0	0	0	0	1	1	0	1	0	0	1	0	0	0
556	1LZ1	-0.86	64.9	2.7	0	0	0	0	0	0	0	0	0	0	0	0	0	1	0	0	0	0	0	-1	1	2	0	0	1	2	0	0	0	0	1	1	0	2	0	0	1	0	0	0
557	1LZ1	-2.3	64.9	2.7	0	0	0	0	0	0	0	1	0	0	0	0	0	0	0	0	0	0	0	-1	1	2	0	0	1	2	0	1	0	0	1	1	0	1	0	0	1	0	0	0
558	1LZ1	1.1	64.9	2.7	0	0	0	0	0	0	0	0	0	1	0	0	0	0	0	0	0	0	0	-1	1	2	0	0	1	2	0	0	0	1	1	1	0	1	0	0	1	0	0	0
559	1LZ1	-0.05	64.9	2.7	0	0	0	0	0	0	0	0	0	0	1	0	0	0	0	0	0	0	0	-1	1	2	0	0	1	2	0	0	0	0	2	1	0	1	0	0	1	0	0	0
560	1LZ1	-0.31	64.9	2.7	0	0	0	0	0	0	0	0	0	0	0	0	1	0	0	0	0	0	0	-1	1	2	0	0	1	2	0	0	0	0	1	1	1	1	0	0	1	0	0	0
561	1LZ1	-1.34	64.9	2.7	0	0	1	0	0	0	0	0	0	0	0	0	0	0	0	0	0	0	0	-1	1	2	1	0	1	2	0	0	0	0	1	1	0	1	0	0	1	0	0	0
562	1LZ1	-0.38	64.9	2.7	0	1	0	0	0	0	0	0	0	0	0	0	0	0	0	0	0	0	0	-1	1	3	0	0	1	2	0	0	0	0	1	1	0	1	0	0	1	0	0	0
563	1LZ1	-1.41	64.9	2.7	0	0	0	0	0	0	0	0	0	0	0	0	0	0	0	1	0	0	0	-1	1	2	0	0	1	2	0	0	0	0	1	1	0	1	0	1	1	0	0	0
564	1LZ1	-0.36	64.9	2.7	0	0	0	0	0	0	0	0	0	0	0	0	0	0	0	0	0	0	1	-1	1	2	0	0	1	2	0	0	0	0	1	1	0	1	0	0	1	0	1	0
565	1LZ1	-0.1	64.9	2.7	-1	0	0	0	0	0	0	0	0	0	1	0	0	0	0	0	0	0	0	0	1	1	2	0	1	1	0	1	0	1	3	1	1	0	0	2	1	2	1	0
566	1LZ1	-0.33	64.9	2.7	-1	0	0	0	0	0	0	0	0	0	0	0	0	0	0	1	0	0	0	0	1	1	2	0	1	1	0	1	0	1	2	1	1	0	0	3	1	2	1	0
567	1LZ1	0.1	68.8	2.8	-1	0	0	0	0	0	0	0	0	0	0	0	0	0	1	0	0	0	0	0	1	2	3	2	0	0	0	2	0	1	0	0	0	0	1	1	3	0	3	0
568	1LZ1	0.81	64.9	2.7	-1	0	0	0	0	0	0	0	0	0	0	0	0	0	0	1	0	0	0	0	4	2	1	2	1	0	1	0	0	1	2	1	0	0	0	1	0	0	0	3
569	1LZ1	0.02	64.9	2.7	-1	0	0	0	0	0	0	0	0	0	0	0	1	0	0	0	0	0	0	0	3	2	1	3	1	0	1	1	0	1	0	1	1	0	1	0	0	0	0	3
570	1LZ1	-1	64.9	2.7	-1	0	0	0	0	0	0	0	0	0	0	0	0	0	0	1	0	0	0	0	3	2	1	3	1	0	1	1	0	1	0	1	0	0	1	1	0	0	0	3
571	1LZ1	-4.6	57	3	1	0	0	0	-1	0	0	0	0	0	0	0	0	0	0	0	0	0	0	0	4	0	1	0	1	0	1	2	1	0	3	1	0	0	1	2	1	0	0	1
572	1LZ1	-0.53	65	2.2	0	0	1	-1	0	0	0	0	0	0	0	0	0	0	0	0	0	0	0	0	2	3	2	0	0	0	0	3	0	1	3	1	1	0	0	1	1	0	1	0
573	1LZ1	-1.7	65	4	0	0	1	-1	0	0	0	0	0	0	0	0	0	0	0	0	0	0	0	0	2	3	2	0	0	0	0	3	0	1	3	1	1	0	0	1	1	0	1	0
574	1LZ1	0	65	2.2	0	0	1	-1	0	0	0	0	0	0	0	0	0	0	0	0	0	0	0	0	2	2	3	1	0	0	1	2	0	1	0	0	0	1	0	1	3	0	2	0
575	1LZ1	-1	65	4	0	0	1	-1	0	0	0	0	0	0	0	0	0	0	0	0	0	0	0	0	2	2	3	1	0	0	1	2	0	1	0	0	0	1	0	1	3	0	2	0
576	1LZ1	-0.24	65	2.2	0	0	1	-1	0	0	0	0	0	0	0	0	0	0	0	0	0	0	0	0	2	1	4	0	1	0	1	2	0	1	0	1	0	0	1	1	1	1	1	1
577	1LZ1	-0.26	65	2.3	0	0	1	-1	0	0	0	0	0	0	0	0	0	0	0	0	0	0	0	0	2	1	4	0	1	0	1	2	0	1	0	1	0	0	1	1	1	1	1	1
578	1LZ1	-2.25	65	4	0	0	1	-1	0	0	0	0	0	0	0	0	0	0	0	0	0	0	0	0	2	1	4	0	1	0	1	2	0	1	0	1	0	0	1	1	1	1	1	1
579	1LZ1	-1.7	65	4.5	0	0	1	-1	0	0	0	0	0	0	0	0	0	0	0	0	0	0	0	0	2	1	4	0	1	0	1	2	0	1	0	1	0	0	1	1	1	1	1	1
580	1LZ1	-0.4	68.8	2.8	0	0	0	-1	0	0	0	0	0	0	0	0	0	0	1	0	0	0	0	0	5	1	1	1	1	0	1	0	0	1	2	1	0	0	1	1	0	0	0	3
581	1LZ1	-0.53	64.9	2.7	0	0	0	0	0	-1	0	0	0	0	1	0	0	0	0	0	0	0	0	0	3	1	3	0	1	0	0	1	0	0	2	1	1	0	0	1	2	2	1	0
582	1LZ1	-0.29	64.9	2.7	1	0	0	0	0	0	0	-1	0	0	0	0	0	0	0	0	0	0	0	0	3	1	3	0	1	1	0	0	0	0	1	1	1	0	0	1	2	2	2	0
583	1LZ1	-0.26	64.9	2.7	0	0	0	0	0	0	1	-1	0	0	0	0	0	0	0	0	0	0	0	0	2	1	3	0	1	1	1	0	0	0	1	1	1	0	0	1	2	2	2	0
584	1LZ1	-0.26	64.9	2.7	0	0	0	0	0	0	1	-1	0	0	0	0	0	0	0	0	0	0	0	0	2	1	3	0	1	1	1	0	0	0	1	1	1	0	0	1	2	2	2	0
585	1LZ1	-0.14	64.9	2.7	1	0	0	0	0	0	0	0	-1	0	0	0	0	0	0	0	0	0	0	0	4	0	1	1	2	0	1	1	0	0	3	1	0	0	1	2	1	0	0	1
586	1LZ1	-0.12	64.9	2.7	0	0	0	0	0	0	0	1	-1	0	0	0	0	0	0	0	0	0	0	0	3	0	1	1	2	0	1	2	0	0	3	1	0	0	1	2	1	0	0	1
587	1LZ1	-0.12	64.9	2.7	0	0	0	0	0	0	0	1	-1	0	0	0	0	0	0	0	0	0	0	0	3	0	1	1	2	0	1	2	0	0	3	1	0	0	1	2	1	0	0	1
588	1LZ1	-2.54	64.9	2.7	1	0	0	0	0	0	0	0	0	-1	0	0	0	0	0	0	0	0	0	0	3	2	1	1	1	0	0	3	0	0	3	0	2	0	0	1	0	1	1	0
589	1LZ1	-0.41	49.2	2.7	0	0	0	0	0	0	0	0	0	-1	0	0	0	0	0	0	0	0	0	1	2	2	1	1	1	0	0	3	0	0	3	0	2	0	0	1	0	1	1	1
590	1LZ1	-0.36	64.9	2.7	0	0	0	0	0	0	0	0	0	-1	0	0	0	0	0	0	0	0	0	1	2	2	1	1	1	0	0	3	0	0	3	0	2	0	0	1	0	1	1	1
591	1LZ1	-3.71	64.9	2.7	1	0	0	0	0	0	0	0	0	-1	0	0	0	0	0	0	0	0	0	0	2	2	1	2	1	0	1	2	0	1	0	0	0	1	0	2	1	1	2	0
592	1LZ1	-3.71	64.9	2.7	1	0	0	0	0	0	0	0	0	-1	0	0	0	0	0	0	0	0	0	0	2	2	1	2	1	0	1	2	0	1	0	0	0	1	0	2	1	1	2	0
593	1LZ1	-4.09	64.9	2.7	0	0	0	0	0	0	0	0	0	-1	0	0	0	1	0	0	0	0	0	0	1	2	1	2	1	0	1	2	0	1	0	0	0	2	0	2	1	1	2	0
594	1LZ1	-0.1	64.9	2.7	0	0	0	0	0	0	0	0	0	-1	1	0	0	0	0	0	0	0	0	0	1	2	1	2	1	0	1	2	0	1	1	0	0	1	0	2	1	1	2	0
595	1LZ1	-1.77	64.9	2.7	0	0	0	0	0	0	0	0	0	-1	0	0	1	0	0	0	0	0	0	0	1	2	1	2	1	0	1	2	0	1	0	0	1	1	0	2	1	1	2	0
596	1LZ1	-3.64	64.9	2.7	0	0	0	0	0	0	0	0	0	-1	0	0	0	0	0	0	1	0	0	0	1	2	1	2	1	0	1	2	0	1	0	0	0	1	0	2	2	1	2	0
597	1LZ1	-3.64	64.9	2.7	0	0	0	0	0	0	0	0	0	-1	0	0	0	0	0	0	1	0	0	0	1	2	1	2	1	0	1	2	0	1	0	0	0	1	0	2	2	1	2	0
598	1LZ1	-1.34	49.2	2.7	0	0	0	0	0	0	0	0	0	-1	0	0	0	0	0	0	0	0	0	1	1	2	1	2	1	0	1	2	0	1	0	0	0	1	0	2	1	1	2	1
599	1LZ1	-1.2	64.9	2.7	0	0	0	0	0	0	0	0	0	-1	0	0	0	0	0	0	0	0	0	1	1	2	1	2	1	0	1	2	0	1	0	0	0	1	0	2	1	1	2	1
600	1LZ1	-1.2	64.9	2.7	0	0	0	0	0	0	0	0	0	-1	0	0	0	0	0	0	0	0	0	1	1	2	1	2	1	0	1	2	0	1	0	0	0	1	0	2	1	1	2	1
601	1LZ1	-1.32	49.2	2.7	1	0	0	0	0	0	0	0	0	-1	0	0	0	0	0	0	0	0	0	0	1	2	2	2	1	0	1	2	0	1	0	0	0	1	0	2	1	1	2	0
602	1LZ1	-1.72	64.9	2.7	1	0	0	0	0	0	0	0	0	-1	0	0	0	0	0	0	0	0	0	0	1	2	2	2	1	0	1	2	0	1	0	0	0	1	0	2	1	1	2	0
603	1LZ1	-1.72	64.9	2.7	1	0	0	0	0	0	0	0	0	-1	0	0	0	0	0	0	0	0	0	0	1	2	2	2	1	0	1	2	0	1	0	0	0	1	0	2	1	1	2	0
604	1LZ1	-0.81	64.9	2.7	0	0	0	0	0	0	0	0	0	-1	0	0	0	1	0	0	0	0	0	0	0	2	2	2	1	0	1	2	0	1	0	0	0	2	0	2	1	1	2	0
605	1LZ1	-3.83	64.9	2.7	0	0	0	0	0	0	0	1	0	-1	0	0	0	0	0	0	0	0	0	0	0	2	2	2	1	0	1	3	0	1	0	0	0	1	0	2	1	1	2	0
606	1LZ1	-3.83	64.9	2.7	0	0	0	0	0	0	0	1	0	-1	0	0	0	0	0	0	0	0	0	0	0	2	2	2	1	0	1	3	0	1	0	0	0	1	0	2	1	1	2	0
607	1LZ1	0	64.9	2.7	0	0	0	0	0	0	0	0	0	-1	1	0	0	0	0	0	0	0	0	0	0	2	2	2	1	0	1	2	0	1	1	0	0	1	0	2	1	1	2	0
608	1LZ1	-1.29	64.9	2.7	0	0	0	0	0	0	0	0	0	-1	0	0	1	0	0	0	0	0	0	0	0	2	2	2	1	0	1	2	0	1	0	0	1	1	0	2	1	1	2	0
609	1LZ1	-3.59	64.9	2.7	0	0	0	0	0	0	0	0	0	-1	0	0	0	0	0	1	0	0	0	0	0	2	2	2	1	0	1	2	0	1	0	0	0	1	0	3	1	1	2	0
610	1LZ1	-2.22	64.9	2.7	0	0	0	0	0	0	0	0	0	-1	0	0	0	0	0	0	1	0	0	0	0	2	2	2	1	0	1	2	0	1	0	0	0	1	0	2	2	1	2	0
611	1LZ1	-0.93	49.2	2.7	0	0	0	0	0	0	0	0	0	-1	0	0	0	0	0	0	0	0	0	1	0	2	2	2	1	0	1	2	0	1	0	0	0	1	0	2	1	1	2	1
612	1LZ1	-1.1	64.9	2.7	0	0	0	0	0	0	0	0	0	-1	0	0	0	0	0	0	0	0	0	1	0	2	2	2	1	0	1	2	0	1	0	0	0	1	0	2	1	1	2	1
613	1LZ1	-1.1	64.9	2.7	0	0	0	0	0	0	0	0	0	-1	0	0	0	0	0	0	0	0	0	1	0	2	2	2	1	0	1	2	0	1	0	0	0	1	0	2	1	1	2	1
614	1LZ1	-3.78	64.9	2.7	0	0	0	0	0	0	0	0	0	-1	0	0	0	0	0	0	0	0	1	0	0	2	2	2	1	0	1	2	0	1	0	0	0	1	0	2	1	1	3	0
615	1LZ1	-2.7	64.9	2.7	1	0	0	0	0	0	0	0	0	-1	0	0	0	0	0	0	0	0	0	0	6	1	1	2	2	0	1	0	0	0	2	1	0	0	0	2	0	0	0	1
616	1LZ1	-0.35	49.2	2.7	0	0	0	0	0	0	0	0	0	-1	0	0	0	0	0	0	0	0	0	1	5	1	1	2	2	0	1	0	0	0	2	1	0	0	0	2	0	0	0	2
617	1LZ1	-0.48	64.9	2.7	0	0	0	0	0	0	0	0	0	-1	0	0	0	0	0	0	0	0	0	1	5	1	1	2	2	0	1	0	0	0	2	1	0	0	0	2	0	0	0	2
618	1LZ1	-1.6	68.8	2.8	0	0	0	0	0	0	0	1	0	0	0	0	0	0	-1	0	0	0	0	0	2	1	2	1	2	0	0	3	1	0	1	1	0	0	0	1	1	1	1	1
619	1LZ1	0.91	64.9	2.7	1	0	0	0	0	0	-1	0	0	0	0	0	0	0	0	0	0	0	0	0	1	2	2	3	1	0	0	1	0	2	0	0	0	1	0	2	1	1	2	0
620	1LZ1	1.87	64.9	2.7	0	0	0	0	0	0	-1	1	0	0	0	0	0	0	0	0	0	0	0	0	0	2	2	3	1	0	0	2	0	2	0	0	0	1	0	2	1	1	2	0
621	1LZ1	1.87	64.9	2.7	0	0	0	0	0	0	-1	1	0	0	0	0	0	0	0	0	0	0	0	0	0	2	2	3	1	0	0	2	0	2	0	0	0	1	0	2	1	1	2	0
622	1LZ1	1.32	64.9	2.7	1	-1	0	0	0	0	0	0	0	0	0	0	0	0	0	0	0	0	0	0	2	1	1	1	1	0	0	3	0	1	3	1	2	0	0	1	0	1	1	0
623	1LZ1	1.15	64.9	2.7	0	-1	0	0	0	0	0	1	0	0	0	0	0	0	0	0	0	0	0	0	1	1	1	1	1	0	0	4	0	1	3	1	2	0	0	1	0	1	1	0
624	1LZ1	0.43	64.9	2.7	1	-1	0	0	0	0	0	0	0	0	0	0	0	0	0	0	0	0	0	0	3	1	2	2	0	0	1	2	0	2	0	0	0	1	0	1	2	0	2	0
625	1LZ1	0.26	64.9	2.7	0	-1	0	0	0	0	0	1	0	0	0	0	0	0	0	0	0	0	0	0	2	1	2	2	0	0	1	3	0	2	0	0	0	1	0	1	2	0	2	0
626	1LZ1	0.26	64.9	2.7	0	-1	0	0	0	0	0	1	0	0	0	0	0	0	0	0	0	0	0	0	2	1	2	2	0	0	1	3	0	2	0	0	0	1	0	1	2	0	2	0
627	1LZ1	-0.43	49.2	2.7	1	0	0	0	0	0	0	0	0	0	0	0	0	0	0	0	0	0	0	-1	4	0	2	1	3	0	0	2	1	0	1	1	0	0	1	2	1	0	0	0
628	1LZ1	-0.36	64.9	2.7	1	0	0	0	0	0	0	0	0	0	0	0	0	0	0	0	0	0	0	-1	4	0	2	1	3	0	0	2	1	0	1	1	0	0	1	2	1	0	0	0
629	1LZ1	-0.43	64.9	2.7	0	0	0	1	0	0	0	0	0	0	0	0	0	0	0	0	0	0	0	-1	3	0	2	2	3	0	0	2	1	0	1	1	0	0	1	2	1	0	0	0
630	1LZ1	-0.29	64.9	2.7	0	0	0	0	0	0	0	0	0	0	0	0	0	1	0	0	0	0	0	-1	3	0	2	1	3	0	0	2	1	0	1	1	0	1	1	2	1	0	0	0
631	1LZ1	-0.22	64.9	2.7	0	0	0	0	0	0	0	1	0	0	0	0	0	0	0	0	0	0	0	-1	3	0	2	1	3	0	0	3	1	0	1	1	0	0	1	2	1	0	0	0
632	1LZ1	0.45	64.9	2.7	0	0	0	0	0	0	0	0	0	1	0	0	0	0	0	0	0	0	0	-1	3	0	2	1	3	0	0	2	1	1	1	1	0	0	1	2	1	0	0	0
633	1LZ1	0.19	64.9	2.7	0	0	0	0	0	0	0	0	0	0	1	0	0	0	0	0	0	0	0	-1	3	0	2	1	3	0	0	2	1	0	2	1	0	0	1	2	1	0	0	0
634	1LZ1	0.65	64.9	2.7	0	0	0	0	0	0	0	0	0	0	0	0	1	0	0	0	0	0	0	-1	3	0	2	1	3	0	0	2	1	0	1	1	1	0	1	2	1	0	0	0
635	1LZ1	-0.33	64.9	2.7	0	0	1	0	0	0	0	0	0	0	0	0	0	0	0	0	0	0	0	-1	3	0	3	1	3	0	0	2	1	0	1	1	0	0	1	2	1	0	0	0
636	1LZ1	-0.07	64.9	2.7	0	1	0	0	0	0	0	0	0	0	0	0	0	0	0	0	0	0	0	-1	3	1	2	1	3	0	0	2	1	0	1	1	0	0	1	2	1	0	0	0
637	1LZ1	-0.38	64.9	2.7	0	0	0	0	0	0	0	0	0	0	0	0	0	0	0	1	0	0	0	-1	3	0	2	1	3	0	0	2	1	0	1	1	0	0	1	3	1	0	0	0
638	1LZ1	-0.38	64.9	2.7	0	0	0	0	0	0	0	0	0	0	0	0	0	0	0	1	0	0	0	-1	3	0	2	1	3	0	0	2	1	0	1	1	0	0	1	3	1	0	0	0
639	1LZ1	-0.24	64.9	2.7	0	0	0	0	0	0	0	0	0	0	0	0	0	0	0	0	0	0	1	-1	3	0	2	1	3	0	0	2	1	0	1	1	0	0	1	2	1	0	1	0
640	1LZ1	-1	49.2	2.7	1	0	0	0	0	0	0	0	0	0	0	0	0	0	0	0	0	0	0	-1	5	2	1	3	1	0	1	0	0	1	2	1	0	0	0	0	0	0	0	2
641	1LZ1	-0.74	64.9	2.7	1	0	0	0	0	0	0	0	0	0	0	0	0	0	0	0	0	0	0	-1	5	2	1	3	1	0	1	0	0	1	2	1	0	0	0	0	0	0	0	2
642	1LZ1	-0.67	64.9	2.7	0	0	0	0	0	0	0	0	0	0	0	0	0	0	0	0	1	0	0	-1	4	2	1	3	1	0	1	0	0	1	2	1	0	0	0	0	1	0	0	2
643	1LZ1	-0.89	49.2	2.7	1	0	0	0	0	0	0	0	0	0	0	0	0	0	0	0	0	0	0	-1	6	3	0	2	1	0	1	1	0	1	0	1	0	0	1	0	0	0	0	2
644	1LZ1	-0.98	64.9	2.7	1	0	0	0	0	0	0	0	0	0	0	0	0	0	0	0	0	0	0	-1	6	3	0	2	1	0	1	1	0	1	0	1	0	0	1	0	0	0	0	2
645	1LZ1	-0.5	64.9	2.7	0	0	0	0	0	0	0	0	0	0	0	0	0	0	0	0	1	0	0	-1	5	3	0	2	1	0	1	1	0	1	0	1	0	0	1	0	1	0	0	2
646	1LZ1	-0.5	64.9	2.7	0	0	0	0	0	0	0	0	0	0	0	0	0	1	0	0	0	0	-1	0	1	2	1	1	0	0	0	3	0	1	3	1	2	1	0	1	1	1	0	0
647	1LZ1	-2.49	64.9	2.7	1	0	0	0	0	0	0	0	0	0	0	0	0	0	0	0	0	0	-1	0	4	1	3	0	1	1	0	1	0	0	1	1	1	0	0	1	2	1	1	0
648	1LZ1	-0.19	64.9	2.7	0	0	0	0	0	0	0	0	0	0	0	0	0	1	0	0	0	0	-1	0	3	1	3	0	1	1	0	1	0	0	1	1	1	1	0	1	2	1	1	0
649	1LZ1	-2.32	64.9	2.7	0	0	0	0	0	0	0	1	0	0	0	0	0	0	0	0	0	0	-1	0	3	1	3	0	1	1	0	2	0	0	1	1	1	0	0	1	2	1	1	0
650	1LZ1	0.07	64.9	2.7	0	0	0	0	0	0	0	0	0	0	0	0	0	1	0	0	0	0	-1	0	2	2	3	2	0	0	0	2	0	0	0	0	0	1	0	2	3	0	2	0
651	1LZ1	-0.96	64.9	2.7	0	0	0	0	0	0	0	0	0	0	0	0	0	1	0	0	0	0	-1	0	1	2	2	2	0	0	1	2	0	2	0	0	0	2	0	2	1	0	2	0
652	1LZ1	-0.24	64.9	2.7	0	0	0	0	0	0	0	0	0	0	0	0	0	1	0	0	0	0	-1	0	0	1	2	1	1	0	1	3	0	2	0	1	0	2	1	1	1	1	1	0
653	1LZ1	0.17	65	2.2	0	0	1	-1	0	0	0	0	0	0	0	0	0	0	0	0	0	0	0	0	4	3	1	0	1	0	1	1	0	1	0	1	0	0	1	0	0	1	0	4
654	1LZ1	0.14	65	2.3	0	0	1	-1	0	0	0	0	0	0	0	0	0	0	0	0	0	0	0	0	4	3	1	0	1	0	1	1	0	1	0	1	0	0	1	0	0	1	0	4
655	1LZ1	-0.67	65	4	0	0	1	-1	0	0	0	0	0	0	0	0	0	0	0	0	0	0	0	0	4	3	1	0	1	0	1	1	0	1	0	1	0	0	1	0	0	1	0	4
656	1LZ1	0.07	65	4.5	0	0	1	-1	0	0	0	0	0	0	0	0	0	0	0	0	0	0	0	0	4	3	1	0	1	0	1	1	0	1	0	1	0	0	1	0	0	1	0	4
657	1LZ1	0.1	65	2.2	0	0	1	-1	0	0	0	0	0	0	0	0	0	0	0	0	0	0	0	0	1	4	3	0	2	0	3	2	0	0	0	0	0	0	0	0	0	1	1	2
658	1LZ1	0.19	65	2.3	0	0	1	-1	0	0	0	0	0	0	0	0	0	0	0	0	0	0	0	0	1	4	3	0	2	0	3	2	0	0	0	0	0	0	0	0	0	1	1	2
659	1LZ1	-0.67	65	4	0	0	1	-1	0	0	0	0	0	0	0	0	0	0	0	0	0	0	0	0	1	4	3	0	2	0	3	2	0	0	0	0	0	0	0	0	0	1	1	2
660	1LZ1	0.05	65	4.5	0	0	1	-1	0	0	0	0	0	0	0	0	0	0	0	0	0	0	0	0	1	4	3	0	2	0	3	2	0	0	0	0	0	0	0	0	0	1	1	2
661	1LZ1	-0.93	64.9	2.7	1	0	0	0	0	0	0	0	0	-1	0	0	0	0	0	0	0	0	0	0	3	5	1	1	0	0	1	1	0	0	0	1	0	0	1	0	0	2	0	3
662	1LZ1	-0.98	49.2	2.7	0	0	0	0	0	0	0	0	0	-1	0	0	0	0	0	0	0	0	0	1	2	5	1	1	0	0	1	1	0	0	0	1	0	0	1	0	0	2	0	4
663	1LZ1	-0.72	64.9	2.7	0	0	0	0	0	0	0	0	0	-1	0	0	0	0	0	0	0	0	0	1	2	5	1	1	0	0	1	1	0	0	0	1	0	0	1	0	0	2	0	4
664	1LZ1	0.19	64.9	2.7	1	0	-1	0	0	0	0	0	0	0	0	0	0	0	0	0	0	0	0	0	2	4	1	1	1	0	3	1	0	0	0	0	0	0	0	0	0	2	1	3
665	1LZ1	0.05	64.9	2.7	0	0	-1	0	0	0	0	1	0	0	0	0	0	0	0	0	0	0	0	0	1	4	1	1	1	0	3	2	0	0	0	0	0	0	0	0	0	2	1	3
666	1LZ1	-0.1	68.8	2.8	0	0	0	0	0	0	0	1	0	0	0	0	0	0	-1	0	0	0	0	0	4	3	0	1	1	0	1	2	0	1	0	1	0	0	0	0	0	2	0	3
667	1LZ1	-0.57	49.2	2.7	1	0	0	0	0	0	0	0	0	0	0	0	0	0	0	0	0	0	0	-1	5	3	0	2	1	0	1	1	0	1	0	1	0	0	1	0	0	1	0	2
668	1LZ1	-0.26	64.9	2.7	1	0	0	0	0	0	0	0	0	0	0	0	0	0	0	0	0	0	0	-1	5	3	0	2	1	0	1	1	0	1	0	1	0	0	1	0	0	1	0	2
669	1LZ1	-1.65	64.9	2.7	0	0	0	0	0	0	0	0	0	0	0	0	0	1	0	0	0	0	0	-1	4	3	0	2	1	0	1	1	0	1	0	1	0	1	1	0	0	1	0	2
670	1LZ1	-0.29	64.9	2.7	0	0	0	0	0	0	0	0	0	0	0	0	0	0	0	0	1	0	0	-1	4	3	0	2	1	0	1	1	0	1	0	1	0	0	1	0	1	1	0	2
671	1LZ1	0.07	49.2	2.7	1	0	0	0	0	0	0	0	0	0	0	0	0	0	0	0	0	0	0	-1	3	5	2	1	1	0	2	1	0	1	0	0	0	0	1	0	0	2	0	0
672	1LZ1	0.53	64.9	2.7	1	0	0	0	0	0	0	0	0	0	0	0	0	0	0	0	0	0	0	-1	3	5	2	1	1	0	2	1	0	1	0	0	0	0	1	0	0	2	0	0
673	1LZ1	0.17	64.9	2.7	0	0	0	1	0	0	0	0	0	0	0	0	0	0	0	0	0	0	0	-1	2	5	2	2	1	0	2	1	0	1	0	0	0	0	1	0	0	2	0	0
674	1LZ1	-0.05	64.9	2.7	0	0	0	0	0	0	0	0	0	0	0	0	0	1	0	0	0	0	0	-1	2	5	2	1	1	0	2	1	0	1	0	0	0	1	1	0	0	2	0	0
675	1LZ1	0.48	64.9	2.7	0	0	0	0	0	0	0	1	0	0	0	0	0	0	0	0	0	0	0	-1	2	5	2	1	1	0	2	2	0	1	0	0	0	0	1	0	0	2	0	0
676	1LZ1	0.86	64.9	2.7	0	0	0	0	0	0	0	0	0	1	0	0	0	0	0	0	0	0	0	-1	2	5	2	1	1	0	2	1	0	2	0	0	0	0	1	0	0	2	0	0
677	1LZ1	0.07	64.9	2.7	0	0	0	0	0	0	0	0	0	0	1	0	0	0	0	0	0	0	0	-1	2	5	2	1	1	0	2	1	0	1	1	0	0	0	1	0	0	2	0	0
678	1LZ1	0.53	64.9	2.7	0	0	0	0	0	0	0	0	0	0	0	0	1	0	0	0	0	0	0	-1	2	5	2	1	1	0	2	1	0	1	0	0	1	0	1	0	0	2	0	0
679	1LZ1	0.07	64.9	2.7	0	0	1	0	0	0	0	0	0	0	0	0	0	0	0	0	0	0	0	-1	2	5	3	1	1	0	2	1	0	1	0	0	0	0	1	0	0	2	0	0
680	1LZ1	0.5	68.8	2.8	0	0	0	0	0	0	0	0	0	0	0	0	0	0	1	0	0	0	0	-1	2	5	2	1	1	0	2	1	0	1	0	0	0	0	2	0	0	2	0	0
681	1LZ1	0.89	64.9	2.7	0	1	0	0	0	0	0	0	0	0	0	0	0	0	0	0	0	0	0	-1	2	6	2	1	1	0	2	1	0	1	0	0	0	0	1	0	0	2	0	0
682	1LZ1	-0.14	64.9	2.7	0	0	0	0	0	0	0	0	0	0	0	0	0	0	0	0	0	0	1	-1	2	5	2	1	1	0	2	1	0	1	0	0	0	0	1	0	0	2	1	0
683	1LZ1	-1.75	49.2	2.7	1	0	0	0	0	0	0	0	0	0	0	0	0	0	0	0	0	0	0	-1	1	4	2	1	2	0	3	2	0	0	0	0	0	0	0	0	0	1	1	2
684	1LZ1	-1.44	64.9	2.7	1	0	0	0	0	0	0	0	0	0	0	0	0	0	0	0	0	0	0	-1	1	4	2	1	2	0	3	2	0	0	0	0	0	0	0	0	0	1	1	2
685	1LZ1	-1.6	49.2	2.7	1	0	0	0	0	0	0	0	0	0	0	0	0	0	0	0	0	0	0	-1	1	2	1	1	2	0	3	2	0	0	0	0	0	0	0	0	0	0	1	2
686	1LZ1	-1.32	64.9	2.7	1	0	0	0	0	0	0	0	0	0	0	0	0	0	0	0	0	0	0	-1	1	2	1	1	2	0	3	2	0	0	0	0	0	0	0	0	0	0	1	2
687	1LZ1	-1.12	49.2	2.7	1	0	0	0	0	0	0	0	0	0	0	0	0	0	0	0	0	0	0	-1	1	1	0	0	1	0	2	2	0	0	0	0	0	0	0	0	0	0	1	2
688	1LZ1	-0.84	64.9	2.7	1	0	0	0	0	0	0	0	0	0	0	0	0	0	0	0	0	0	0	-1	1	1	0	0	1	0	2	2	0	0	0	0	0	0	0	0	0	0	1	2
689	1LZ1	-0.36	64.9	2.7	0	0	0	0	0	0	0	0	0	0	0	0	0	1	0	0	0	0	-1	0	0	3	1	1	2	0	3	2	0	0	0	0	0	1	0	0	0	0	0	3
690	1MBG	-2.32	25	7.5	1	0	0	0	0	0	0	0	0	0	0	0	0	0	0	0	0	0	0	-1	1	1	0	1	0	3	2	1	0	1	1	2	0	0	2	0	1	1	1	1
691	1MBG	0.69	25	7.5	0	0	0	0	0	0	0	0	0	1	0	0	0	0	0	0	0	0	0	-1	0	1	0	1	0	3	2	1	0	2	1	2	0	0	2	0	1	1	1	1
692	1MBG	2.44	25	7.5	0	0	0	0	0	0	0	0	0	0	1	0	0	0	0	0	0	0	0	-1	0	1	0	1	0	3	2	1	0	1	2	2	0	0	2	0	1	1	1	1
693	1N0J	-2.7	70	7.8	0	0	0	0	0	0	0	0	0	-1	0	0	0	0	0	0	1	0	0	0	4	0	1	1	0	0	2	1	0	0	3	2	0	1	1	0	2	0	0	1
694	1ONC	-2.51	25	2	0	0	0	0	0	0	0	0	0	0	1	0	-1	0	0	0	0	0	0	0	0	1	2	4	2	0	0	0	1	1	2	1	0	1	0	1	2	0	0	1
695	1ONC	-2.3	25	2.5	0	0	0	0	0	0	0	0	0	0	1	0	-1	0	0	0	0	0	0	0	0	1	2	4	2	0	0	0	1	1	2	1	0	1	0	1	2	0	0	1
696	1ONC	-2.78	25	3	0	0	0	0	0	0	0	0	0	0	1	0	-1	0	0	0	0	0	0	0	0	1	2	4	2	0	0	0	1	1	2	1	0	1	0	1	2	0	0	1
697	1ONC	-2.89	25	3.5	0	0	0	0	0	0	0	0	0	0	1	0	-1	0	0	0	0	0	0	0	0	1	2	4	2	0	0	0	1	1	2	1	0	1	0	1	2	0	0	1
698	1ONC	-2.42	25	4	0	0	0	0	0	0	0	0	0	0	1	0	-1	0	0	0	0	0	0	0	0	1	2	4	2	0	0	0	1	1	2	1	0	1	0	1	2	0	0	1
699	1ONC	-2.66	25	5	0	0	0	0	0	0	0	0	0	0	1	0	-1	0	0	0	0	0	0	0	0	1	2	4	2	0	0	0	1	1	2	1	0	1	0	1	2	0	0	1
700	1ONC	-2.66	25	6	0	0	0	0	0	0	0	0	0	0	1	0	-1	0	0	0	0	0	0	0	0	1	2	4	2	0	0	0	1	1	2	1	0	1	0	1	2	0	0	1
701	1ONC	-2.22	25	7	0	0	0	0	0	0	0	0	0	0	1	0	-1	0	0	0	0	0	0	0	0	1	2	4	2	0	0	0	1	1	2	1	0	1	0	1	2	0	0	1
702	1ONC	-2.39	25	8	0	0	0	0	0	0	0	0	0	0	1	0	-1	0	0	0	0	0	0	0	0	1	2	4	2	0	0	0	1	1	2	1	0	1	0	1	2	0	0	1
703	1OTR	-3.01	50	3.75	1	0	0	0	0	0	0	0	0	0	0	0	0	0	0	0	0	0	0	-1	2	0	3	1	0	1	1	0	1	1	4	2	0	0	1	2	0	0	0	0
704	1OTR	-5.38	50	3.75	0	0	1	0	0	0	0	0	0	0	0	0	0	0	0	0	0	0	0	-1	1	0	4	1	0	1	1	0	1	1	4	2	0	0	1	2	0	0	0	0
705	1OTR	-3.73	50	3.75	0	0	0	0	0	0	0	0	0	0	0	0	0	0	0	0	1	0	0	-1	1	0	3	1	0	1	1	0	1	1	4	2	0	0	1	2	1	0	0	0
706	1OTR	0.91	65	3	0	0	0	0	1	-1	0	0	0	0	0	0	0	0	0	0	0	0	0	0	0	0	3	2	1	0	1	0	1	1	5	2	0	0	0	1	1	0	0	1
707	1OTR	1.39	65	3	0	0	0	0	0	-1	0	1	0	0	0	0	0	0	0	0	0	0	0	0	0	0	3	2	0	0	1	1	1	1	5	2	0	0	0	1	1	0	0	1
708	1OTR	-3.92	65	3	0	0	0	0	0	-1	0	0	1	0	0	0	0	0	0	0	0	0	0	0	0	0	3	2	0	0	1	0	2	1	5	2	0	0	0	1	1	0	0	1
709	1OTR	1.65	65	3	0	0	0	0	0	-1	0	0	0	1	0	0	0	0	0	0	0	0	0	0	0	0	3	2	0	0	1	0	1	2	5	2	0	0	0	1	1	0	0	1
710	1OTR	-2.15	65	3	0	0	0	0	0	-1	0	0	0	0	0	1	0	0	0	0	0	0	0	0	0	0	3	2	0	0	1	0	1	1	5	3	0	0	0	1	1	0	0	1
711	1OTR	1.36	65	3	0	0	0	0	0	-1	0	0	0	0	1	0	0	0	0	0	0	0	0	0	0	0	3	2	0	0	1	0	1	1	6	2	0	0	0	1	1	0	0	1
712	1OTR	-2.13	65	3	0	0	0	0	0	-1	0	0	0	0	0	0	0	0	1	0	0	0	0	0	0	0	3	2	0	0	1	0	1	1	5	2	0	0	1	1	1	0	0	1
713	1OTR	-1.46	65	3	0	0	0	0	0	-1	1	0	0	0	0	0	0	0	0	0	0	0	0	0	0	0	3	2	0	0	2	0	1	1	5	2	0	0	0	1	1	0	0	1
714	1OTR	0.12	65	3	0	0	0	0	0	-1	0	0	0	0	0	0	0	0	0	1	0	0	0	0	0	0	3	2	0	0	1	0	1	1	5	2	0	0	0	2	1	0	0	1
715	1OTR	1.51	65	3	0	0	0	0	0	-1	0	0	0	0	0	0	0	0	0	0	1	0	0	0	0	0	3	2	0	0	1	0	1	1	5	2	0	0	0	1	2	0	0	1
716	1OTR	1.32	65	3	0	0	0	0	0	-1	0	0	0	0	0	0	0	0	0	0	0	1	0	0	0	0	3	2	0	0	1	0	1	1	5	2	0	0	0	1	1	1	0	1
717	1OTR	-1.96	50	3	0	0	0	0	0	0	0	0	0	-1	1	0	0	0	0	0	0	0	0	0	0	0	1	4	0	1	1	1	0	2	1	3	0	0	2	1	1	0	0	1
718	1OTR	-0.86	50	3	0	0	0	0	0	0	0	0	0	-1	0	0	0	1	0	0	0	0	0	0	0	1	0	2	0	1	3	1	0	2	1	3	0	2	2	1	0	0	0	0
719	1OTR	-1.32	50	3	0	0	0	0	0	0	0	0	0	-1	1	0	0	0	0	0	0	0	0	0	0	1	0	2	0	1	3	1	0	2	2	3	0	1	2	1	0	0	0	0
720	1OTR	-0.79	50	3	0	0	0	0	0	0	0	0	0	-1	0	0	0	0	0	0	0	0	0	1	0	1	0	2	0	1	3	1	0	2	1	3	0	1	2	1	0	0	0	1
721	1OTR	-2.82	50	3.75	1	0	0	0	0	0	0	0	0	0	-1	0	0	0	0	0	0	0	0	0	1	2	1	1	0	1	1	2	1	1	3	1	0	0	0	1	1	0	1	1
722	1OTR	-3.4	50	3.75	0	0	1	0	0	0	0	0	0	0	-1	0	0	0	0	0	0	0	0	0	0	2	2	1	0	1	1	2	1	1	3	1	0	0	0	1	1	0	1	1
723	1OTR	-3.3	50	3.75	0	0	0	0	0	0	0	0	0	0	-1	0	0	0	0	1	0	0	0	0	0	2	1	1	0	1	1	2	1	1	3	1	0	0	0	2	1	0	1	1
724	1OTR	-2.92	50	3.75	0	0	0	0	0	0	0	0	0	0	-1	0	0	0	0	0	1	0	0	0	0	2	1	1	0	1	1	2	1	1	3	1	0	0	0	1	2	0	1	1
725	1OTR	-0.26	50	3.75	0	0	0	0	0	0	-1	0	0	0	1	0	0	0	0	0	0	0	0	0	1	1	0	2	0	1	2	2	0	2	3	2	0	1	2	0	0	0	0	0
726	1OTR	-2.56	50	3.75	0	0	1	0	0	0	-1	0	0	0	0	0	0	0	0	0	0	0	0	0	1	1	1	2	0	1	2	2	0	2	2	2	0	1	2	0	0	0	0	0
727	1OTR	-1.27	50	3.75	0	0	0	0	0	0	-1	0	0	0	0	0	0	0	0	1	0	0	0	0	1	1	0	2	0	1	2	2	0	2	2	2	0	1	2	1	0	0	0	0
728	1OTR	-0.43	50	3.75	0	0	0	0	0	0	-1	0	0	0	0	0	0	0	0	0	1	0	0	0	1	1	0	2	0	1	2	2	0	2	2	2	0	1	2	0	1	0	0	0
729	1OTR	-0.05	50	3.75	0	0	0	0	0	0	-1	0	0	0	0	0	0	0	0	0	0	0	0	1	1	1	0	2	0	1	2	2	0	2	2	2	0	1	2	0	0	0	0	1
730	1OTR	-1.63	50	3.75	1	0	0	0	0	0	0	0	0	0	0	0	0	0	0	0	0	0	0	-1	1	0	1	2	0	2	0	1	0	2	2	1	0	0	0	2	4	0	0	1
731	1OTR	-4.9	50	3.75	0	0	1	0	0	0	0	0	0	0	0	0	0	0	0	0	0	0	0	-1	0	0	2	2	0	2	0	1	0	2	2	1	0	0	0	2	4	0	0	1
732	1OTR	-1.89	50	3.75	0	0	0	0	0	0	0	0	0	0	0	0	0	0	0	0	1	0	0	-1	0	0	1	2	0	2	0	1	0	2	2	1	0	0	0	2	5	0	0	1
733	1PGA	-1.36	25	7	1	0	0	-1	0	0	0	0	0	0	0	0	0	0	0	0	0	0	0	0	2	0	1	2	0	1	0	2	0	0	0	1	0	1	0	0	5	1	1	2
734	1PGA	0.36	25	7	1	0	0	-1	0	0	0	0	0	0	0	0	0	0	0	0	0	0	0	0	2	0	0	2	0	2	0	2	0	0	0	1	0	1	0	0	5	1	1	2
735	1PGA	-0.45	25	7	1	0	0	0	0	0	0	0	0	0	0	-1	0	0	0	0	0	0	0	0	2	0	0	2	0	2	0	1	0	0	0	0	0	1	0	0	5	1	1	1
736	1PGA	-0.86	25	7	1	0	0	0	0	0	0	0	0	0	0	0	0	0	0	0	-1	0	0	0	2	0	0	3	0	2	0	1	0	0	0	1	0	1	0	0	4	1	1	1
737	1PGA	0.78	60	5.2	0	0	0	0	1	0	0	0	0	0	0	0	0	0	0	0	-1	0	0	0	1	0	0	2	1	1	0	0	0	0	0	1	0	1	0	0	4	0	1	1
738	1PGA	-0.85	60	5.2	0	0	0	1	0	0	0	0	0	0	0	0	0	0	0	0	-1	0	0	0	1	0	0	3	0	1	0	0	0	0	0	1	0	1	0	0	4	0	1	1
739	1PGA	0.23	60	5.2	0	0	0	0	0	1	0	0	0	0	0	0	0	0	0	0	-1	0	0	0	1	0	0	2	0	2	0	0	0	0	0	1	0	1	0	0	4	0	1	1
740	1PGA	1.08	60	5.2	0	0	0	0	0	0	0	0	0	0	0	0	0	1	0	0	-1	0	0	0	1	0	0	2	0	1	0	0	0	0	0	1	0	2	0	0	4	0	1	1
741	1PGA	-1.21	60	5.2	0	0	0	0	0	0	0	1	0	0	0	0	0	0	0	0	-1	0	0	0	1	0	0	2	0	1	0	1	0	0	0	1	0	1	0	0	4	0	1	1
742	1PGA	0.37	60	5.2	0	0	0	0	0	0	0	0	1	0	0	0	0	0	0	0	-1	0	0	0	1	0	0	2	0	1	0	0	1	0	0	1	0	1	0	0	4	0	1	1
743	1PGA	1.25	60	5.2	0	0	0	0	0	0	0	0	0	1	0	0	0	0	0	0	-1	0	0	0	1	0	0	2	0	1	0	0	0	1	0	1	0	1	0	0	4	0	1	1
744	1PGA	0.35	60	5.2	0	0	0	0	0	0	0	0	0	0	0	1	0	0	0	0	-1	0	0	0	1	0	0	2	0	1	0	0	0	0	0	2	0	1	0	0	4	0	1	1
745	1PGA	0.45	60	5.2	0	0	0	0	0	0	0	0	0	0	1	0	0	0	0	0	-1	0	0	0	1	0	0	2	0	1	0	0	0	0	1	1	0	1	0	0	4	0	1	1
746	1PGA	0.9	60	5.2	0	0	0	0	0	0	0	0	0	0	0	0	1	0	0	0	-1	0	0	0	1	0	0	2	0	1	0	0	0	0	0	1	1	1	0	0	4	0	1	1
747	1PGA	0.52	60	5.2	0	0	1	0	0	0	0	0	0	0	0	0	0	0	0	0	-1	0	0	0	1	0	1	2	0	1	0	0	0	0	0	1	0	1	0	0	4	0	1	1
748	1PGA	0.38	60	5.2	0	0	0	0	0	0	1	0	0	0	0	0	0	0	0	0	-1	0	0	0	1	0	0	2	0	1	1	0	0	0	0	1	0	1	0	0	4	0	1	1
749	1PGA	0.4	60	5.2	0	1	0	0	0	0	0	0	0	0	0	0	0	0	0	0	-1	0	0	0	1	1	0	2	0	1	0	0	0	0	0	1	0	1	0	0	4	0	1	1
750	1PGA	0.87	60	5.2	0	0	0	0	0	0	0	0	0	0	0	0	0	0	0	1	-1	0	0	0	1	0	0	2	0	1	0	0	0	0	0	1	0	1	0	1	4	0	1	1
751	1PGA	1.36	60	5.2	0	0	0	0	0	0	0	0	0	0	0	0	0	0	0	0	1	0	0	0	1	0	0	2	0	1	0	0	0	0	0	1	0	1	0	0	5	0	1	1
752	1PGA	0.94	60	5.2	0	0	0	0	0	0	0	0	0	0	0	0	0	0	0	0	-1	0	0	1	1	0	0	2	0	1	0	0	0	0	0	1	0	1	0	0	4	0	1	2
753	1PGA	1.04	60	5.2	0	0	0	0	0	0	0	0	0	0	0	0	0	0	0	0	-1	1	0	0	1	0	0	2	0	1	0	0	0	0	0	1	0	1	0	0	4	1	1	1
754	1PGA	1.63	60	5.2	0	0	0	0	0	0	0	0	0	0	0	0	0	0	0	0	-1	0	1	0	1	0	0	2	0	1	0	0	0	0	0	1	0	1	0	0	4	0	2	1
755	1PGA	-0.1	25	7	1	0	0	0	0	0	0	0	0	0	0	0	0	0	0	0	0	0	0	-1	2	0	0	2	0	1	0	0	0	0	0	1	0	1	0	0	4	0	1	0
756	1POH	1.6	25	7	1	0	0	0	0	0	0	0	0	0	0	-1	0	0	0	0	0	0	0	0	3	0	0	0	0	0	2	2	0	0	4	2	0	1	0	3	2	0	0	0
757	1POH	1.8	25	7	0	0	0	1	0	0	0	0	0	0	0	-1	0	0	0	0	0	0	0	0	2	0	0	1	0	0	2	2	0	0	4	2	0	1	0	3	2	0	0	0
758	1POH	2.1	25	7	0	0	0	0	0	1	0	0	0	0	0	-1	0	0	0	0	0	0	0	0	2	0	0	0	0	1	2	2	0	0	4	2	0	1	0	3	2	0	0	0
759	1POH	1.9	30	7	0	0	0	0	0	1	0	0	0	0	0	-1	0	0	0	0	0	0	0	0	2	0	0	0	0	1	2	2	0	0	4	2	0	1	0	3	2	0	0	0
760	1POH	2.1	63.4	7	0	0	0	0	0	1	0	0	0	0	0	-1	0	0	0	0	0	0	0	0	2	0	0	0	0	1	2	2	0	0	4	2	0	1	0	3	2	0	0	0
761	1POH	1.2	25	7	0	0	0	0	0	0	0	1	0	0	0	-1	0	0	0	0	0	0	0	0	2	0	0	0	0	0	2	3	0	0	4	2	0	1	0	3	2	0	0	0
762	1POH	1	25	7	0	0	0	0	0	0	0	0	0	0	0	-1	1	0	0	0	0	0	0	0	2	0	0	0	0	0	2	2	0	0	4	2	1	1	0	3	2	0	0	0
763	1POH	0.4	25	7	0	0	1	0	0	0	0	0	0	0	0	-1	0	0	0	0	0	0	0	0	2	0	1	0	0	0	2	2	0	0	4	2	0	1	0	3	2	0	0	0
764	1POH	1.5	25	7	0	0	0	0	0	0	1	0	0	0	0	-1	0	0	0	0	0	0	0	0	2	0	0	0	0	0	3	2	0	0	4	2	0	1	0	3	2	0	0	0
765	1POH	-0.2	25	7	0	1	0	0	0	0	0	0	0	0	0	-1	0	0	0	0	0	0	0	0	2	1	0	0	0	0	2	2	0	0	4	2	0	1	0	3	2	0	0	0
766	1POH	1.2	25	7	0	0	0	0	0	0	0	0	0	0	0	-1	0	0	0	1	0	0	0	0	2	0	0	0	0	0	2	2	0	0	4	2	0	1	0	4	2	0	0	0
767	1POH	-0.9	30	7	1	0	0	0	0	0	0	0	0	0	0	0	0	0	0	-1	0	0	0	0	3	0	1	0	0	0	1	2	0	0	4	3	0	1	0	3	1	0	0	0
768	1POH	-1.1	30	7	1	0	0	0	0	0	0	0	0	0	0	0	0	0	0	-1	0	0	0	0	3	0	1	0	0	0	1	2	0	0	4	3	0	1	0	3	1	0	0	0
769	1POH	1.4	30	7	0	0	0	1	0	0	0	0	0	0	0	0	0	0	0	-1	0	0	0	0	2	0	1	1	0	0	1	2	0	0	4	3	0	1	0	3	1	0	0	0
770	1POH	1.5	30	7	0	0	0	1	0	0	0	0	0	0	0	0	0	0	0	-1	0	0	0	0	2	0	1	1	0	0	1	2	0	0	4	3	0	1	0	3	1	0	0	0
771	1POH	0.3	30	7	0	0	1	0	0	0	0	0	0	0	0	0	0	0	0	-1	0	0	0	0	2	0	2	0	0	0	1	2	0	0	4	3	0	1	0	3	1	0	0	0
772	1POH	0.5	30	7	0	0	1	0	0	0	0	0	0	0	0	0	0	0	0	-1	0	0	0	0	2	0	2	0	0	0	1	2	0	0	4	3	0	1	0	3	1	0	0	0
773	1RN1	-0.9	25	7	1	0	-1	0	0	0	0	0	0	0	0	0	0	0	0	0	0	0	0	0	2	0	0	2	3	0	0	1	0	0	0	0	0	0	0	5	2	0	2	1
774	1RN1	-0.71	50.9	7	1	0	-1	0	0	0	0	0	0	0	0	0	0	0	0	0	0	0	0	0	2	0	0	2	3	0	0	1	0	0	0	0	0	0	0	5	2	0	2	1
775	1RN1	-0.74	0	2.5	-1	0	0	0	1	0	0	0	0	0	0	0	0	0	0	0	0	0	0	0	2	0	0	2	1	1	2	2	1	0	1	0	0	0	0	4	1	0	1	1
776	1RN1	0.33	0	2.5	-1	0	0	1	0	0	0	0	0	0	0	0	0	0	0	0	0	0	0	0	2	0	0	3	0	1	2	2	1	0	1	0	0	0	0	4	1	0	1	1
777	1RN1	-0.71	0	7	-1	0	0	1	0	0	0	0	0	0	0	0	0	0	0	0	0	0	0	0	2	0	0	3	0	1	2	2	1	0	1	0	0	0	0	4	1	0	1	1
778	1RN1	0.05	0	2.5	-1	0	0	0	0	1	0	0	0	0	0	0	0	0	0	0	0	0	0	0	2	0	0	2	0	2	2	2	1	0	1	0	0	0	0	4	1	0	1	1
779	1RN1	-0.69	0	7	-1	0	0	0	0	1	0	0	0	0	0	0	0	0	0	0	0	0	0	0	2	0	0	2	0	2	2	2	1	0	1	0	0	0	0	4	1	0	1	1
780	1RN1	-0.57	0	2.5	-1	0	0	0	0	0	0	0	0	0	0	0	0	1	0	0	0	0	0	0	2	0	0	2	0	1	2	2	1	0	1	0	0	1	0	4	1	0	1	1
781	1RN1	-0.9	0	2.5	-1	0	0	0	0	0	0	1	0	0	0	0	0	0	0	0	0	0	0	0	2	0	0	2	0	1	2	3	1	0	1	0	0	0	0	4	1	0	1	1
782	1RN1	-0.56	0	2.5	-1	0	0	0	0	0	0	0	1	0	0	0	0	0	0	0	0	0	0	0	2	0	0	2	0	1	2	2	2	0	1	0	0	0	0	4	1	0	1	1
783	1RN1	-0.17	0	7	-1	0	0	0	0	0	0	0	1	0	0	0	0	0	0	0	0	0	0	0	2	0	0	2	0	1	2	2	2	0	1	0	0	0	0	4	1	0	1	1
784	1RN1	-0.44	0	2.5	-1	0	0	0	0	0	0	0	0	1	0	0	0	0	0	0	0	0	0	0	2	0	0	2	0	1	2	2	1	1	1	0	0	0	0	4	1	0	1	1
785	1RN1	-0.51	0	2.5	-1	0	0	0	0	0	0	0	0	0	0	1	0	0	0	0	0	0	0	0	2	0	0	2	0	1	2	2	1	0	1	1	0	0	0	4	1	0	1	1
786	1RN1	-0.13	0	2.5	-1	0	0	0	0	0	0	0	0	0	1	0	0	0	0	0	0	0	0	0	2	0	0	2	0	1	2	2	1	0	2	0	0	0	0	4	1	0	1	1
787	1RN1	-0.15	0	2.5	-1	0	0	0	0	0	0	0	0	0	0	0	1	0	0	0	0	0	0	0	2	0	0	2	0	1	2	2	1	0	1	0	1	0	0	4	1	0	1	1
788	1RN1	0.34	0	2.5	-1	0	1	0	0	0	0	0	0	0	0	0	0	0	0	0	0	0	0	0	2	0	1	2	0	1	2	2	1	0	1	0	0	0	0	4	1	0	1	1
789	1RN1	-0.26	0	2.5	-1	0	0	0	0	0	1	0	0	0	0	0	0	0	0	0	0	0	0	0	2	0	0	2	0	1	3	2	1	0	1	0	0	0	0	4	1	0	1	1
790	1RN1	-0.4	0	7	-1	0	0	0	0	0	1	0	0	0	0	0	0	0	0	0	0	0	0	0	2	0	0	2	0	1	3	2	1	0	1	0	0	0	0	4	1	0	1	1
791	1RN1	-0.41	0	2.5	-1	1	0	0	0	0	0	0	0	0	0	0	0	0	0	0	0	0	0	0	2	1	0	2	0	1	2	2	1	0	1	0	0	0	0	4	1	0	1	1
792	1RN1	-0.49	0	2.5	-1	0	0	0	0	0	0	0	0	0	0	0	0	0	0	1	0	0	0	0	2	0	0	2	0	1	2	2	1	0	1	0	0	0	0	5	1	0	1	1
793	1RN1	-0.4	0	7	-1	0	0	0	0	0	0	0	0	0	0	0	0	0	0	1	0	0	0	0	2	0	0	2	0	1	2	2	1	0	1	0	0	0	0	5	1	0	1	1
794	1RN1	-0.57	0	2.5	-1	0	0	0	0	0	0	0	0	0	0	0	0	0	0	0	1	0	0	0	2	0	0	2	0	1	2	2	1	0	1	0	0	0	0	4	2	0	1	1
795	1RN1	-0.66	0	2.5	-1	0	0	0	0	0	0	0	0	0	0	0	0	0	0	0	0	0	0	1	2	0	0	2	0	1	2	2	1	0	1	0	0	0	0	4	1	0	1	2
796	1RN1	-0.3	0	2.5	-1	0	0	0	0	0	0	0	0	0	0	0	0	0	0	0	0	1	0	0	2	0	0	2	0	1	2	2	1	0	1	0	0	0	0	4	1	1	1	1
797	1RN1	-0.39	0	2.5	-1	0	0	0	0	0	0	0	0	0	0	0	0	0	0	0	0	0	1	0	2	0	0	2	0	1	2	2	1	0	1	0	0	0	0	4	1	0	2	1
798	1RN1	1.1	25	7	0	0	0	-1	0	0	0	0	1	0	0	0	0	0	0	0	0	0	0	0	0	0	2	0	0	2	0	1	2	0	0	1	0	2	1	3	0	0	4	1
799	1RN1	-3.7	15	7	1	0	0	-1	0	0	0	0	0	0	0	0	0	0	0	0	0	0	0	0	2	1	3	0	0	1	1	3	0	0	0	0	0	1	1	2	0	0	1	3
800	1RN1	-3.8	15	7	1	0	0	-1	0	0	0	0	0	0	0	0	0	0	0	0	0	0	0	0	2	1	3	0	0	1	1	3	0	0	0	0	0	1	1	2	0	0	1	3
801	1RN1	-3.1	15	7	0	0	1	-1	0	0	0	0	0	0	0	0	0	0	0	0	0	0	0	0	1	1	4	0	0	1	1	3	0	0	0	0	0	1	1	2	0	0	1	3
802	1RN1	-3.1	15	7	0	0	1	-1	0	0	0	0	0	0	0	0	0	0	0	0	0	0	0	0	1	1	4	0	0	1	1	3	0	0	0	0	0	1	1	2	0	0	1	3
803	1RN1	-3.1	15	7	0	0	0	-1	0	0	0	0	0	0	0	0	0	0	0	1	0	0	0	0	1	1	3	0	0	1	1	3	0	0	0	0	0	1	1	3	0	0	1	3
804	1RN1	-3.3	15	7	0	0	0	-1	0	0	0	0	0	0	0	0	0	0	0	1	0	0	0	0	1	1	3	0	0	1	1	3	0	0	0	0	0	1	1	3	0	0	1	3
805	1RN1	-0.77	25	7	1	0	0	0	0	-1	0	0	0	0	0	0	0	0	0	0	0	0	0	0	1	0	0	2	0	0	0	1	0	1	1	0	0	1	2	5	0	1	2	2
806	1RN1	-0.78	48.6	7	1	0	0	0	0	-1	0	0	0	0	0	0	0	0	0	0	0	0	0	0	1	0	0	2	0	0	0	1	0	1	1	0	0	1	2	5	0	1	2	2
807	1RN1	-0.26	25	6	0	0	0	0	0	0	0	0	-1	0	0	0	0	0	0	0	1	0	0	0	0	0	3	1	0	2	0	2	0	0	0	1	0	1	1	2	2	0	3	1
808	1RN1	-0.62	25	6	1	0	0	0	0	0	0	0	-1	0	0	0	0	0	0	0	0	0	0	0	3	0	4	0	0	0	1	3	0	1	1	0	0	1	0	1	2	0	0	2
809	1RN1	0.03	25	7	1	0	-1	0	0	0	0	0	0	0	0	0	0	0	0	0	0	0	0	0	1	0	2	1	0	2	0	2	2	0	0	1	0	0	1	2	1	0	3	1
810	1RN1	0	50.9	7	1	0	-1	0	0	0	0	0	0	0	0	0	0	0	0	0	0	0	0	0	1	0	2	1	0	2	0	2	2	0	0	1	0	0	1	2	1	0	3	1
811	1RN1	-2.08	25	7	1	0	-1	0	0	0	0	0	0	0	0	0	0	0	0	0	0	0	0	0	1	0	2	1	0	1	0	1	1	0	0	1	0	2	1	4	0	0	3	1
812	1RN1	-1.6	50.8	7	1	0	-1	0	0	0	0	0	0	0	0	0	0	0	0	0	0	0	0	0	1	0	2	1	0	1	0	1	1	0	0	1	0	2	1	4	0	0	3	1
813	1RN1	-1.86	50.9	7	1	0	-1	0	0	0	0	0	0	0	0	0	0	0	0	0	0	0	0	0	1	0	2	1	0	1	0	1	1	0	0	1	0	2	1	4	0	0	3	1
814	1RN1	-1.6	50.8	7	0	0	-1	1	0	0	0	0	0	0	0	0	0	0	0	0	0	0	0	0	0	0	2	2	0	1	0	1	1	0	0	1	0	2	1	4	0	0	3	1
815	1RN1	-1.5	50.8	7	0	0	-1	0	0	0	0	0	0	0	0	0	0	0	0	1	0	0	0	0	0	0	2	1	0	1	0	1	1	0	0	1	0	2	1	5	0	0	3	1
816	1RN1	-2.87	25	7	1	0	-1	0	0	0	0	0	0	0	0	0	0	0	0	0	0	0	0	0	3	1	2	1	0	1	1	2	0	1	1	0	0	1	1	1	0	0	0	3
817	1RN1	-2.91	50.9	7	1	0	-1	0	0	0	0	0	0	0	0	0	0	0	0	0	0	0	0	0	3	1	2	1	0	1	1	2	0	1	1	0	0	1	1	1	0	0	0	3
818	1RN1	0.94	25	7	0	0	0	0	0	0	-1	0	0	0	0	1	0	0	0	0	0	0	0	0	3	0	0	1	0	2	1	3	1	0	1	1	0	0	0	1	2	0	1	2
819	1RN1	0.93	48.6	7	0	0	0	0	0	0	-1	0	0	0	0	1	0	0	0	0	0	0	0	0	3	0	0	1	0	2	1	3	1	0	1	1	0	0	0	1	2	0	1	2
820	1RN1	-1.23	25	7	1	0	0	0	0	0	0	0	0	0	0	0	0	0	0	-1	0	0	0	0	3	0	1	2	2	0	1	1	0	0	0	0	0	0	0	4	2	0	2	1
821	1RN1	-1.08	50.9	7	1	0	0	0	0	0	0	0	0	0	0	0	0	0	0	-1	0	0	0	0	3	0	1	2	2	0	1	1	0	0	0	0	0	0	0	4	2	0	2	1
822	1RN1	0.67	25	7	1	0	0	0	0	0	0	0	0	0	0	0	0	0	0	-1	0	0	0	0	4	0	1	1	1	0	2	1	0	0	1	0	0	0	0	4	1	0	2	1
823	1RN1	0.57	50.9	7	1	0	0	0	0	0	0	0	0	0	0	0	0	0	0	-1	0	0	0	0	4	0	1	1	1	0	2	1	0	0	1	0	0	0	0	4	1	0	2	1
824	1RN1	-1.44	25	7	1	0	0	0	0	0	0	0	0	0	0	0	0	0	0	-1	0	0	0	0	1	0	0	1	0	1	0	3	0	1	1	0	0	0	3	3	0	1	3	1
825	1RN1	-1.56	50.9	7	1	0	0	0	0	0	0	0	0	0	0	0	0	0	0	-1	0	0	0	0	1	0	0	1	0	1	0	3	0	1	1	0	0	0	3	3	0	1	3	1
826	1RN1	-0.93	25	6	0	0	0	0	0	0	0	0	0	0	0	0	0	0	0	0	0	-1	1	0	0	0	0	1	0	1	0	1	0	1	1	0	0	1	2	5	0	0	4	2
827	1RN1	-2.11	25	7	0	0	0	0	0	0	0	0	0	0	0	0	0	1	0	0	0	0	-1	0	1	0	1	2	3	0	1	1	0	0	0	0	0	1	0	5	2	0	1	1
828	1RN1	-2.03	50.9	7	0	0	0	0	0	0	0	0	0	0	0	0	0	1	0	0	0	0	-1	0	1	0	1	2	3	0	1	1	0	0	0	0	0	1	0	5	2	0	1	1
829	1RN1	1.24	25	6	0	0	0	0	0	0	0	0	0	0	0	0	0	0	0	0	0	1	-1	0	3	0	0	2	0	2	2	2	1	0	1	0	0	0	0	1	2	1	0	2
830	1RN1	1.14	25	7	0	0	0	0	0	0	0	0	0	0	0	0	0	1	0	0	0	0	-1	0	0	0	3	1	0	1	0	2	1	0	0	1	0	3	1	3	0	0	2	1
831	1RN1	1.15	50.9	7	0	0	0	0	0	0	0	0	0	0	0	0	0	1	0	0	0	0	-1	0	0	0	3	1	0	1	0	2	1	0	0	1	0	3	1	3	0	0	2	1
832	1RN1	-0.14	25	6	0	0	0	0	0	0	0	0	0	0	0	0	0	0	0	0	0	1	-1	0	0	0	3	1	0	1	0	2	1	0	0	1	0	2	1	3	0	1	2	1
833	1RN1	0.74	25	6	0	0	0	0	0	0	0	0	0	0	0	0	0	0	0	0	0	1	-1	0	0	0	3	1	0	1	0	1	1	0	0	1	0	2	1	4	0	1	2	1
834	1RN1	-0.78	25	7	0	0	0	0	0	0	0	0	0	0	0	0	0	1	0	0	0	0	-1	0	0	0	0	1	0	1	0	2	0	1	1	0	0	3	2	5	0	1	1	1
835	1RN1	-0.71	50.9	7	0	0	0	0	0	0	0	0	0	0	0	0	0	1	0	0	0	0	-1	0	0	0	0	1	0	1	0	2	0	1	1	0	0	3	2	5	0	1	1	1
836	1RN1	-0.5	25	7	0	0	0	0	0	0	0	0	0	0	0	0	0	1	0	0	0	0	-1	0	0	0	0	2	0	1	0	1	0	1	1	0	0	3	2	5	0	1	1	1
837	1RN1	-0.44	50.9	7	0	0	0	0	0	0	0	0	0	0	0	0	0	1	0	0	0	0	-1	0	0	0	0	2	0	1	0	1	0	1	1	0	0	3	2	5	0	1	1	1
838	1RN1	-1.36	25	7	0	0	0	0	0	0	0	0	0	0	0	0	0	1	0	0	0	0	-1	0	1	1	0	2	0	0	0	4	0	1	1	0	0	1	2	4	0	1	0	1
839	1RN1	-1.35	50.9	7	0	0	0	0	0	0	0	0	0	0	0	0	0	1	0	0	0	0	-1	0	1	1	0	2	0	0	0	4	0	1	1	0	0	1	2	4	0	1	0	1
840	1ROP	0.3	69	7	1	0	0	-1	0	0	0	0	0	0	0	0	0	0	0	0	0	0	0	0	3	0	1	2	1	4	1	0	0	1	4	1	0	0	0	0	1	0	0	0
841	1ROP	0.8	69	7	0	0	0	-1	1	0	0	0	0	0	0	0	0	0	0	0	0	0	0	0	2	0	1	2	2	4	1	0	0	1	4	1	0	0	0	0	1	0	0	0
842	1ROP	1	69	7	0	0	0	-1	0	1	0	0	0	0	0	0	0	0	0	0	0	0	0	0	2	0	1	2	1	5	1	0	0	1	4	1	0	0	0	0	1	0	0	0
843	1ROP	-0.1	69	7	0	0	0	-1	0	0	0	0	0	0	0	0	0	1	0	0	0	0	0	0	2	0	1	2	1	4	1	0	0	1	4	1	0	1	0	0	1	0	0	0
844	1ROP	2	69	7	0	0	0	-1	0	0	0	1	0	0	0	0	0	0	0	0	0	0	0	0	2	0	1	2	1	4	1	1	0	1	4	1	0	0	0	0	1	0	0	0
845	1ROP	0.9	69	7	0	0	0	-1	0	0	0	0	1	0	0	0	0	0	0	0	0	0	0	0	2	0	1	2	1	4	1	0	1	1	4	1	0	0	0	0	1	0	0	0
846	1ROP	-0.8	69	7	0	0	0	-1	0	0	0	0	0	1	0	0	0	0	0	0	0	0	0	0	2	0	1	2	1	4	1	0	0	2	4	1	0	0	0	0	1	0	0	0
847	1ROP	0.9	69	7	0	0	0	-1	0	0	0	0	0	0	0	1	0	0	0	0	0	0	0	0	2	0	1	2	1	4	1	0	0	1	4	2	0	0	0	0	1	0	0	0
848	1ROP	-0.1	69	7	0	0	0	-1	0	0	0	0	0	0	1	0	0	0	0	0	0	0	0	0	2	0	1	2	1	4	1	0	0	1	5	1	0	0	0	0	1	0	0	0
849	1ROP	0.6	69	7	0	0	0	-1	0	0	0	0	0	0	0	0	1	0	0	0	0	0	0	0	2	0	1	2	1	4	1	0	0	1	4	1	1	0	0	0	1	0	0	0
850	1ROP	0.8	69	7	0	0	1	-1	0	0	0	0	0	0	0	0	0	0	0	0	0	0	0	0	2	0	2	2	1	4	1	0	0	1	4	1	0	0	0	0	1	0	0	0
851	1ROP	-1.6	69	7	0	0	0	-1	0	0	0	0	0	0	0	0	0	0	1	0	0	0	0	0	2	0	1	2	1	4	1	0	0	1	4	1	0	0	1	0	1	0	0	0
852	1ROP	1.8	69	7	0	0	0	-1	0	0	1	0	0	0	0	0	0	0	0	0	0	0	0	0	2	0	1	2	1	4	2	0	0	1	4	1	0	0	0	0	1	0	0	0
853	1ROP	0.8	69	7	0	1	0	-1	0	0	0	0	0	0	0	0	0	0	0	0	0	0	0	0	2	1	1	2	1	4	1	0	0	1	4	1	0	0	0	0	1	0	0	0
854	1ROP	1	69	7	0	0	0	-1	0	0	0	0	0	0	0	0	0	0	0	1	0	0	0	0	2	0	1	2	1	4	1	0	0	1	4	1	0	0	0	1	1	0	0	0
855	1ROP	-0.4	69	7	0	0	0	-1	0	0	0	0	0	0	0	0	0	0	0	0	1	0	0	0	2	0	1	2	1	4	1	0	0	1	4	1	0	0	0	0	2	0	0	0
856	1ROP	-0.4	69	7	0	0	0	-1	0	0	0	0	0	0	0	0	0	0	0	0	0	0	0	1	2	0	1	2	1	4	1	0	0	1	4	1	0	0	0	0	1	0	0	1
857	1ROP	-0.4	69	7	0	0	0	-1	0	0	0	0	0	0	0	0	0	0	0	0	0	1	0	0	2	0	1	2	1	4	1	0	0	1	4	1	0	0	0	0	1	1	0	0
858	1ROP	0.2	69	7	0	0	0	-1	0	0	0	0	0	0	0	0	0	0	0	0	0	0	1	0	2	0	1	2	1	4	1	0	0	1	4	1	0	0	0	0	1	0	1	0
859	1ROP	-6.12	25	6	1	0	0	0	0	0	0	0	0	0	-1	0	0	0	0	0	0	0	0	0	3	1	0	4	1	3	1	0	2	1	1	0	0	0	0	1	0	0	1	0
860	1ROP	-2.53	25	6	0	0	0	0	0	0	0	0	0	0	-1	0	0	0	0	0	0	0	0	1	2	1	0	4	1	3	1	0	2	1	1	0	0	0	0	1	0	0	1	1
861	1RTB	-2.7	56.05	4.2	1	0	0	0	0	0	0	0	0	0	0	0	0	0	-1	0	0	0	0	0	3	1	1	0	2	1	1	1	0	0	0	2	0	0	0	2	3	0	2	0
862	1RTB	-2.2	61.6	6	0	0	0	0	0	0	0	1	0	0	0	0	0	0	-1	0	0	0	0	0	2	1	1	0	2	1	1	2	0	0	0	2	0	0	0	2	3	0	2	0
863	1RTB	-2.6	61.8	6	0	0	0	0	0	0	0	1	0	0	0	0	0	0	-1	0	0	0	0	0	2	1	1	0	2	1	1	2	0	0	0	2	0	0	0	2	3	0	2	0
864	1RTB	-2.1	56.05	4.2	0	0	0	0	0	0	0	0	0	0	0	0	0	0	-1	1	0	0	0	0	2	1	1	0	2	1	1	1	0	0	0	2	0	0	0	3	3	0	2	0
865	1RTB	-12	63.3	5	1	0	0	0	0	0	0	0	0	0	0	0	0	0	0	0	0	0	-1	0	3	0	2	0	1	0	1	1	1	1	0	3	0	0	1	2	2	0	1	0
866	1RTB	-3.54	63.3	5	0	0	0	0	0	0	0	0	0	0	0	0	0	1	0	0	0	0	-1	0	2	0	2	0	1	0	1	1	1	1	0	3	0	1	1	2	2	0	1	0
867	1RTB	-11.7	63.3	5	0	0	0	0	0	0	0	1	0	0	0	0	0	0	0	0	0	0	-1	0	2	0	2	0	1	0	1	2	1	1	0	3	0	0	1	2	2	0	1	0
868	1RTB	-0.72	25	1.2	1	0	0	-1	0	0	0	0	0	0	0	0	0	0	0	0	0	0	0	0	2	0	1	0	0	0	0	1	1	0	0	0	0	1	2	1	0	0	1	3
869	1RTB	-2.2	25	6	1	0	0	-1	0	0	0	0	0	0	0	0	0	0	0	0	0	0	0	0	2	0	1	0	0	0	0	1	1	0	0	0	0	1	2	1	0	0	1	3
870	1RTB	-0.76	25	1.2	0	0	1	-1	0	0	0	0	0	0	0	0	0	0	0	0	0	0	0	0	1	0	2	0	0	0	0	1	1	0	0	0	0	1	2	1	0	0	1	3
871	1RTB	-1.9	25	6	0	0	1	-1	0	0	0	0	0	0	0	0	0	0	0	0	0	0	0	0	1	0	2	0	0	0	0	1	1	0	0	0	0	1	2	1	0	0	1	3
872	1RTB	1.1	25	1.2	1	0	0	0	0	0	0	0	-1	0	0	0	0	0	0	0	0	0	0	0	2	0	1	1	1	1	0	1	0	0	0	0	0	1	2	1	0	0	1	3
873	1RTB	0.2	25	6	1	0	0	0	0	0	0	0	-1	0	0	0	0	0	0	0	0	0	0	0	2	0	1	1	1	1	0	1	0	0	0	0	0	1	2	1	0	0	1	3
874	1RTB	-3.2	56.05	4.2	1	0	0	0	0	0	0	0	0	0	0	0	0	0	-1	0	0	0	0	0	3	0	1	1	1	1	0	1	2	2	0	0	0	1	1	1	0	0	1	3
875	1RTB	-2.8	56.05	4.2	0	0	0	0	0	0	0	1	0	0	0	0	0	0	-1	0	0	0	0	0	2	0	1	1	1	1	0	2	2	2	0	0	0	1	1	1	0	0	1	3
876	1RTB	-3.3	61.6	6	0	0	0	0	0	0	0	1	0	0	0	0	0	0	-1	0	0	0	0	0	2	0	1	1	1	1	0	2	2	2	0	0	0	1	1	1	0	0	1	3
877	1RTB	-3.6	61.8	6	0	0	0	0	0	0	0	1	0	0	0	0	0	0	-1	0	0	0	0	0	2	0	1	1	1	1	0	2	2	2	0	0	0	1	1	1	0	0	1	3
878	1RX4	0.5	15	7.8	0	1	0	0	0	0	0	0	0	0	-1	0	0	0	0	0	0	0	0	0	3	2	2	2	0	0	0	0	0	0	2	1	1	1	2	0	1	2	0	0
879	1RX4	-0.2	15	7.8	1	0	0	0	0	0	0	0	0	0	0	0	0	0	0	0	0	0	0	-1	4	1	0	3	0	1	0	1	0	1	0	1	0	0	1	1	2	1	0	2
880	1RX4	-0.2	15	7.8	0	0	0	0	1	0	0	0	0	0	0	0	0	0	0	0	0	0	0	-1	3	1	0	3	1	1	0	1	0	1	0	1	0	0	1	1	2	1	0	2
881	1RX4	-1.9	15	6.5	0	0	0	0	0	0	0	0	1	0	0	0	0	0	0	0	0	0	0	-1	3	1	0	3	0	1	0	1	1	1	0	1	0	0	1	1	2	1	0	2
882	1RX4	-1.7	15	7.8	0	0	0	0	0	0	0	0	1	0	0	0	0	0	0	0	0	0	0	-1	3	1	0	3	0	1	0	1	1	1	0	1	0	0	1	1	2	1	0	2
883	1RX4	-2	15	7.8	0	0	0	0	0	0	0	0	0	1	0	0	0	0	0	0	0	0	0	-1	3	1	0	3	0	1	0	1	0	2	0	1	0	0	1	1	2	1	0	2
884	1RX4	-2.8	15	7.8	0	1	0	0	0	0	0	0	0	0	0	0	0	0	0	0	0	0	0	-1	3	2	0	3	0	1	0	1	0	1	0	1	0	0	1	1	2	1	0	2
885	1RX4	-1.9	15	7.8	0	0	0	0	0	0	0	0	0	0	0	0	0	0	0	1	0	0	0	-1	3	1	0	3	0	1	0	1	0	1	0	1	0	0	1	2	2	1	0	2
886	1RX4	-2.3	15	7.8	0	0	0	0	0	0	0	0	0	0	0	0	0	0	0	0	0	0	1	-1	3	1	0	3	0	1	0	1	0	1	0	1	0	0	1	1	2	1	1	2
887	1RX4	0.2	20	7.2	1	0	0	0	0	0	0	0	0	0	0	0	0	0	0	0	0	0	0	-1	4	0	0	2	1	2	0	4	0	3	0	0	1	0	1	0	0	0	0	1
888	1RX4	-1.73	20	7.2	0	0	0	0	0	0	0	0	0	1	0	0	0	0	0	0	0	0	0	-1	3	0	0	2	1	2	0	4	0	4	0	0	1	0	1	0	0	0	0	1
889	1RX4	-2.36	15	7.8	0	0	0	0	0	-1	0	0	0	0	0	1	0	0	0	0	0	0	0	0	2	0	1	4	0	1	1	0	1	0	0	1	0	2	1	3	0	1	0	1
890	1RX4	-1.36	15	7.8	0	0	0	0	0	-1	1	0	0	0	0	0	0	0	0	0	0	0	0	0	2	0	1	4	0	1	2	0	1	0	0	0	0	2	1	3	0	1	0	1
891	1SAR	-0.9	47.2	7	0	0	0	-1	0	0	0	0	0	0	0	1	0	0	0	0	0	0	0	0	1	0	1	2	0	0	1	2	0	1	2	1	0	1	2	2	2	0	1	0
892	1SAR	-1.1	47.2	7	0	0	0	0	0	-1	0	0	0	0	0	1	0	0	0	0	0	0	0	0	1	3	0	1	1	1	1	3	0	2	0	1	0	0	0	0	3	0	2	0
893	1SAR	-2.2	48.4	7	1	0	-1	0	0	0	0	0	0	0	0	0	0	0	0	0	0	0	0	0	1	1	0	1	0	1	3	1	0	0	1	0	0	1	1	3	1	0	1	3
894	1SAR	-1.5	48.4	7	0	0	-1	1	0	0	0	0	0	0	0	0	0	0	0	0	0	0	0	0	0	1	0	2	0	1	3	1	0	0	1	0	0	1	1	3	1	0	1	3
895	1SAR	-2.3	48.4	7	0	0	-1	0	0	0	0	0	0	0	0	0	0	0	0	1	0	0	0	0	0	1	0	1	0	1	3	1	0	0	1	0	0	1	1	4	1	0	1	3
896	1SHG	-0.44	24.85	7	0	0	0	0	0	0	0	0	0	0	0	0	0	-1	0	0	0	0	1	0	2	1	1	1	0	1	1	1	0	0	1	3	0	0	1	0	0	0	2	4
897	1SHG	2.33	24.85	7	0	0	0	0	0	0	0	0	0	0	0	-1	0	1	0	0	0	0	0	0	1	1	0	1	0	2	1	0	0	0	2	2	1	1	1	1	1	0	2	2
898	1SHG	0.92	24.85	7	0	0	0	0	0	0	0	0	0	0	0	-1	0	1	0	0	0	0	0	0	2	0	0	1	0	0	1	1	0	0	1	1	0	2	1	0	0	0	1	2
899	1SHG	2.51	24.85	7	0	0	0	0	0	0	0	0	0	0	0	-1	0	1	0	0	0	0	0	0	2	0	0	1	0	0	1	1	0	0	1	1	0	2	1	0	0	0	1	2
900	1SHG	0.84	24.85	7	0	0	0	0	0	0	0	0	0	0	0	-1	0	0	0	0	0	0	1	0	2	0	0	1	0	0	1	1	0	0	1	1	0	1	1	0	0	0	2	2
901	1SHG	2.53	24.85	7	0	0	0	0	0	0	0	0	0	0	0	0	0	1	0	0	0	0	-1	0	1	1	0	1	0	3	1	1	0	0	3	2	0	1	1	1	1	0	1	1
902	1SHG	0.03	25	7	0	0	0	0	0	0	0	0	0	0	0	0	0	1	0	0	0	0	-1	0	1	1	0	1	0	3	1	1	0	0	3	2	0	1	1	1	1	0	1	1
903	1SHG	2.57	24.85	7	0	0	0	0	0	0	0	0	0	0	0	0	0	1	0	0	0	0	-1	0	2	1	0	2	0	0	1	1	0	0	1	2	0	2	1	0	0	0	0	2
904	1SHG	0.07	25	7	0	0	0	0	0	0	0	0	0	0	0	0	0	1	0	0	0	0	-1	0	2	1	0	2	0	0	1	1	0	0	1	2	0	2	1	0	0	0	0	2
905	1STN	-1.5	20	7	-1	0	0	0	0	0	0	1	0	0	0	0	0	0	0	0	0	0	0	0	2	0	1	0	0	3	0	2	0	0	0	3	1	1	1	1	1	0	1	2
906	1STN	-2.9	20	7	-1	0	0	0	0	0	0	0	0	0	0	0	0	0	0	0	0	0	0	1	2	0	1	0	0	3	0	1	0	0	0	3	1	1	1	1	1	0	1	3
907	1STN	-2	20	7	-1	0	0	0	0	0	0	0	0	0	0	0	0	0	0	1	0	0	0	0	1	2	0	2	0	0	0	3	0	1	1	2	1	0	0	1	1	0	3	1
908	1STN	-2.6	47	5	-1	0	0	0	0	0	0	0	0	0	0	0	0	0	0	1	0	0	0	0	1	2	0	2	0	0	0	3	0	1	1	2	1	0	0	1	1	0	3	1
909	1STN	-2.5	51.4	7	-1	0	0	0	0	0	0	0	0	0	0	0	0	0	0	1	0	0	0	0	1	2	0	2	0	0	0	3	0	1	1	2	1	0	0	1	1	0	3	1
910	1STN	-3.2	20	7	1	0	0	-1	0	0	0	0	0	0	0	0	0	0	0	0	0	0	0	0	2	1	1	1	0	2	1	2	0	1	0	4	0	1	0	0	1	0	1	1
911	1STN	-2.2	20	7	0	0	0	-1	0	0	0	1	0	0	0	0	0	0	0	0	0	0	0	0	1	1	1	1	0	2	1	3	0	1	0	4	0	1	0	0	1	0	1	1
912	1STN	-3.9	20	7	1	0	0	-1	0	0	0	0	0	0	0	0	0	0	0	0	0	0	0	0	2	2	0	1	0	1	1	3	0	1	1	2	0	1	0	0	1	0	2	1
913	1STN	-2.8	20	7	0	0	0	-1	0	0	0	1	0	0	0	0	0	0	0	0	0	0	0	0	1	2	0	1	0	1	1	4	0	1	1	2	0	1	0	0	1	0	2	1
914	1STN	-3.6	20	7	1	0	0	-1	0	0	0	0	0	0	0	0	0	0	0	0	0	0	0	0	4	1	1	0	0	1	0	3	0	1	2	1	1	0	0	0	0	0	2	2
915	1STN	-3.1	20	7	0	0	0	-1	0	0	0	1	0	0	0	0	0	0	0	0	0	0	0	0	3	1	1	0	0	1	0	4	0	1	2	1	1	0	0	0	0	0	2	2
916	1STN	-1.6	20	7	1	0	0	0	0	-1	0	0	0	0	0	0	0	0	0	0	0	0	0	0	2	1	1	1	0	2	1	1	0	1	0	4	1	1	0	0	1	0	0	2
917	1STN	-2.4	20	7	1	0	0	0	0	0	0	0	0	0	0	0	0	-1	0	0	0	0	0	0	4	0	1	0	0	3	0	1	0	0	0	4	1	0	1	1	1	0	1	1
918	1STN	-4.7	20	7	0	0	0	0	0	0	0	1	0	0	0	0	0	-1	0	0	0	0	0	0	3	0	1	0	0	3	0	2	0	0	0	4	1	0	1	1	1	0	1	1
919	1STN	-4.1	20	7	1	0	0	0	0	0	0	0	0	0	0	0	0	-1	0	0	0	0	0	0	2	1	1	2	0	3	1	1	0	1	0	4	0	0	0	0	1	0	1	1
920	1STN	-4.7	20	7	0	0	0	0	0	0	0	1	0	0	0	0	0	-1	0	0	0	0	0	0	1	1	1	2	0	3	1	2	0	1	0	4	0	0	0	0	1	0	1	1
921	1STN	-2.4	20	7	0	0	0	0	0	0	0	-1	0	0	0	0	0	0	0	1	0	0	0	0	0	2	0	2	0	2	1	2	0	1	0	4	0	1	0	1	1	0	1	1
922	1STN	-1.8	40	5.28	0	0	0	0	0	0	0	-1	0	0	0	0	0	0	0	1	0	0	0	0	0	2	0	2	0	2	1	2	0	1	0	4	0	1	0	1	1	0	1	1
923	1STN	-1.2	47	5	0	0	0	0	0	0	0	-1	0	0	0	0	0	0	0	1	0	0	0	0	0	2	0	2	0	2	1	2	0	1	0	4	0	1	0	1	1	0	1	1
924	1STN	-1.3	51.4	7	0	0	0	0	0	0	0	-1	0	0	0	0	0	0	0	1	0	0	0	0	0	2	0	2	0	2	1	2	0	1	0	4	0	1	0	1	1	0	1	1
925	1STN	0.6	47	5	0	0	0	0	0	0	0	-1	0	0	0	0	0	0	0	0	0	0	0	1	2	2	0	2	0	0	1	3	0	1	1	2	0	0	0	0	1	0	3	1
926	1STN	0.5	51.4	7	0	0	0	0	0	0	0	-1	0	0	0	0	0	0	0	0	0	0	0	1	2	2	0	2	0	0	1	3	0	1	1	2	0	0	0	0	1	0	3	1
927	1STN	0	40	5.38	0	0	0	0	0	0	0	0	-1	0	0	0	0	0	0	0	0	0	1	0	0	0	0	1	0	2	0	2	0	0	2	4	0	0	2	0	2	0	2	2
928	1STN	-2.6	20	7	0	0	0	0	0	0	0	1	0	-1	0	0	0	0	0	0	0	0	0	0	2	0	0	2	0	1	0	2	0	1	2	3	1	0	1	0	2	0	1	1
929	1STN	-0.2	40	5.42	0	0	0	0	0	0	0	0	0	-1	0	0	1	0	0	0	0	0	0	0	2	0	0	2	0	1	0	1	0	1	2	3	2	0	1	0	2	0	1	1
930	1STN	-2.8	47	5	1	0	0	0	0	0	0	0	0	0	-1	0	0	0	0	0	0	0	0	0	2	0	0	2	0	0	1	2	0	1	0	3	2	1	1	0	2	0	1	1
931	1STN	-2.6	51.4	7	1	0	0	0	0	0	0	0	0	0	-1	0	0	0	0	0	0	0	0	0	2	0	0	2	0	0	1	2	0	1	0	3	2	1	1	0	2	0	1	1
932	1STN	-3.6	20	7	1	0	0	0	0	0	0	0	0	0	-1	0	0	0	0	0	0	0	0	0	1	1	0	1	0	1	1	1	0	0	2	2	1	1	2	0	3	0	1	1
933	1STN	-5.4	20	7	0	0	0	0	0	0	0	1	0	0	-1	0	0	0	0	0	0	0	0	0	0	1	0	1	0	1	1	2	0	0	2	2	1	1	2	0	3	0	1	1
934	1STN	-1.8	20	7	1	0	0	0	0	0	0	0	0	0	-1	0	0	0	0	0	0	0	0	0	1	1	0	1	0	1	1	1	1	0	2	2	1	1	2	0	3	0	0	1
935	1STN	-3.9	20	7	0	0	0	0	0	0	0	1	0	0	-1	0	0	0	0	0	0	0	0	0	0	1	0	1	0	1	1	2	1	0	2	2	1	1	2	0	3	0	0	1
936	1STN	-1.2	40	5.38	0	0	0	0	0	0	0	0	0	0	-1	0	0	1	0	0	0	0	0	0	2	2	0	2	0	0	1	3	0	1	0	2	1	1	0	0	1	0	3	0
937	1STN	-1.4	20	7	0	0	0	0	0	0	0	0	0	0	0	0	0	0	0	1	-1	0	0	0	0	1	0	1	0	0	1	1	0	0	4	2	2	1	2	1	1	0	1	1
938	1STN	-2.4	20	7	1	0	0	0	0	0	0	0	0	0	0	0	0	0	0	0	-1	0	0	0	4	0	1	0	0	2	0	1	0	0	0	5	1	1	1	1	0	0	1	1
939	1STN	-3.4	20	7	0	0	0	0	0	0	0	1	0	0	0	0	0	0	0	0	-1	0	0	0	3	0	1	0	0	2	0	2	0	0	0	5	1	1	1	1	0	0	1	1
940	1STN	-1.5	40	5.35	0	0	0	0	0	0	0	0	0	0	0	0	0	1	0	0	0	0	0	-1	1	0	0	2	0	0	1	2	0	2	2	3	2	1	1	0	1	0	1	0
941	1STN	0.6	47	5	0	0	0	0	0	0	0	0	0	0	1	0	0	0	0	0	0	0	0	-1	3	0	1	0	0	4	0	0	0	1	1	4	1	1	0	1	1	0	0	1
942	1STN	0.8	51.4	7	0	0	0	0	0	0	0	0	0	0	1	0	0	0	0	0	0	0	0	-1	3	0	1	0	0	4	0	0	0	1	1	4	1	1	0	1	1	0	0	1
943	1STN	-5.3	20	7	0	0	0	0	0	0	0	0	0	0	0	0	0	0	0	1	0	0	-1	0	2	1	1	2	0	0	0	3	0	1	1	2	1	0	0	1	1	0	2	1
944	1STN	0.7	40	5.2	0	0	0	0	0	0	0	0	-1	0	1	0	0	0	0	0	0	0	0	0	2	1	2	0	0	2	2	0	1	0	2	3	0	0	1	1	1	0	1	0
945	1STN	1.9	47	5	0	0	0	0	0	0	0	0	-1	0	1	0	0	0	0	0	0	0	0	0	2	1	2	0	0	2	2	0	1	0	2	3	0	0	1	1	1	0	1	0
946	1STN	1.3	51.4	7	0	0	0	0	0	0	0	0	-1	0	1	0	0	0	0	0	0	0	0	0	2	1	2	0	0	2	2	0	1	0	2	3	0	0	1	1	1	0	1	0
947	1STN	-4.6	20	7	1	0	0	0	0	0	0	0	0	0	-1	0	0	0	0	0	0	0	0	0	5	1	1	1	0	1	1	2	0	0	1	2	1	0	0	0	0	0	0	3
948	1STN	-2.5	20	7	0	0	-1	1	0	0	0	0	0	0	0	0	0	0	0	0	0	0	0	0	2	1	1	1	0	1	1	0	2	0	1	3	0	0	1	0	1	0	2	2
949	1SUP	0.48	58.8	8	0	0	0	0	0	0	0	0	0	0	0	0	-1	1	0	0	0	0	0	0	2	0	1	1	0	1	1	2	0	0	1	1	0	2	2	2	1	0	0	2
950	1SUP	0.45	58.8	8	0	0	-1	1	0	0	0	0	0	0	0	0	0	0	0	0	0	0	0	0	4	0	1	1	0	0	0	3	1	1	2	0	0	0	0	1	1	0	0	4
951	1SUP	0.3	58.8	8	1	0	0	0	0	0	0	-1	0	0	0	0	0	0	0	0	0	0	0	0	2	0	0	0	0	0	0	3	0	1	0	1	0	0	2	4	1	0	2	3
952	1SUP	1.07	58.8	8	0	0	-1	0	0	0	0	0	0	0	0	0	0	0	0	1	0	0	0	0	2	0	1	0	0	0	0	3	1	0	1	1	1	0	2	3	1	0	2	1
953	1SUP	1.25	58.8	8	0	0	0	0	1	0	-1	0	0	0	0	0	0	0	0	0	0	0	0	0	1	0	1	1	1	0	0	3	0	1	1	1	1	0	2	2	1	0	1	2
954	1SUP	0.72	58.8	8	0	0	0	0	0	0	0	0	0	0	0	1	0	0	0	0	0	0	-1	0	2	0	2	0	0	0	0	3	1	0	1	2	1	0	2	2	2	0	1	0
955	1TPK	-2	64.3	4.5	1	0	0	0	0	0	0	0	0	0	0	0	0	0	0	0	0	0	0	-1	2	2	1	2	1	1	0	1	1	0	2	2	0	0	1	0	1	2	0	0
956	1TPK	0.3	64.3	4.5	0	0	0	0	0	0	0	0	0	1	0	0	0	0	0	0	0	0	0	-1	1	2	1	2	1	1	0	1	1	1	2	2	0	0	1	0	1	2	0	0
957	1TPK	-1.9	64.3	4.5	0	0	0	0	0	0	0	0	0	0	1	0	0	0	0	0	0	0	0	-1	1	2	1	2	1	1	0	1	1	0	3	2	0	0	1	0	1	2	0	0
958	1TPK	-2.2	64.3	4.5	0	0	0	0	0	0	0	0	0	0	0	0	1	0	0	0	0	0	0	-1	1	2	1	2	1	1	0	1	1	0	2	2	1	0	1	0	1	2	0	0
959	1TPK	-2.4	64.3	4.5	0	0	0	0	0	0	0	0	0	0	0	0	0	0	0	1	0	0	0	-1	1	2	1	2	1	1	0	1	1	0	2	2	0	0	1	1	1	2	0	0
960	1TPK	-1	64.3	4.5	0	0	0	0	0	0	0	0	0	0	0	0	0	0	0	0	1	0	0	-1	1	2	1	2	1	1	0	1	1	0	2	2	0	0	1	0	2	2	0	0
961	1TUP	-2.94	10	7.2	0	0	0	0	-1	0	0	0	0	0	0	0	0	0	0	1	0	0	0	0	0	2	3	0	1	0	0	2	1	1	0	0	3	0	1	3	0	0	2	0
962	1TUP	-3.01	10	7.2	0	-1	0	0	0	0	0	0	1	0	0	0	0	0	0	0	0	0	0	0	0	2	0	1	2	2	1	0	4	0	0	0	1	0	1	2	1	0	0	2
963	1TUP	-1.94	10	7.2	0	-1	0	0	0	0	1	0	0	0	0	0	0	0	0	0	0	0	0	0	0	1	2	0	1	0	1	2	0	3	2	0	2	0	1	2	2	0	0	0
964	1TUP	-1.95	10	7.2	0	-1	0	0	0	0	0	0	0	0	0	0	0	0	0	1	0	0	0	0	0	1	1	0	1	1	0	2	0	3	2	0	2	0	1	3	2	0	0	0
965	1TUP	-0.35	10	7.2	0	-1	0	0	0	0	0	0	1	0	0	0	0	0	0	0	0	0	0	0	1	3	1	1	2	1	0	2	1	0	2	0	0	1	1	1	0	0	0	2
966	1VQB	-0.7	25	7	0	0	0	0	0	0	0	0	0	-1	0	0	0	0	0	0	0	0	0	1	1	0	0	0	0	1	2	0	0	1	0	2	1	1	1	1	2	0	0	2
967	1VQB	-0.7	25	7	-1	0	0	0	0	0	0	0	0	0	0	0	0	0	0	0	1	0	0	0	0	2	0	1	0	0	0	0	0	1	2	1	1	0	1	0	1	0	0	1
968	1VQB	0.5	25	7	-1	0	0	0	0	0	0	0	0	0	0	0	0	0	0	0	0	0	0	1	0	2	0	1	0	0	0	0	0	1	2	1	1	0	1	0	0	0	0	2
969	1VQB	-0.5	25	7	1	0	0	0	-1	0	0	0	0	0	0	0	0	0	0	0	0	0	0	0	1	0	2	1	0	2	1	1	0	0	3	1	0	0	2	1	0	0	3	1
970	1VQB	-0.9	25	7	0	0	0	0	-1	0	0	0	0	1	0	0	0	0	0	0	0	0	0	0	0	0	2	1	0	2	1	1	0	1	3	1	0	0	2	1	0	0	3	1
971	1VQB	-2.6	25	7	0	0	0	0	-1	0	0	0	0	0	1	0	0	0	0	0	0	0	0	0	0	0	2	1	0	2	1	1	0	0	4	1	0	0	2	1	0	0	3	1
972	1VQB	-3.5	25	7	0	0	0	0	-1	0	0	0	0	0	0	0	1	0	0	0	0	0	0	0	0	0	2	1	0	2	1	1	0	0	3	1	1	0	2	1	0	0	3	1
973	1VQB	-4.2	25	7	0	0	0	0	-1	0	0	0	0	0	0	0	0	0	0	1	0	0	0	0	0	0	2	1	0	2	1	1	0	0	3	1	0	0	2	2	0	0	3	1
974	1VQB	-4.3	25	7	0	0	0	0	-1	0	0	0	0	0	0	0	0	0	0	1	0	0	0	0	0	0	2	1	0	2	1	1	0	0	3	1	0	0	2	2	0	0	3	1
975	1VQB	-4.6	25	7	0	0	0	0	-1	0	0	0	0	0	0	0	0	0	0	0	1	0	0	0	0	0	2	1	0	2	1	1	0	0	3	1	0	0	2	1	1	0	3	1
976	1VQB	-0.2	25	7	0	0	0	0	-1	0	0	0	0	0	0	0	0	0	0	0	0	0	0	1	0	0	2	1	0	2	1	1	0	0	3	1	0	0	2	1	0	0	3	2
977	1VQB	-2	25	7	0	0	0	-1	1	0	0	0	0	0	0	0	0	0	0	0	0	0	0	0	0	0	2	0	2	2	1	1	0	0	4	0	0	0	1	1	0	0	2	3
978	1VQB	-2.1	25	7	0	0	0	-1	1	0	0	0	0	0	0	0	0	0	0	0	0	0	0	0	0	0	2	0	2	2	1	1	0	0	4	0	0	0	1	1	0	0	2	3
979	1VQB	-1	25	7	0	0	1	-1	0	0	0	0	0	0	0	0	0	0	0	0	0	0	0	0	0	0	3	0	1	2	1	1	0	0	4	0	0	0	1	1	0	0	2	3
980	1VQB	-1.5	25	7	0	0	0	-1	0	0	0	0	1	0	0	0	0	0	0	0	0	0	0	0	2	0	0	0	0	1	1	2	1	1	2	1	0	0	3	0	1	0	2	2
981	1VQB	-1.6	25	7	0	0	0	-1	0	0	0	0	1	0	0	0	0	0	0	0	0	0	0	0	2	0	0	0	0	1	1	2	1	1	2	1	0	0	3	0	1	0	2	2
982	1VQB	2	25	7	0	0	0	0	0	-1	0	0	0	0	0	0	0	1	0	0	0	0	0	0	0	1	2	1	1	0	2	2	0	0	3	1	0	1	1	1	0	0	2	1
983	1VQB	2.1	25	7	0	0	0	0	0	-1	0	0	0	0	0	0	0	1	0	0	0	0	0	0	0	1	2	1	1	0	2	2	0	0	3	1	0	1	1	1	0	0	2	1
984	1VQB	0.6	25	7	0	0	0	0	0	-1	0	0	0	0	0	0	1	0	0	0	0	0	0	0	0	1	2	1	1	0	2	2	0	0	3	1	1	0	1	1	0	0	2	1
985	1VQB	0.7	25	7	0	0	0	0	0	-1	0	0	0	0	0	0	1	0	0	0	0	0	0	0	0	1	2	1	1	0	2	2	0	0	3	1	1	0	1	1	0	0	2	1
986	1VQB	-1.1	25	7	0	0	1	0	0	-1	0	0	0	0	0	0	0	0	0	0	0	0	0	0	0	1	3	1	1	0	2	2	0	0	3	1	0	0	1	1	0	0	2	1
987	1VQB	-1.6	25	7	0	0	0	0	1	-1	0	0	0	0	0	0	0	0	0	0	0	0	0	0	0	0	1	1	2	0	1	1	0	1	4	1	0	0	1	0	1	0	2	3
988	1VQB	-0.4	25	7	0	0	0	0	0	-1	0	0	0	0	0	0	0	0	0	0	1	0	0	0	0	0	1	1	1	0	1	1	0	1	4	1	0	0	1	0	2	0	2	3
989	1VQB	-0.7	25	7	0	0	0	0	0	0	0	0	0	0	0	0	0	-1	0	0	1	0	0	0	1	2	0	0	0	1	3	1	0	1	0	1	0	0	1	3	3	0	0	2
990	1VQB	-4.2	25	7	0	0	0	0	0	0	0	0	0	0	1	0	0	-1	0	0	0	0	0	0	0	0	0	0	0	0	1	3	1	0	4	1	1	1	0	3	1	0	1	2
991	1VQB	-4.3	25	7	0	0	0	0	0	0	0	0	0	0	1	0	0	-1	0	0	0	0	0	0	0	0	0	0	0	0	1	3	1	0	4	1	1	1	0	3	1	0	1	2
992	1VQB	-5	25	7	0	0	0	0	0	0	0	0	0	0	0	0	0	-1	0	0	0	0	0	1	0	0	0	0	0	0	1	3	1	0	3	1	1	1	0	3	1	0	1	3
993	1VQB	0.8	25	7	0	0	0	0	0	0	0	0	0	0	0	0	0	-1	0	0	0	1	0	0	0	2	0	1	0	0	1	2	1	1	3	1	1	1	0	3	0	1	0	1
994	1VQB	0.5	25	7	0	0	0	0	1	0	0	0	-1	0	0	0	0	0	0	0	0	0	0	0	2	0	0	0	1	0	1	2	0	0	2	1	0	2	1	2	1	0	2	2
995	1VQB	-7	25	7	1	0	0	0	0	0	0	0	0	-1	0	0	0	0	0	0	0	0	0	0	2	0	1	1	0	2	1	2	0	0	2	1	0	0	2	0	1	0	2	2
996	1VQB	-7.1	25	7	1	0	0	0	0	0	0	0	0	-1	0	0	0	0	0	0	0	0	0	0	2	0	1	1	0	2	1	2	0	0	2	1	0	0	2	0	1	0	2	2
997	1VQB	-5.2	25	7	0	0	0	0	1	0	0	0	0	-1	0	0	0	0	0	0	0	0	0	0	1	0	1	1	1	2	1	2	0	0	2	1	0	0	2	0	1	0	2	2
998	1VQB	-5.3	25	7	0	0	0	0	1	0	0	0	0	-1	0	0	0	0	0	0	0	0	0	0	1	0	1	1	1	2	1	2	0	0	2	1	0	0	2	0	1	0	2	2
999	1VQB	-1.9	25	7	0	0	0	0	0	0	0	0	0	-1	0	0	0	1	0	0	0	0	0	0	1	0	1	1	0	2	1	2	0	0	2	1	0	1	2	0	1	0	2	2
1000	1VQB	-2	25	7	0	0	0	0	0	0	0	0	0	-1	0	0	0	1	0	0	0	0	0	0	1	0	1	1	0	2	1	2	0	0	2	1	0	1	2	0	1	0	2	2
1001	1VQB	-0.6	25	7	0	0	0	0	0	0	0	0	0	-1	1	0	0	0	0	0	0	0	0	0	1	0	1	1	0	2	1	2	0	0	3	1	0	0	2	0	1	0	2	2
1002	1VQB	-0.7	25	7	0	0	0	0	0	0	0	0	0	-1	1	0	0	0	0	0	0	0	0	0	1	0	1	1	0	2	1	2	0	0	3	1	0	0	2	0	1	0	2	2
1003	1VQB	-2.1	25	7	0	0	0	0	0	0	0	0	0	-1	0	0	1	0	0	0	0	0	0	0	1	0	1	1	0	2	1	2	0	0	2	1	1	0	2	0	1	0	2	2
1004	1VQB	-2.2	25	7	0	0	0	0	0	0	0	0	0	-1	0	0	1	0	0	0	0	0	0	0	1	0	1	1	0	2	1	2	0	0	2	1	1	0	2	0	1	0	2	2
1005	1VQB	-7.4	25	7	0	0	0	0	0	0	0	0	0	-1	0	0	0	0	0	0	1	0	0	0	1	0	1	1	0	2	1	2	0	0	2	1	0	0	2	0	2	0	2	2
1006	1VQB	-2.5	25	7	0	0	0	0	0	0	0	0	0	-1	0	0	0	0	0	0	0	0	0	1	1	0	1	1	0	2	1	2	0	0	2	1	0	0	2	0	1	0	2	3
1007	1VQB	-2.6	25	7	0	0	0	0	0	0	0	0	0	-1	0	0	0	0	0	0	0	0	0	1	1	0	1	1	0	2	1	2	0	0	2	1	0	0	2	0	1	0	2	3
1008	1VQB	-4.4	25	7	0	0	0	0	1	0	0	0	0	-1	0	0	0	0	0	0	0	0	0	0	1	2	0	1	1	0	1	2	0	0	3	2	1	1	1	1	0	0	0	2
1009	1VQB	-6.6	25	7	0	0	0	0	0	0	0	0	0	-1	0	0	0	0	0	0	1	0	0	0	1	2	0	1	0	0	1	2	0	0	3	2	1	1	1	1	1	0	0	2
1010	1VQB	-1.3	25	7	0	0	0	0	0	0	0	0	0	-1	0	0	0	0	0	0	0	0	0	1	1	2	0	1	0	0	1	2	0	0	3	2	1	1	1	1	0	0	0	3
1011	1VQB	0.8	25	7	0	0	0	0	0	0	0	0	0	0	0	-1	0	0	0	0	0	0	0	1	0	2	1	0	1	1	2	2	0	0	2	0	0	0	1	3	1	0	1	2
1012	1VQB	-1.2	25	7	0	0	0	0	0	0	0	0	1	0	0	-1	0	0	0	0	0	0	0	0	0	0	0	0	0	0	1	2	2	1	3	0	1	2	0	3	1	0	1	2
1013	1VQB	-1.3	25	7	0	0	0	0	0	0	0	0	1	0	0	-1	0	0	0	0	0	0	0	0	0	0	0	0	0	0	1	2	2	1	3	0	1	2	0	3	1	0	1	2
1014	1VQB	0.1	25	7	0	0	0	0	0	0	0	0	0	0	0	-1	1	0	0	0	0	0	0	0	0	0	0	0	0	0	1	2	1	1	3	0	2	2	0	3	1	0	1	2
1015	1VQB	0.2	25	7	0	0	0	0	0	0	0	0	0	0	0	-1	1	0	0	0	0	0	0	0	0	0	0	0	0	0	1	2	1	1	3	0	2	2	0	3	1	0	1	2
1016	1VQB	1.1	25	7	0	0	0	0	0	0	0	0	0	0	-1	0	0	0	0	0	0	0	0	1	0	1	1	1	1	1	2	1	0	0	2	1	0	0	1	2	0	0	2	3
1017	1VQB	-0.9	25	7	0	0	0	0	0	0	0	0	1	0	-1	0	0	0	0	0	0	0	0	0	0	0	2	1	1	2	1	2	1	0	2	1	0	0	1	1	0	0	3	1
1018	1VQB	-1.6	25	7	0	1	0	0	0	0	0	0	0	0	-1	0	0	0	0	0	0	0	0	0	0	1	2	1	1	2	1	2	0	0	2	1	0	0	1	1	0	0	3	1
1019	1VQB	2.8	25	7	0	0	0	0	0	0	0	0	0	0	-1	0	0	0	0	0	0	1	0	0	0	0	2	1	1	2	1	2	0	0	2	1	0	0	1	1	0	1	3	1
1020	1VQB	1	25	7	0	0	0	0	0	0	0	0	0	0	-1	0	0	0	0	0	0	0	1	0	0	0	2	1	1	2	1	2	0	0	2	1	0	0	1	1	0	0	4	1
1021	1VQB	-7.7	25	7	1	0	0	0	0	0	0	0	0	0	-1	0	0	0	0	0	0	0	0	0	1	0	2	1	1	2	1	1	0	0	3	1	0	0	1	0	0	0	2	3
1022	1VQB	-4.6	25	7	0	0	0	0	1	0	0	0	0	0	-1	0	0	0	0	0	0	0	0	0	0	0	2	1	2	2	1	1	0	0	3	1	0	0	1	0	0	0	2	3
1023	1VQB	-1.4	25	7	0	0	0	0	0	0	0	0	0	1	-1	0	0	0	0	0	0	0	0	0	0	0	2	1	1	2	1	1	0	1	3	1	0	0	1	0	0	0	2	3
1024	1VQB	-5.2	25	7	0	0	0	0	0	0	0	0	0	0	-1	0	0	0	0	0	1	0	0	0	0	0	2	1	1	2	1	1	0	0	3	1	0	0	1	0	1	0	2	3
1025	1VQB	-3.5	25	7	0	0	0	0	0	0	0	0	0	0	-1	0	0	0	0	0	0	0	0	1	0	0	2	1	1	2	1	1	0	0	3	1	0	0	1	0	0	0	2	4
1026	1VQB	-6.1	25	7	1	0	0	0	0	0	0	0	0	0	-1	0	0	0	0	0	0	0	0	0	3	0	0	1	0	2	1	1	0	1	1	1	0	0	3	0	1	0	2	2
1027	1VQB	-4.1	25	7	0	0	0	0	1	0	0	0	0	0	-1	0	0	0	0	0	0	0	0	0	2	0	0	1	1	2	1	1	0	1	1	1	0	0	3	0	1	0	2	2
1028	1VQB	-1.9	25	7	0	0	0	0	0	0	0	0	0	1	-1	0	0	0	0	0	0	0	0	0	2	0	0	1	0	2	1	1	0	2	1	1	0	0	3	0	1	0	2	2
1029	1VQB	-5.7	25	7	0	0	0	0	0	0	0	0	0	0	-1	0	0	0	0	0	1	0	0	0	2	0	0	1	0	2	1	1	0	1	1	1	0	0	3	0	2	0	2	2
1030	1VQB	-2.9	25	7	0	0	0	0	0	0	0	0	0	0	-1	0	0	0	0	0	0	0	0	1	2	0	0	1	0	2	1	1	0	1	1	1	0	0	3	0	1	0	2	3
1031	1VQB	-1.5	25	7	0	0	0	0	0	0	0	0	0	0	-1	0	0	0	1	0	0	0	0	0	1	0	0	0	0	0	1	3	1	0	1	1	0	2	2	2	1	0	2	2
1032	1VQB	-3.7	25	7	0	0	0	0	1	0	0	0	0	0	-1	0	0	0	0	0	0	0	0	0	1	2	0	1	1	0	1	1	0	1	2	1	1	1	1	1	0	0	0	1
1033	1VQB	-5.1	25	7	0	0	0	0	0	0	0	0	0	0	-1	0	0	0	0	0	1	0	0	0	1	2	0	1	0	0	1	1	0	1	2	1	1	1	1	1	1	0	0	1
1034	1VQB	-0.2	25	7	0	0	0	0	0	0	0	0	0	0	-1	0	0	0	0	0	0	0	0	1	1	2	0	1	0	0	1	1	0	1	2	1	1	1	1	1	0	0	0	2
1035	1VQB	-2.1	25	7	1	0	0	0	0	0	0	0	0	0	0	0	-1	0	0	0	0	0	0	0	2	2	0	1	0	0	1	2	0	1	3	1	0	2	1	1	0	0	0	2
1036	1VQB	0	25	7	0	0	0	0	1	0	0	0	0	0	0	0	-1	0	0	0	0	0	0	0	1	2	0	1	1	0	1	2	0	1	3	1	0	2	1	1	0	0	0	2
1037	1VQB	-0.2	25	7	0	0	0	0	0	0	0	0	0	0	0	0	-1	1	0	0	0	0	0	0	1	2	0	1	0	0	1	2	0	1	3	1	0	3	1	1	0	0	0	2
1038	1VQB	1.6	25	7	0	0	0	0	0	0	0	0	0	1	0	0	-1	0	0	0	0	0	0	0	1	2	0	1	0	0	1	2	0	2	3	1	0	2	1	1	0	0	0	2
1039	1VQB	-1.2	25	7	0	0	0	0	0	0	0	0	0	0	1	0	-1	0	0	0	0	0	0	0	1	2	0	1	0	0	1	2	0	1	4	1	0	2	1	1	0	0	0	2
1040	1VQB	-0.8	25	7	0	0	0	0	0	0	0	0	0	0	0	0	-1	0	0	0	1	0	0	0	1	2	0	1	0	0	1	2	0	1	3	1	0	2	1	1	1	0	0	2
1041	1VQB	1.2	25	7	0	0	0	0	0	0	0	0	0	0	0	0	-1	0	0	0	0	0	0	1	1	2	0	1	0	0	1	2	0	1	3	1	0	2	1	1	0	0	0	3
1042	1VQB	-1.5	25	7	0	-1	0	0	1	0	0	0	0	0	0	0	0	0	0	0	0	0	0	0	1	1	0	1	1	0	0	1	0	1	3	1	1	1	1	1	0	0	0	1
1043	1VQB	-3.7	25	7	0	0	0	0	1	0	0	0	0	0	0	0	0	0	0	-1	0	0	0	0	0	0	0	0	1	0	1	3	1	0	3	1	0	2	1	2	1	0	1	2
1044	1VQB	-1.6	25	7	0	0	0	0	0	0	0	0	0	0	0	0	0	0	0	-1	1	0	0	0	0	0	0	0	0	0	1	3	1	0	3	1	0	2	1	2	2	0	1	2
1045	1VQB	-0.8	25	7	0	0	0	0	1	0	0	0	0	0	0	0	0	0	0	0	-1	0	0	0	2	0	1	1	1	2	1	1	0	1	2	1	0	0	2	0	0	0	2	2
1046	1VQB	0	25	7	0	0	0	0	0	0	0	0	0	0	0	0	0	0	0	0	-1	0	0	1	2	0	1	1	0	2	1	1	0	1	2	1	0	0	2	0	0	0	2	3
1047	1VQB	-0.7	25	7	0	0	0	0	1	0	0	0	0	0	0	0	0	0	0	0	-1	0	0	0	2	0	0	0	1	0	1	2	1	0	2	1	0	1	2	2	0	0	2	2
1048	1VQB	1.3	25	7	0	0	0	0	0	0	0	0	0	0	0	0	0	0	0	0	-1	0	0	1	2	0	0	0	0	0	1	2	1	0	2	1	0	1	2	2	0	0	2	3
1049	1VQB	-0.3	25	7	0	0	0	0	1	0	0	0	0	0	0	0	0	0	0	0	0	0	0	-1	1	2	0	0	1	0	3	2	0	0	1	1	0	1	1	3	2	0	1	0
1050	1VQB	-0.6	25	7	0	0	0	0	0	0	0	0	0	0	0	0	0	0	0	0	1	0	0	-1	1	2	0	0	0	0	3	2	0	0	1	1	0	1	1	3	3	0	1	0
1051	1VQB	-2.2	25	7	1	0	0	0	0	0	0	0	0	0	0	0	0	0	0	0	0	0	0	-1	1	0	2	1	1	2	1	1	0	0	4	0	0	0	1	1	0	0	3	1
1052	1VQB	-2.2	25	7	1	0	0	0	0	0	0	0	0	0	0	0	0	0	0	0	0	0	0	-1	1	0	2	1	1	2	1	1	0	0	4	0	0	0	1	1	0	0	3	1
1053	1VQB	-1.4	25	7	0	0	0	0	1	0	0	0	0	0	0	0	0	0	0	0	0	0	0	-1	0	0	2	1	2	2	1	1	0	0	4	0	0	0	1	1	0	0	3	1
1054	1VQB	-1.4	25	7	0	0	0	0	1	0	0	0	0	0	0	0	0	0	0	0	0	0	0	-1	0	0	2	1	2	2	1	1	0	0	4	0	0	0	1	1	0	0	3	1
1055	1VQB	-3.1	25	7	0	0	0	0	0	0	0	0	0	0	0	0	0	1	0	0	0	0	0	-1	0	0	2	1	1	2	1	1	0	0	4	0	0	1	1	1	0	0	3	1
1056	1VQB	-3.2	25	7	0	0	0	0	0	0	0	0	0	0	0	0	0	1	0	0	0	0	0	-1	0	0	2	1	1	2	1	1	0	0	4	0	0	1	1	1	0	0	3	1
1057	1VQB	-0.6	25	7	0	0	0	0	0	0	0	0	0	1	0	0	0	0	0	0	0	0	0	-1	0	0	2	1	1	2	1	1	0	1	4	0	0	0	1	1	0	0	3	1
1058	1VQB	-0.7	25	7	0	0	0	0	0	0	0	0	0	1	0	0	0	0	0	0	0	0	0	-1	0	0	2	1	1	2	1	1	0	1	4	0	0	0	1	1	0	0	3	1
1059	1VQB	-2.7	25	7	0	0	0	0	0	0	0	0	0	0	1	0	0	0	0	0	0	0	0	-1	0	0	2	1	1	2	1	1	0	0	5	0	0	0	1	1	0	0	3	1
1060	1VQB	-2.7	25	7	0	0	0	0	0	0	0	0	0	0	1	0	0	0	0	0	0	0	0	-1	0	0	2	1	1	2	1	1	0	0	5	0	0	0	1	1	0	0	3	1
1061	1VQB	-1	25	7	0	0	0	0	0	0	0	0	0	0	0	0	1	0	0	0	0	0	0	-1	0	0	2	1	1	2	1	1	0	0	4	0	1	0	1	1	0	0	3	1
1062	1VQB	-1.1	25	7	0	0	0	0	0	0	0	0	0	0	0	0	1	0	0	0	0	0	0	-1	0	0	2	1	1	2	1	1	0	0	4	0	1	0	1	1	0	0	3	1
1063	1VQB	-5.3	25	7	0	0	0	0	0	0	0	0	0	0	0	0	0	0	0	0	1	0	0	-1	0	0	2	1	1	2	1	1	0	0	4	0	0	0	1	1	1	0	3	1
1064	1VQB	-2.1	25	7	0	0	0	0	1	0	0	0	0	0	0	0	0	0	0	0	0	0	0	-1	0	0	1	2	1	2	0	2	0	1	3	1	0	0	1	0	1	0	2	2
1065	1VQB	-1.6	25	7	0	0	0	0	0	0	0	0	0	0	0	0	0	0	0	0	1	0	0	-1	0	0	1	2	0	2	0	2	0	1	3	1	0	0	1	0	2	0	2	2
1066	1VQB	-2.1	25	7	1	0	0	0	0	0	0	0	0	0	0	0	0	0	0	0	0	0	0	-1	1	0	1	2	0	2	1	2	0	1	3	1	0	0	2	0	1	0	1	1
1067	1VQB	-0.1	25	7	0	0	0	0	1	0	0	0	0	0	0	0	0	0	0	0	0	0	0	-1	0	0	1	2	1	2	1	2	0	1	3	1	0	0	2	0	1	0	1	1
1068	1VQB	-3	25	7	0	0	0	0	0	0	0	0	0	0	1	0	0	0	0	0	0	0	0	-1	0	0	1	2	0	2	1	2	0	1	4	1	0	0	2	0	1	0	1	1
1069	1VQB	-3.5	25	7	0	0	0	0	0	0	0	0	0	0	0	0	0	0	0	0	1	0	0	-1	0	0	1	2	0	2	1	2	0	1	3	1	0	0	2	0	2	0	1	1
1070	1VQB	-4.1	25	7	0	0	0	0	1	0	0	0	0	0	0	0	0	0	0	0	0	0	0	-1	2	0	0	0	1	0	1	2	1	0	2	1	0	1	2	2	1	0	2	1
1071	1VQB	-5	25	7	0	0	0	0	0	0	0	0	0	0	0	0	0	0	0	0	1	0	0	-1	2	0	0	0	0	0	1	2	1	0	2	1	0	1	2	2	2	0	2	1
1072	1VQB	-3.1	25	7	0	0	0	0	1	0	0	0	0	0	0	0	0	0	0	0	0	0	0	-1	0	0	0	1	1	0	1	2	1	1	2	1	1	2	0	3	1	0	1	1
1073	1VQB	-3.3	25	7	0	0	0	0	1	0	0	0	0	0	0	0	0	0	0	0	0	0	0	-1	0	0	0	1	1	0	1	2	1	1	2	1	1	2	0	3	1	0	1	1
1074	1VQB	-5	25	7	0	0	0	0	0	0	0	0	0	0	0	0	0	0	1	0	0	0	0	-1	0	0	0	1	0	0	1	2	1	1	2	1	1	2	1	3	1	0	1	1
1075	1VQB	-5.1	25	7	0	0	0	0	0	0	0	0	0	0	0	0	0	0	1	0	0	0	0	-1	0	0	0	1	0	0	1	2	1	1	2	1	1	2	1	3	1	0	1	1
1076	1VQB	-3.5	25	7	0	0	0	0	0	0	0	0	0	0	0	0	0	0	0	0	1	0	0	-1	0	0	0	1	0	0	1	2	1	1	2	1	1	2	0	3	2	0	1	1
1077	1VQB	-0.4	25	7	0	1	0	0	0	0	0	0	0	0	0	0	0	0	0	0	0	0	-1	0	0	2	1	0	1	1	2	2	0	0	2	1	0	0	1	3	0	0	1	2
1078	1VQB	-0.4	25	7	1	0	0	0	0	0	0	0	0	0	0	0	0	0	0	0	0	0	-1	0	1	0	1	2	1	1	0	1	0	1	4	1	0	0	1	0	1	0	1	3
1079	1VQB	-0.6	25	7	0	0	0	0	0	0	0	0	0	0	0	0	0	1	0	0	0	0	-1	0	0	0	1	2	1	1	0	1	0	1	4	1	0	1	1	0	1	0	1	3
1080	1YCC	-0.7	25	6	0	0	0	0	0	0	0	0	0	0	0	0	0	-1	0	0	0	0	1	0	1	1	0	1	0	1	0	3	0	1	1	5	1	0	1	0	1	0	2	0
1081	1YCC	-0.4	25	4.5	0	0	0	0	0	0	0	0	0	1	0	-1	0	0	0	0	0	0	0	0	1	0	1	0	0	1	0	1	0	2	1	1	2	1	2	1	2	0	2	0
1082	1YCC	0.1	25	4.5	0	0	0	0	0	0	0	0	0	0	0	-1	0	0	0	0	0	0	0	1	1	0	1	0	0	1	0	1	0	1	1	1	2	1	2	1	2	0	2	1
1083	1YCC	-1.6	25	4.5	0	0	0	0	0	0	0	0	0	0	0	-1	0	0	0	0	0	1	0	0	1	0	1	0	0	1	0	1	0	1	1	1	2	1	2	1	2	1	2	0
1084	1YCC	-2.8	25	6	1	0	0	0	0	0	0	0	0	0	-1	0	0	0	0	0	0	0	0	0	2	1	1	2	0	1	0	3	0	0	1	4	1	1	1	0	1	0	0	0
1085	1YCC	0.63	26.85	4.6	1	0	-1	0	0	0	0	0	0	0	0	0	0	0	0	0	0	0	0	0	3	0	1	2	0	2	0	1	0	1	1	2	0	0	0	1	1	1	2	1
1086	1YCC	-1.27	26.85	4.6	0	0	-1	0	0	0	0	0	1	0	0	0	0	0	0	0	0	0	0	0	2	0	1	2	0	2	0	1	1	1	1	2	0	0	0	1	1	1	2	1
1087	1YCC	2.62	26.85	3.5	0	0	-1	0	0	0	0	0	0	1	0	0	0	0	0	0	0	0	0	0	2	0	1	2	0	2	0	1	0	2	1	2	0	0	0	1	1	1	2	1
1088	1YCC	3.03	26.85	4	0	0	-1	0	0	0	0	0	0	1	0	0	0	0	0	0	0	0	0	0	2	0	1	2	0	2	0	1	0	2	1	2	0	0	0	1	1	1	2	1
1089	1YCC	3.14	26.85	4.6	0	0	-1	0	0	0	0	0	0	1	0	0	0	0	0	0	0	0	0	0	2	0	1	2	0	2	0	1	0	2	1	2	0	0	0	1	1	1	2	1
1090	1YCC	2.02	26.85	5	0	0	-1	0	0	0	0	0	0	1	0	0	0	0	0	0	0	0	0	0	2	0	1	2	0	2	0	1	0	2	1	2	0	0	0	1	1	1	2	1
1091	1YCC	3.14	37	4.6	0	0	-1	0	0	0	0	0	0	1	0	0	0	0	0	0	0	0	0	0	2	0	1	2	0	2	0	1	0	2	1	2	0	0	0	1	1	1	2	1
1092	1YCC	4.3	46.5	6	0	0	-1	0	0	0	0	0	0	1	0	0	0	0	0	0	0	0	0	0	2	0	1	2	0	2	0	1	0	2	1	2	0	0	0	1	1	1	2	1
1093	1YCC	2.56	26.85	4.6	0	0	-1	0	0	0	0	0	0	0	1	0	0	0	0	0	0	0	0	0	2	0	1	2	0	2	0	1	0	1	2	2	0	0	0	1	1	1	2	1
1094	1YCC	2.91	26.85	4	0	0	-1	0	0	0	0	0	0	0	0	0	1	0	0	0	0	0	0	0	2	0	1	2	0	2	0	1	0	1	1	2	1	0	0	1	1	1	2	1
1095	1YCC	2.25	26.85	4.6	0	0	-1	0	0	0	0	0	0	0	0	0	1	0	0	0	0	0	0	0	2	0	1	2	0	2	0	1	0	1	1	2	1	0	0	1	1	1	2	1
1096	1YCC	-0.08	26.85	4.6	0	0	-1	0	0	0	1	0	0	0	0	0	0	0	0	0	0	0	0	0	2	0	1	2	0	2	1	1	0	1	1	2	0	0	0	1	1	1	2	1
1097	1YCC	0.74	26.85	4	0	0	-1	0	0	0	0	0	0	0	0	0	0	0	0	1	0	0	0	0	2	0	1	2	0	2	0	1	0	1	1	2	0	0	0	2	1	1	2	1
1098	1YCC	-0.05	26.85	4.6	0	0	-1	0	0	0	0	0	0	0	0	0	0	0	0	1	0	0	0	0	2	0	1	2	0	2	0	1	0	1	1	2	0	0	0	2	1	1	2	1
1099	1YCC	-1.29	26.85	5	0	0	-1	0	0	0	0	0	0	0	0	0	0	0	0	1	0	0	0	0	2	0	1	2	0	2	0	1	0	1	1	2	0	0	0	2	1	1	2	1
1100	1YCC	0.98	26.85	3.5	0	0	-1	0	0	0	0	0	0	0	0	0	0	0	0	0	1	0	0	0	2	0	1	2	0	2	0	1	0	1	1	2	0	0	0	1	2	1	2	1
1101	1YCC	1.01	26.85	4	0	0	-1	0	0	0	0	0	0	0	0	0	0	0	0	0	1	0	0	0	2	0	1	2	0	2	0	1	0	1	1	2	0	0	0	1	2	1	2	1
1102	1YCC	0.59	26.85	4.6	0	0	-1	0	0	0	0	0	0	0	0	0	0	0	0	0	1	0	0	0	2	0	1	2	0	2	0	1	0	1	1	2	0	0	0	1	2	1	2	1
1103	1YCC	-0.53	26.85	5	0	0	-1	0	0	0	0	0	0	0	0	0	0	0	0	0	1	0	0	0	2	0	1	2	0	2	0	1	0	1	1	2	0	0	0	1	2	1	2	1
1104	1YCC	2.44	26.85	4	0	0	-1	0	0	0	0	0	0	0	0	0	0	0	0	0	0	0	0	1	2	0	1	2	0	2	0	1	0	1	1	2	0	0	0	1	1	1	2	2
1105	1YCC	1.67	26.85	4.6	0	0	-1	0	0	0	0	0	0	0	0	0	0	0	0	0	0	0	0	1	2	0	1	2	0	2	0	1	0	1	1	2	0	0	0	1	1	1	2	2
1106	1YCC	-0.78	25	4.6	0	0	0	0	0	0	0	1	0	0	0	0	0	0	-1	0	0	0	0	0	1	0	1	0	0	0	0	4	0	1	2	2	1	1	1	0	2	0	2	0
1107	1YCC	-3.44	25	4.6	0	0	0	0	0	0	0	0	0	0	1	0	0	0	-1	0	0	0	0	0	1	0	1	0	0	0	0	3	0	1	3	2	1	1	1	0	2	0	2	0
1108	1YCC	-0.97	25	4.6	0	1	0	0	0	0	0	0	0	0	0	0	0	0	-1	0	0	0	0	0	1	1	1	0	0	0	0	3	0	1	2	2	1	1	1	0	2	0	2	0
1109	1YCC	-1.89	25	4.6	0	0	0	0	0	0	0	0	0	0	0	0	0	0	-1	1	0	0	0	0	1	0	1	0	0	0	0	3	0	1	2	2	1	1	1	1	2	0	2	0
1110	1YCC	-1.07	25	4.6	0	0	0	0	0	0	0	0	0	0	0	0	0	0	-1	0	0	0	0	1	1	0	1	0	0	0	0	3	0	1	2	2	1	1	1	0	2	0	2	1
1111	1YCC	-2.38	25	4.6	0	0	0	0	0	0	0	0	0	0	0	0	0	0	-1	0	0	1	0	0	1	0	1	0	0	0	0	3	0	1	2	2	1	1	1	0	2	1	2	0
1112	1YCC	-2.07	25	4.6	0	0	0	0	0	0	0	0	0	0	0	0	0	0	-1	0	0	0	1	0	1	0	1	0	0	0	0	3	0	1	2	2	1	1	1	0	2	0	3	0
1113	1YCC	2.9	46.5	6	1	0	0	0	-1	0	0	0	0	0	0	0	0	0	0	0	0	0	0	0	2	0	0	1	0	1	0	0	0	1	2	2	0	0	0	0	1	0	1	0
1114	1YCC	2.8	46.5	6	0	0	0	0	-1	0	0	0	0	0	0	0	0	0	0	1	0	0	0	0	1	0	0	1	0	1	0	0	0	1	2	2	0	0	0	1	1	0	1	0
1115	1YCC	0.5	51.4	4.7	0	0	0	0	-1	0	0	0	0	0	0	0	0	0	0	0	1	0	0	0	1	0	0	1	0	1	0	0	0	1	2	2	0	0	0	0	2	0	1	0
1116	1YCC	5.3	51.4	4.7	0	0	0	0	-1	0	0	0	0	0	0	0	0	0	0	0	1	0	0	0	1	0	0	1	0	1	0	0	0	1	2	2	0	0	0	0	2	0	1	0
1117	1YCC	0.8	57.1	6	0	0	0	0	-1	0	0	0	0	0	0	0	0	0	0	0	1	0	0	0	1	0	0	1	0	1	0	0	0	1	2	2	0	0	0	0	2	0	1	0
1118	1YCC	5.7	57.1	6	0	0	0	0	-1	0	0	0	0	0	0	0	0	0	0	0	1	0	0	0	1	0	0	1	0	1	0	0	0	1	2	2	0	0	0	0	2	0	1	0
1119	2ABD	-1.81	5	5.3	-1	0	0	0	0	0	0	1	0	0	0	0	0	0	0	0	0	0	0	0	2	0	0	1	0	3	1	1	1	0	1	4	0	1	0	1	1	0	0	1
1120	2ABD	-2.52	5	5.3	1	0	0	0	0	0	0	0	0	0	0	0	0	-1	0	0	0	0	0	0	4	0	0	1	0	3	1	0	1	0	0	2	0	0	0	1	0	0	0	1
1121	2ABD	-1.57	5	5.3	-1	0	0	0	0	0	0	1	0	0	0	0	0	0	0	0	0	0	0	0	0	1	1	1	0	1	1	2	1	2	1	1	0	1	0	1	2	0	2	1
1122	2ABD	0.42	5	5.3	1	0	0	-1	0	0	0	0	0	0	0	0	0	0	0	0	0	0	0	0	2	0	0	0	0	2	0	0	2	1	2	3	1	1	1	1	1	0	1	1
1123	2ABD	-0.56	5	5.3	0	0	0	-1	0	0	0	0	1	0	0	0	0	0	0	0	0	0	0	0	1	0	0	0	0	2	0	0	3	1	2	3	1	1	1	1	1	0	1	1
1124	2ABD	-0.36	5	5.3	1	0	0	0	0	-1	0	0	0	0	0	0	0	0	0	0	0	0	0	0	3	0	1	2	0	1	0	1	0	1	1	4	1	0	0	1	1	1	1	0
1125	2ABD	-1.02	5	5.3	1	0	0	0	0	0	0	0	0	0	0	-1	0	0	0	0	0	0	0	0	2	0	1	1	0	1	1	1	1	2	1	0	1	1	0	1	2	0	2	1
1126	2ABD	-1.68	5	5.3	0	0	0	0	0	1	0	0	0	0	0	-1	0	0	0	0	0	0	0	0	1	0	1	1	0	2	1	1	1	2	1	0	1	1	0	1	2	0	2	1
1127	2ABD	-1.83	5	5.3	0	1	0	0	0	0	0	0	0	0	0	-1	0	0	0	0	0	0	0	0	1	1	1	1	0	1	1	1	1	2	1	0	1	1	0	1	2	0	2	1
1128	2ABD	0.18	5	5.3	0	0	0	0	0	0	0	0	0	0	0	-1	1	0	0	0	0	0	0	0	2	1	1	2	0	1	0	2	0	0	2	2	2	1	1	0	0	2	0	0
1129	2ABD	-0.86	5	5.3	1	0	0	0	0	0	0	0	0	0	0	-1	0	0	0	0	0	0	0	0	3	0	1	2	0	1	0	3	0	0	2	3	1	1	0	0	0	2	0	0
1130	2ABD	0.27	5	5.3	0	0	0	0	0	0	0	0	0	0	0	-1	1	0	0	0	0	0	0	0	2	0	1	2	0	1	0	3	0	0	2	3	2	1	0	0	0	2	0	0
1131	2ABD	-3.1	5	5.3	1	0	0	0	0	0	0	0	0	0	-1	0	0	0	0	0	0	0	0	0	4	0	0	2	0	4	0	0	1	0	0	4	1	0	1	0	1	0	0	1
1132	2ABD	-1.02	5	5.3	1	0	0	0	0	0	0	0	0	0	-1	0	0	0	0	0	0	0	0	0	3	0	0	1	0	2	1	0	1	1	0	3	1	1	1	1	1	0	2	0
1133	2ABD	-3.7	5	5.3	1	0	0	0	0	0	0	0	0	0	-1	0	0	0	0	0	0	0	0	0	2	0	0	1	0	2	0	1	0	2	0	5	0	0	0	0	0	0	2	1
1134	2ABD	-1.07	5	5.3	1	0	0	0	0	0	0	0	0	0	0	0	0	0	-1	0	0	0	0	0	2	0	0	1	0	4	0	0	1	1	2	3	1	1	0	0	1	0	1	1
1135	2ABD	-1.4	5	5.3	1	0	0	0	0	0	0	0	0	0	0	0	0	0	-1	0	0	0	0	0	2	1	1	2	0	1	0	3	0	1	1	2	1	1	0	0	2	0	0	1
1136	2ABD	-3.66	5	5.3	1	0	0	0	0	0	-1	0	0	0	0	0	0	0	0	0	0	0	0	0	2	0	1	1	0	1	0	1	1	2	1	1	1	1	0	1	2	0	2	1
1137	2ABD	-1.09	5	5.3	1	0	0	0	0	0	0	0	0	0	0	0	0	0	0	0	-1	0	0	0	2	1	1	1	0	1	1	1	1	2	0	1	0	1	1	1	1	0	2	1
1138	2ABD	-1.69	5	5.3	1	0	0	0	0	0	0	0	0	0	0	0	0	0	0	0	0	0	0	-1	5	0	0	2	0	3	0	0	1	0	1	4	0	1	1	0	1	0	0	0
1139	2ABD	-1.14	5	5.3	1	0	0	0	0	0	0	0	0	0	0	0	0	0	0	0	0	0	0	-1	3	0	0	2	0	2	0	1	0	2	1	5	1	0	0	0	0	0	2	0
1140	2ABD	-2.47	5	5.3	1	0	0	0	0	0	0	0	0	0	0	0	0	0	0	0	0	0	-1	0	3	0	0	1	0	2	1	1	1	1	1	1	1	1	1	1	1	0	1	1
1141	2ABD	-1.06	5	5.3	0	0	0	0	0	0	0	0	0	0	0	0	0	1	0	0	0	0	-1	0	2	0	0	1	0	2	1	1	1	1	1	1	1	2	1	1	1	0	1	1
1142	2ABD	-2.23	5	5.3	0	0	1	0	0	0	0	0	0	0	0	0	0	0	0	0	0	0	-1	0	2	0	1	1	0	2	1	1	1	1	1	1	1	1	1	1	1	0	1	1
1143	2ABD	-1.52	5	5.3	0	0	1	0	0	0	0	0	0	0	0	0	0	0	0	0	0	0	-1	0	1	0	2	1	0	2	1	1	1	2	1	1	1	1	0	1	1	0	1	1
1144	2ABD	-4.83	5	5.3	1	0	0	0	0	0	0	0	0	0	0	0	0	0	0	0	0	0	-1	0	3	0	0	2	0	3	0	0	0	1	1	5	1	0	0	1	1	0	0	1
1145	2ABD	0.27	5	5.3	0	0	0	0	0	0	0	0	0	0	0	0	0	1	0	0	0	0	-1	0	2	0	0	2	0	3	0	0	0	1	1	5	1	1	0	1	1	0	0	1
1146	2AFG	0.69	40.05	6.6	0	0	0	0	0	0	0	0	0	0	-1	0	0	0	1	0	0	0	0	0	1	2	0	2	0	2	3	1	1	1	1	0	0	0	1	3	0	0	0	1
1147	2AFG	-1.46	40.05	6.6	0	0	0	0	0	0	0	0	0	0	-1	0	0	0	0	0	0	0	0	1	1	0	1	2	0	2	1	2	0	0	2	0	1	0	1	1	2	0	2	1
1148	2AFG	-0.57	40.05	6.6	0	0	0	0	0	0	0	0	0	0	1	0	0	0	0	0	0	0	0	-1	1	0	2	0	1	1	0	2	1	0	2	6	0	1	0	1	0	1	0	0
1149	2AKY	-1.2	25	7.5	0	0	0	0	0	0	0	0	0	1	0	0	0	0	0	0	0	0	0	-1	1	1	0	0	0	1	0	3	0	3	1	1	1	0	2	3	0	0	0	0
1150	2AKY	-2.15	25	7.5	0	0	0	0	0	0	0	0	1	0	0	0	0	0	0	0	-1	0	0	0	1	0	4	1	1	1	0	1	1	1	1	2	2	1	1	0	0	0	0	1
1151	2AKY	-1.91	25	7.5	0	0	0	0	0	0	0	0	0	-1	0	0	0	1	0	0	0	0	0	0	2	0	2	1	0	0	1	1	0	0	2	2	0	1	2	0	1	1	0	1
1152	2AKY	-2.15	25	7.5	0	0	-1	1	0	0	0	0	0	0	0	0	0	0	0	0	0	0	0	0	4	2	0	4	0	1	1	0	0	0	3	2	0	0	0	1	0	0	0	1
1153	2CI2	-1.09	25	6.25	-1	0	0	0	0	0	0	1	0	0	0	0	0	0	0	0	0	0	0	0	0	0	0	1	0	3	1	2	0	1	2	4	0	0	1	1	0	0	0	3
1154	2CI2	-1.88	25	6.3	-1	0	0	0	0	0	0	1	0	0	0	0	0	0	0	0	0	0	0	0	0	1	1	2	0	1	0	2	0	1	2	1	0	1	1	0	0	0	0	3
1155	2CI2	-0.96	25	6.25	1	0	0	-1	0	0	0	0	0	0	0	0	0	0	0	0	0	0	0	0	3	0	0	0	0	3	2	0	0	3	2	3	0	0	1	0	0	0	0	2
1156	2CI2	-0.8	25	6.25	1	0	0	-1	0	0	0	0	0	0	0	0	0	0	0	0	0	0	0	0	1	3	0	1	0	1	0	0	0	2	2	1	1	1	0	0	2	0	1	3
1157	2CI2	-3.41	25	6.25	1	0	0	-1	0	0	0	0	0	0	0	0	0	0	0	0	0	0	0	0	2	3	1	2	0	1	0	0	0	2	2	1	0	1	1	0	0	0	0	3
1158	2CI2	-0.47	25	6.25	1	0	0	0	0	-1	0	0	0	0	0	0	0	0	0	0	0	0	0	0	2	1	1	0	0	3	0	1	1	0	2	2	0	0	1	1	1	1	0	2
1159	2CI2	-0.62	25	6.25	0	0	0	0	0	-1	1	0	0	0	0	0	0	0	0	0	0	0	0	0	1	1	1	0	0	3	1	1	1	0	2	2	0	0	1	1	1	1	0	2
1160	2CI2	-0.52	25	6.25	0	0	0	1	0	-1	0	0	0	0	0	0	0	0	0	0	0	0	0	0	1	0	0	2	0	2	1	1	0	1	2	3	0	0	1	1	0	1	0	3
1161	2CI2	-0.7	25	6.25	0	0	1	0	0	-1	0	0	0	0	0	0	0	0	0	0	0	0	0	0	1	0	1	1	0	2	1	1	0	1	2	3	0	0	1	1	0	1	0	3
1162	2CI2	-0.7	46.45	6.3	0	0	1	0	0	-1	0	0	0	0	0	0	0	0	0	0	0	0	0	0	1	0	1	1	0	2	1	1	0	1	2	3	0	0	1	1	0	1	0	3
1163	2CI2	-0.29	25	6.25	0	0	0	0	0	-1	1	0	0	0	0	0	0	0	0	0	0	0	0	0	1	0	0	1	0	2	2	1	0	1	2	3	0	0	1	1	0	1	0	3
1164	2CI2	-0.74	25	6.25	0	0	0	1	0	-1	0	0	0	0	0	0	0	0	0	0	0	0	0	0	1	0	0	2	0	2	1	1	0	1	2	4	0	0	1	1	0	0	0	3
1165	2CI2	-1.07	25	6.25	0	0	1	0	0	-1	0	0	0	0	0	0	0	0	0	0	0	0	0	0	1	0	1	1	0	2	1	1	0	1	2	4	0	0	1	1	0	0	0	3
1166	2CI2	-0.47	25	6.25	0	0	0	0	0	-1	1	0	0	0	0	0	0	0	0	0	0	0	0	0	1	0	0	1	0	2	2	1	0	1	2	4	0	0	1	1	0	0	0	3
1167	2CI2	-0.32	25	6.25	1	0	0	0	0	-1	0	0	0	0	0	0	0	0	0	0	0	0	0	0	2	0	0	1	0	0	2	1	0	3	2	3	0	0	2	0	0	0	0	3
1168	2CI2	0.82	74.3	4.15	1	0	0	0	0	-1	0	0	0	0	0	0	0	0	0	0	0	0	0	0	2	0	0	1	0	0	2	1	0	3	2	3	0	0	2	0	0	0	0	3
1169	2CI2	-0.7	25	6.25	1	0	0	0	0	-1	0	0	0	0	0	0	0	0	0	0	0	0	0	0	1	3	0	1	0	0	0	1	0	2	2	0	1	1	1	0	2	0	1	3
1170	2CI2	-0.68	25	6.3	1	0	0	0	0	-1	0	0	0	0	0	0	0	0	0	0	0	0	0	0	1	3	0	1	0	0	0	1	0	2	2	0	1	1	1	0	2	0	1	3
1171	2CI2	-3.84	25	6.25	1	0	0	0	0	0	0	0	0	0	0	0	0	-1	0	0	0	0	0	0	2	3	1	3	0	2	0	0	0	2	2	1	0	0	0	0	0	0	1	2
1172	2CI2	-2.11	25	6.25	0	0	0	0	0	0	0	0	0	0	1	0	0	-1	0	0	0	0	0	0	1	3	1	3	0	2	0	0	0	2	3	1	0	0	0	0	0	0	1	2
1173	2CI2	-2.11	46.45	6.3	0	0	0	0	0	0	0	0	0	0	1	0	0	-1	0	0	0	0	0	0	1	3	1	3	0	2	0	0	0	2	3	1	0	0	0	0	0	0	1	2
1174	2CI2	-2.39	25	6.25	0	0	0	0	0	0	0	0	0	0	0	0	0	-1	0	0	0	0	0	1	1	3	1	3	0	2	0	0	0	2	2	1	0	0	0	0	0	0	1	3
1175	2CI2	-1.2	25	3	0	0	0	0	0	0	0	0	0	-1	0	0	0	0	0	0	0	0	0	1	2	0	0	1	0	3	2	0	0	1	1	4	0	0	1	1	0	0	0	3
1176	2CI2	-1.16	25	3.5	0	0	0	0	0	0	0	0	0	-1	0	0	0	0	0	0	0	0	0	1	2	0	0	1	0	3	2	0	0	1	1	4	0	0	1	1	0	0	0	3
1177	2CI2	-1.3	25	6.25	0	0	0	0	0	0	0	0	0	-1	0	0	0	0	0	0	0	0	0	1	2	0	0	1	0	3	2	0	0	1	1	4	0	0	1	1	0	0	0	3
1178	2CI2	-1.27	25	6.3	0	0	0	0	0	0	0	0	0	-1	0	0	0	0	0	0	0	0	0	1	2	0	0	1	0	3	2	0	0	1	1	4	0	0	1	1	0	0	0	3
1179	2CI2	-1.3	46.45	6.3	0	0	0	0	0	0	0	0	0	-1	0	0	0	0	0	0	0	0	0	1	2	0	0	1	0	3	2	0	0	1	1	4	0	0	1	1	0	0	0	3
1180	2CI2	-3.89	25	3.5	1	0	0	0	0	0	0	0	0	-1	0	0	0	0	0	0	0	0	0	0	2	0	0	1	0	1	2	1	0	3	2	1	0	0	2	0	1	0	0	3
1181	2CI2	-3.84	25	6.3	1	0	0	0	0	0	0	0	0	-1	0	0	0	0	0	0	0	0	0	0	2	0	0	1	0	1	2	1	0	3	2	1	0	0	2	0	1	0	0	3
1182	2CI2	-0.92	25	3.5	0	0	0	0	0	0	0	0	0	-1	0	0	0	0	0	0	0	0	0	1	1	0	0	1	0	1	2	1	0	3	2	1	0	0	2	0	1	0	0	4
1183	2CI2	-1.09	25	6.3	0	0	0	0	0	0	0	0	0	-1	0	0	0	0	0	0	0	0	0	1	1	0	0	1	0	1	2	1	0	3	2	1	0	0	2	0	1	0	0	4
1184	2CI2	-1.11	46.45	6.3	0	0	0	0	0	0	0	0	0	-1	0	0	0	0	0	0	0	0	0	1	1	0	0	1	0	1	2	1	0	3	2	1	0	0	2	0	1	0	0	4
1185	2CI2	-2.12	25	6.3	1	0	0	0	0	0	0	0	0	-1	0	0	0	0	0	0	0	0	0	0	2	0	0	1	0	1	2	1	0	2	2	1	0	0	2	0	2	0	0	3
1186	2CI2	-2.12	46.45	6.3	1	0	0	0	0	0	0	0	0	-1	0	0	0	0	0	0	0	0	0	0	2	0	0	1	0	1	2	1	0	2	2	1	0	0	2	0	2	0	0	3
1187	2CI2	-3.52	25	6.3	0	0	0	0	0	0	0	1	0	-1	0	0	0	0	0	0	0	0	0	0	1	0	0	1	0	1	2	2	0	2	2	1	0	0	2	0	2	0	0	3
1188	2CI2	-1.34	25	6.3	0	0	0	0	0	0	0	0	0	-1	0	0	0	0	0	0	1	0	0	0	1	0	0	1	0	1	2	1	0	2	2	1	0	0	2	0	3	0	0	3
1189	2CI2	0.08	25	6.3	0	0	0	0	0	0	0	0	0	-1	0	0	0	0	0	0	0	0	0	1	1	0	0	1	0	1	2	1	0	2	2	1	0	0	2	0	2	0	0	4
1190	2CI2	0.08	46.45	6.3	0	0	0	0	0	0	0	0	0	-1	0	0	0	0	0	0	0	0	0	1	1	0	0	1	0	1	2	1	0	2	2	1	0	0	2	0	2	0	0	4
1191	2CI2	-0.03	25	6.25	1	0	0	0	0	0	0	0	0	-1	0	0	0	0	0	0	0	0	0	0	1	2	0	1	0	1	1	1	0	3	1	0	1	0	1	0	2	0	1	3
1192	2CI2	-4.23	25	3	1	0	0	0	0	0	0	0	0	-1	0	0	0	0	0	0	0	0	0	0	2	2	1	2	0	1	0	1	0	0	2	1	0	1	1	0	0	0	0	3
1193	2CI2	-4.34	25	3.5	1	0	0	0	0	0	0	0	0	-1	0	0	0	0	0	0	0	0	0	0	2	2	1	2	0	1	0	1	0	0	2	1	0	1	1	0	0	0	0	3
1194	2CI2	-4.25	25	6.3	1	0	0	0	0	0	0	0	0	-1	0	0	0	0	0	0	0	0	0	0	2	2	1	2	0	1	0	1	0	0	2	1	0	1	1	0	0	0	0	3
1195	2CI2	0.09	25	3	0	0	0	0	0	0	0	0	0	-1	0	0	0	0	0	0	0	0	0	1	1	2	1	2	0	1	0	1	0	0	2	1	0	1	1	0	0	0	0	4
1196	2CI2	0.21	25	6.3	0	0	0	0	0	0	0	0	0	-1	0	0	0	0	0	0	0	0	0	1	1	2	1	2	0	1	0	1	0	0	2	1	0	1	1	0	0	0	0	4
1197	2CI2	0.19	46.45	6.3	0	0	0	0	0	0	0	0	0	-1	0	0	0	0	0	0	0	0	0	1	1	2	1	2	0	1	0	1	0	0	2	1	0	1	1	0	0	0	0	4
1198	2CI2	-0.55	25	6.25	1	0	0	0	0	0	0	0	0	0	0	-1	0	0	0	0	0	0	0	0	2	1	1	1	0	2	0	3	1	0	2	1	0	0	1	0	2	1	0	1
1199	2CI2	-0.67	25	6.25	0	0	0	0	0	0	0	0	0	0	0	-1	1	0	0	0	0	0	0	0	1	1	1	1	0	2	0	3	1	0	2	1	1	0	1	0	2	1	0	1
1200	2CI2	0.42	25	6.25	1	0	0	0	0	0	0	0	0	0	0	-1	0	0	0	0	0	0	0	0	2	0	0	0	0	4	0	1	0	1	1	3	0	0	1	1	1	1	0	3
1201	2CI2	-0.49	25	6.25	1	0	0	0	0	0	0	0	0	0	0	-1	0	0	0	0	0	0	0	0	2	0	0	1	0	3	1	1	0	1	2	3	0	0	1	1	0	0	0	3
1202	2CI2	-0.49	46.45	6.3	1	0	0	0	0	0	0	0	0	0	0	-1	0	0	0	0	0	0	0	0	2	0	0	1	0	3	1	1	0	1	2	3	0	0	1	1	0	0	0	3
1203	2CI2	-2.32	25	6.25	0	0	0	0	0	0	0	1	0	0	0	-1	0	0	0	0	0	0	0	0	1	0	0	1	0	3	1	2	0	1	2	3	0	0	1	1	0	0	0	3
1204	2CI2	0.21	25	6.25	1	0	0	0	0	0	0	0	0	0	0	-1	0	0	0	0	0	0	0	0	3	0	0	1	0	3	1	1	0	1	1	3	0	0	1	1	0	0	0	3
1205	2CI2	0.23	46.45	6.3	1	0	0	0	0	0	0	0	0	0	0	-1	0	0	0	0	0	0	0	0	3	0	0	1	0	3	1	1	0	1	1	3	0	0	1	1	0	0	0	3
1206	2CI2	-0.99	25	6.25	0	0	0	0	0	0	0	1	0	0	0	-1	0	0	0	0	0	0	0	0	2	0	0	1	0	3	1	2	0	1	1	3	0	0	1	1	0	0	0	3
1207	2CI2	-0.97	46.45	6.3	0	0	0	0	0	0	0	1	0	0	0	-1	0	0	0	0	0	0	0	0	2	0	0	1	0	3	1	2	0	1	1	3	0	0	1	1	0	0	0	3
1208	2CI2	-0.65	25	6.25	1	0	0	0	0	0	0	0	0	0	0	-1	0	0	0	0	0	0	0	0	3	0	0	1	0	2	2	0	0	3	2	2	0	0	2	0	0	0	0	2
1209	2CI2	-0.65	46.45	6.3	1	0	0	0	0	0	0	0	0	0	0	-1	0	0	0	0	0	0	0	0	3	0	0	1	0	2	2	0	0	3	2	2	0	0	2	0	0	0	0	2
1210	2CI2	0.26	74.3	4.15	1	0	0	0	0	0	0	0	0	0	0	-1	0	0	0	0	0	0	0	0	3	0	0	1	0	2	2	0	0	3	2	2	0	0	2	0	0	0	0	2
1211	2CI2	-3.19	25	6.25	0	0	0	0	0	0	0	1	0	0	0	-1	0	0	0	0	0	0	0	0	2	0	0	1	0	2	2	1	0	3	2	2	0	0	2	0	0	0	0	2
1212	2CI2	0	25	6.25	0	0	1	0	0	0	0	0	0	0	0	-1	0	0	0	0	0	0	0	0	1	3	2	3	0	1	0	0	0	2	2	0	0	1	1	0	0	0	0	3
1213	2CI2	-2.66	25	3	1	0	0	0	0	0	0	0	0	0	-1	0	0	0	0	0	0	0	0	0	2	0	1	0	0	4	0	1	1	0	1	3	0	0	1	1	1	1	0	2
1214	2CI2	-2.64	25	6.3	1	0	0	0	0	0	0	0	0	0	-1	0	0	0	0	0	0	0	0	0	2	0	1	0	0	4	0	1	1	0	1	3	0	0	1	1	1	1	0	2
1215	2CI2	-2.68	46.45	6.3	1	0	0	0	0	0	0	0	0	0	-1	0	0	0	0	0	0	0	0	0	2	0	1	0	0	4	0	1	1	0	1	3	0	0	1	1	1	1	0	2
1216	2CI2	-1.33	25	6.25	1	0	0	0	0	0	0	0	0	0	-1	0	0	0	0	0	0	0	0	0	3	0	0	1	0	3	2	0	0	3	0	3	0	0	1	1	0	0	0	2
1217	2CI2	-1.38	25	6.25	0	0	0	0	0	0	0	1	0	0	-1	0	0	0	0	0	0	0	0	0	2	0	0	1	0	3	2	1	0	3	0	3	0	0	1	1	0	0	0	2
1218	2CI2	-2.37	25	6.25	1	0	0	0	0	0	0	0	0	0	-1	0	0	0	0	0	0	0	0	0	2	0	0	1	0	2	1	1	0	3	0	1	1	0	2	0	2	0	0	3
1219	2CI2	-2.37	46.45	6.3	1	0	0	0	0	0	0	0	0	0	-1	0	0	0	0	0	0	0	0	0	2	0	0	1	0	2	1	1	0	3	0	1	1	0	2	0	2	0	0	3
1220	2CI2	-0.26	25	6.25	0	0	0	0	0	0	0	0	0	1	-1	0	0	0	0	0	0	0	0	0	1	0	0	1	0	2	1	1	0	4	0	1	1	0	2	0	2	0	0	3
1221	2CI2	-0.5	25	6.25	0	0	0	0	0	0	0	0	0	0	-1	0	0	0	0	0	0	0	0	1	1	0	0	1	0	2	1	1	0	3	0	1	1	0	2	0	2	0	0	4
1222	2CI2	-0.5	46.45	6.3	0	0	0	0	0	0	0	0	0	0	-1	0	0	0	0	0	0	0	0	1	1	0	0	1	0	2	1	1	0	3	0	1	1	0	2	0	2	0	0	4
1223	2CI2	-3.74	25	3.5	1	0	0	0	0	0	0	0	0	0	-1	0	0	0	0	0	0	0	0	0	2	3	1	3	0	1	0	0	0	2	1	1	1	1	0	0	0	0	1	2
1224	2CI2	-3.82	25	6.3	1	0	0	0	0	0	0	0	0	0	-1	0	0	0	0	0	0	0	0	0	2	3	1	3	0	1	0	0	0	2	1	1	1	1	0	0	0	0	1	2
1225	2CI2	-0.83	25	6.25	1	0	-1	0	0	0	0	0	0	0	0	0	0	0	0	0	0	0	0	0	2	2	0	2	0	1	0	1	0	1	2	1	0	1	1	0	0	0	0	4
1226	2CI2	-1.21	25	6.25	0	0	-1	1	0	0	0	0	0	0	0	0	0	0	0	0	0	0	0	0	1	2	0	3	0	1	0	1	0	1	2	1	0	1	1	0	0	0	0	4
1227	2CI2	-1.57	25	6.25	1	0	0	0	0	0	0	0	0	0	0	0	0	0	-1	0	0	0	0	0	1	1	1	1	0	4	0	1	1	0	2	2	0	0	0	1	1	1	0	2
1228	2CI2	-1.76	25	6.25	1	0	0	0	0	0	0	0	0	0	0	0	0	0	-1	0	0	0	0	0	3	0	0	1	0	1	2	0	0	3	2	3	0	0	1	0	0	0	0	3
1229	2CI2	1.82	74.3	4.15	1	0	0	0	0	0	0	0	0	0	0	0	0	0	-1	0	0	0	0	0	3	0	0	1	0	1	2	0	0	3	2	3	0	0	1	0	0	0	0	3
1230	2CI2	-0.17	25	6.25	1	0	0	0	0	0	0	0	0	0	0	0	0	0	-1	0	0	0	0	0	2	0	0	0	0	2	1	1	0	3	1	1	1	0	1	0	2	0	1	3
1231	2CI2	-3.34	25	6.25	1	0	0	0	0	0	0	0	0	0	0	0	0	0	-1	0	0	0	0	0	2	1	1	2	0	1	0	1	0	1	1	1	0	0	0	0	0	0	0	2
1232	2CI2	-0.02	25	6.25	1	0	0	0	0	0	-1	0	0	0	0	0	0	0	0	0	0	0	0	0	3	0	0	1	0	3	1	0	0	3	1	3	0	0	1	0	0	0	0	3
1233	2CI2	-0.6	25	6.25	0	0	0	0	0	0	-1	1	0	0	0	0	0	0	0	0	0	0	0	0	2	0	0	1	0	3	1	1	0	3	1	3	0	0	1	0	0	0	0	3
1234	2CI2	-0.58	25	6.25	1	-1	0	0	0	0	0	0	0	0	0	0	0	0	0	0	0	0	0	0	1	2	0	2	0	1	0	1	0	2	1	0	1	1	0	0	2	0	1	4
1235	2CI2	1	25	3	1	0	0	0	0	0	0	0	0	0	0	0	0	0	0	-1	0	0	0	0	2	0	0	0	0	4	0	1	0	1	2	3	0	0	1	0	1	1	0	3
1236	2CI2	-0.89	25	6.25	1	0	0	0	0	0	0	0	0	0	0	0	0	0	0	-1	0	0	0	0	2	0	0	0	0	4	0	1	0	1	2	3	0	0	1	0	1	1	0	3
1237	2CI2	-0.89	46.45	6.3	1	0	0	0	0	0	0	0	0	0	0	0	0	0	0	-1	0	0	0	0	2	0	0	0	0	4	0	1	0	1	2	3	0	0	1	0	1	1	0	3
1238	2CI2	0.84	25	3.5	0	0	0	0	0	0	0	1	0	0	0	0	0	0	0	-1	0	0	0	0	1	0	0	0	0	4	0	2	0	1	2	3	0	0	1	0	1	1	0	3
1239	2CI2	-0.8	25	6.25	0	0	0	0	0	0	0	1	0	0	0	0	0	0	0	-1	0	0	0	0	1	0	0	0	0	4	0	2	0	1	2	3	0	0	1	0	1	1	0	3
1240	2CI2	-0.85	25	6.3	1	0	0	0	0	0	0	0	0	0	0	0	0	0	0	0	-1	0	0	0	2	1	1	1	0	2	0	3	1	0	2	2	0	0	1	1	0	1	0	1
1241	2CI2	-0.85	46.45	6.3	1	0	0	0	0	0	0	0	0	0	0	0	0	0	0	0	-1	0	0	0	2	1	1	1	0	2	0	3	1	0	2	2	0	0	1	1	0	1	0	1
1242	2CI2	-1.16	25	6.3	0	0	0	0	0	0	0	1	0	0	0	0	0	0	0	0	-1	0	0	0	1	1	1	1	0	2	0	4	1	0	2	2	0	0	1	1	0	1	0	1
1243	2CI2	-0.32	25	6.3	0	0	0	0	0	0	0	0	0	0	0	0	0	0	0	0	-1	0	0	1	1	1	1	1	0	2	0	3	1	0	2	2	0	0	1	1	0	1	0	2
1244	2CI2	0.23	25	6.25	1	0	0	0	0	0	0	0	0	0	0	0	0	0	0	0	-1	0	0	0	2	1	0	1	0	1	1	1	0	4	1	0	1	0	1	0	1	0	1	3
1245	2CI2	-0.02	25	6.25	0	0	0	0	0	0	0	0	0	0	0	0	0	0	0	1	-1	0	0	0	1	1	0	1	0	1	1	1	0	4	1	0	1	0	1	1	1	0	1	3
1246	2CI2	-0.76	25	6.25	0	0	0	0	0	0	0	0	0	0	0	0	0	0	0	0	-1	0	0	1	1	1	0	1	0	1	1	1	0	4	1	0	1	0	1	0	1	0	1	4
1247	2CI2	-0.69	25	6.3	1	0	0	0	0	0	0	0	0	0	0	0	0	0	0	0	-1	0	0	0	1	3	0	1	0	1	0	1	0	3	1	0	1	0	1	0	1	0	1	4
1248	2CI2	0.04	25	6.3	0	0	0	1	0	0	0	0	0	0	0	0	0	0	0	0	-1	0	0	0	0	3	0	2	0	1	0	1	0	3	1	0	1	0	1	0	1	0	1	4
1249	2CI2	-0.46	25	3	1	0	0	0	0	0	0	0	0	0	0	0	0	0	0	0	0	0	0	-1	3	0	0	1	0	3	2	1	0	1	1	4	0	0	1	1	0	0	0	1
1250	2CI2	-0.49	25	6.25	1	0	0	0	0	0	0	0	0	0	0	0	0	0	0	0	0	0	0	-1	3	0	0	1	0	3	2	1	0	1	1	4	0	0	1	1	0	0	0	1
1251	2CI2	-0.46	25	6.3	1	0	0	0	0	0	0	0	0	0	0	0	0	0	0	0	0	0	0	-1	3	0	0	1	0	3	2	1	0	1	1	4	0	0	1	1	0	0	0	1
1252	2CI2	-0.48	46.45	6.3	1	0	0	0	0	0	0	0	0	0	0	0	0	0	0	0	0	0	0	-1	3	0	0	1	0	3	2	1	0	1	1	4	0	0	1	1	0	0	0	1
1253	2CI2	-0.64	25	6.3	1	0	0	0	0	0	0	0	0	0	0	0	0	0	0	0	0	0	0	-1	2	1	0	0	0	2	1	1	0	3	1	0	1	0	2	0	2	0	1	2
1254	2CI2	-0.63	46.45	6.3	1	0	0	0	0	0	0	0	0	0	0	0	0	0	0	0	0	0	0	-1	2	1	0	0	0	2	1	1	0	3	1	0	1	0	2	0	2	0	1	2
1255	2CI2	-2.43	25	6.3	0	0	0	0	0	0	0	1	0	0	0	0	0	0	0	0	0	0	0	-1	1	1	0	0	0	2	1	2	0	3	1	0	1	0	2	0	2	0	1	2
1256	2CI2	-1.03	25	6.3	0	0	0	0	0	0	0	0	0	0	0	0	0	0	0	0	1	0	0	-1	1	1	0	0	0	2	1	1	0	3	1	0	1	0	2	0	3	0	1	2
1257	2CI2	-1.03	46.45	6.3	0	0	0	0	0	0	0	0	0	0	0	0	0	0	0	0	1	0	0	-1	1	1	0	0	0	2	1	1	0	3	1	0	1	0	2	0	3	0	1	2
1258	2CI2	-1.47	25	6.25	1	0	0	0	0	0	0	0	0	0	0	0	0	0	0	0	0	0	0	-1	1	2	0	1	0	1	0	1	0	4	1	0	1	0	1	0	2	0	1	3
1259	2CI2	-4.91	25	3.5	1	0	0	0	0	0	0	0	0	0	0	0	0	0	0	0	0	0	0	-1	1	3	1	3	0	1	0	0	0	1	2	1	1	1	0	0	1	0	1	2
1260	2CI2	-4.88	25	6.3	1	0	0	0	0	0	0	0	0	0	0	0	0	0	0	0	0	0	0	-1	1	3	1	3	0	1	0	0	0	1	2	1	1	1	0	0	1	0	1	2
1261	2CI2	-2.17	25	3	1	0	0	0	0	0	0	0	0	0	0	0	0	0	0	0	0	0	0	-1	2	3	1	3	0	1	0	0	0	2	2	1	0	1	0	0	0	0	1	2
1262	2CI2	-1.95	25	6.3	1	0	0	0	0	0	0	0	0	0	0	0	0	0	0	0	0	0	0	-1	2	3	1	3	0	1	0	0	0	2	2	1	0	1	0	0	0	0	1	2
1263	2CI2	-1.95	46.45	6.3	1	0	0	0	0	0	0	0	0	0	0	0	0	0	0	0	0	0	0	-1	2	3	1	3	0	1	0	0	0	2	2	1	0	1	0	0	0	0	1	2
1264	2CI2	-1.51	25	6.3	1	0	0	0	0	0	0	0	0	0	0	0	0	0	0	0	0	0	0	-1	2	1	1	2	0	1	0	1	0	1	1	1	0	0	1	0	0	0	0	2
1265	2CI2	-3.24	25	6.3	0	0	0	0	0	0	0	1	0	0	0	0	0	0	0	0	0	0	0	-1	1	1	1	2	0	1	0	2	0	1	1	1	0	0	1	0	0	0	0	2
1266	2CI2	-0.38	25	6.3	0	0	0	0	0	0	0	0	0	0	0	0	0	0	0	0	1	0	0	-1	1	1	1	2	0	1	0	1	0	1	1	1	0	0	1	0	1	0	0	2
1267	2CI2	-1.45	25	6.3	1	0	0	0	0	0	0	0	0	0	0	0	0	0	0	0	0	0	0	-1	2	1	1	1	0	1	0	1	0	1	1	0	0	0	1	0	0	0	0	1
1268	2CI2	-3.5	25	6.3	0	0	0	0	0	0	0	1	0	0	0	0	0	0	0	0	0	0	0	-1	1	1	1	1	0	1	0	2	0	1	1	0	0	0	1	0	0	0	0	1
1269	2CI2	-1.15	25	6.3	0	0	0	0	0	0	0	0	0	0	0	0	0	0	0	0	1	0	0	-1	1	1	1	1	0	1	0	1	0	1	1	0	0	0	1	0	1	0	0	1
1270	2HPR	0.8	25	7	1	0	0	0	0	0	0	-1	0	0	0	0	0	0	0	0	0	0	0	0	2	0	1	0	0	0	0	2	0	2	2	3	1	0	0	2	1	0	0	3
1271	2HPR	1.4	25	7	0	0	0	0	0	1	0	-1	0	0	0	0	0	0	0	0	0	0	0	0	1	0	1	0	0	1	0	2	0	2	2	3	1	0	0	2	1	0	0	3
1272	2HPR	-1	25	7	0	0	0	0	0	0	0	-1	0	0	0	1	0	0	0	0	0	0	0	0	1	0	1	0	0	0	0	2	0	2	2	4	1	0	0	2	1	0	0	3
1273	2LZM	-1.1	41.9	2	1	0	0	0	0	0	0	0	0	-1	0	0	0	0	0	0	0	0	0	0	1	1	1	1	0	2	0	1	0	1	1	0	2	1	0	0	0	0	0	0
1274	2LZM	-0.7	64.7	6.5	1	0	0	0	0	0	0	0	0	-1	0	0	0	0	0	0	0	0	0	0	1	1	1	1	0	2	0	1	0	1	1	0	2	1	0	0	0	0	0	0
1275	2LZM	1	41.9	2	0	0	0	0	1	0	0	0	0	-1	0	0	0	0	0	0	0	0	0	0	0	1	1	1	1	2	0	1	0	1	1	0	2	1	0	0	0	0	0	0
1276	2LZM	-0.4	41.9	2	0	0	0	0	1	0	0	0	0	-1	0	0	0	0	0	0	0	0	0	0	0	1	1	1	1	2	0	1	0	1	1	0	2	1	0	0	0	0	0	0
1277	2LZM	1.2	64.7	6.5	0	0	0	0	1	0	0	0	0	-1	0	0	0	0	0	0	0	0	0	0	0	1	1	1	1	2	0	1	0	1	1	0	2	1	0	0	0	0	0	0
1278	2LZM	-1.2	64.7	6.5	0	0	0	0	1	0	0	0	0	-1	0	0	0	0	0	0	0	0	0	0	0	1	1	1	1	2	0	1	0	1	1	0	2	1	0	0	0	0	0	0
1279	2LZM	-1.8	41.9	2	0	0	0	1	0	0	0	0	0	-1	0	0	0	0	0	0	0	0	0	0	0	1	1	2	0	2	0	1	0	1	1	0	2	1	0	0	0	0	0	0
1280	2LZM	-3.2	64.7	6.5	0	0	0	1	0	0	0	0	0	-1	0	0	0	0	0	0	0	0	0	0	0	1	1	2	0	2	0	1	0	1	1	0	2	1	0	0	0	0	0	0
1281	2LZM	-1.77	38.75	2	0	0	0	0	0	1	0	0	0	-1	0	0	0	0	0	0	0	0	0	0	0	1	1	1	0	3	0	1	0	1	1	0	2	1	0	0	0	0	0	0
1282	2LZM	-1.1	41.9	2	0	0	0	0	0	1	0	0	0	-1	0	0	0	0	0	0	0	0	0	0	0	1	1	1	0	3	0	1	0	1	1	0	2	1	0	0	0	0	0	0
1283	2LZM	-1.71	46.16	2.5	0	0	0	0	0	1	0	0	0	-1	0	0	0	0	0	0	0	0	0	0	0	1	1	1	0	3	0	1	0	1	1	0	2	1	0	0	0	0	0	0
1284	2LZM	-1.53	53.56	3	0	0	0	0	0	1	0	0	0	-1	0	0	0	0	0	0	0	0	0	0	0	1	1	1	0	3	0	1	0	1	1	0	2	1	0	0	0	0	0	0
1285	2LZM	-2	64.7	6.5	0	0	0	0	0	1	0	0	0	-1	0	0	0	0	0	0	0	0	0	0	0	1	1	1	0	3	0	1	0	1	1	0	2	1	0	0	0	0	0	0
1286	2LZM	-1.49	38.75	2	0	0	0	0	0	0	0	0	0	-1	0	0	0	1	0	0	0	0	0	0	0	1	1	1	0	2	0	1	0	1	1	0	2	2	0	0	0	0	0	0
1287	2LZM	-1	41.9	2	0	0	0	0	0	0	0	0	0	-1	0	0	0	1	0	0	0	0	0	0	0	1	1	1	0	2	0	1	0	1	1	0	2	2	0	0	0	0	0	0
1288	2LZM	-1.09	46.16	2.5	0	0	0	0	0	0	0	0	0	-1	0	0	0	1	0	0	0	0	0	0	0	1	1	1	0	2	0	1	0	1	1	0	2	2	0	0	0	0	0	0
1289	2LZM	-0.53	53.56	3	0	0	0	0	0	0	0	0	0	-1	0	0	0	1	0	0	0	0	0	0	0	1	1	1	0	2	0	1	0	1	1	0	2	2	0	0	0	0	0	0
1290	2LZM	-1.1	64.7	6.5	0	0	0	0	0	0	0	0	0	-1	0	0	0	1	0	0	0	0	0	0	0	1	1	1	0	2	0	1	0	1	1	0	2	2	0	0	0	0	0	0
1291	2LZM	-1.8	41.9	2	0	0	0	0	0	0	0	1	0	-1	0	0	0	0	0	0	0	0	0	0	0	1	1	1	0	2	0	2	0	1	1	0	2	1	0	0	0	0	0	0
1292	2LZM	-2.1	64.7	6.5	0	0	0	0	0	0	0	1	0	-1	0	0	0	0	0	0	0	0	0	0	0	1	1	1	0	2	0	2	0	1	1	0	2	1	0	0	0	0	0	0
1293	2LZM	0.85	38.75	2	0	0	0	0	0	0	0	0	0	-1	1	0	0	0	0	0	0	0	0	0	0	1	1	1	0	2	0	1	0	1	2	0	2	1	0	0	0	0	0	0
1294	2LZM	0.9	41.9	2	0	0	0	0	0	0	0	0	0	-1	1	0	0	0	0	0	0	0	0	0	0	1	1	1	0	2	0	1	0	1	2	0	2	1	0	0	0	0	0	0
1295	2LZM	1.01	46.16	2.5	0	0	0	0	0	0	0	0	0	-1	1	0	0	0	0	0	0	0	0	0	0	1	1	1	0	2	0	1	0	1	2	0	2	1	0	0	0	0	0	0
1296	2LZM	0.83	53.42	3	0	0	0	0	0	0	0	0	0	-1	1	0	0	0	0	0	0	0	0	0	0	1	1	1	0	2	0	1	0	1	2	0	2	1	0	0	0	0	0	0
1297	2LZM	1.16	53.56	3	0	0	0	0	0	0	0	0	0	-1	1	0	0	0	0	0	0	0	0	0	0	1	1	1	0	2	0	1	0	1	2	0	2	1	0	0	0	0	0	0
1298	2LZM	0.4	64.7	6.5	0	0	0	0	0	0	0	0	0	-1	1	0	0	0	0	0	0	0	0	0	0	1	1	1	0	2	0	1	0	1	2	0	2	1	0	0	0	0	0	0
1299	2LZM	0.7	66.51	5.4	0	0	0	0	0	0	0	0	0	-1	1	0	0	0	0	0	0	0	0	0	0	1	1	1	0	2	0	1	0	1	2	0	2	1	0	0	0	0	0	0
1300	2LZM	-0.3	41.9	2	0	0	0	0	0	0	0	0	0	-1	0	0	1	0	0	0	0	0	0	0	0	1	1	1	0	2	0	1	0	1	1	0	3	1	0	0	0	0	0	0
1301	2LZM	-0.9	64.7	6.5	0	0	0	0	0	0	0	0	0	-1	0	0	1	0	0	0	0	0	0	0	0	1	1	1	0	2	0	1	0	1	1	0	3	1	0	0	0	0	0	0
1302	2LZM	-2.96	38.75	2	0	0	0	0	0	0	0	0	0	-1	0	0	0	0	1	0	0	0	0	0	0	1	1	1	0	2	0	1	0	1	1	0	2	1	1	0	0	0	0	0
1303	2LZM	-2.97	46.16	2.5	0	0	0	0	0	0	0	0	0	-1	0	0	0	0	1	0	0	0	0	0	0	1	1	1	0	2	0	1	0	1	1	0	2	1	1	0	0	0	0	0
1304	2LZM	-2.53	53.56	3	0	0	0	0	0	0	0	0	0	-1	0	0	0	0	1	0	0	0	0	0	0	1	1	1	0	2	0	1	0	1	1	0	2	1	1	0	0	0	0	0
1305	2LZM	-1.9	41.9	2	0	0	0	0	0	0	0	0	0	-1	0	0	0	0	0	1	0	0	0	0	0	1	1	1	0	2	0	1	0	1	1	0	2	1	0	1	0	0	0	0
1306	2LZM	-1.7	64.7	6.5	0	0	0	0	0	0	0	0	0	-1	0	0	0	0	0	1	0	0	0	0	0	1	1	1	0	2	0	1	0	1	1	0	2	1	0	1	0	0	0	0
1307	2LZM	-2.45	38.75	2	0	0	0	0	0	0	0	0	0	-1	0	0	0	0	0	0	1	0	0	0	0	1	1	1	0	2	0	1	0	1	1	0	2	1	0	0	1	0	0	0
1308	2LZM	-1.7	41.9	2	0	0	0	0	0	0	0	0	0	-1	0	0	0	0	0	0	1	0	0	0	0	1	1	1	0	2	0	1	0	1	1	0	2	1	0	0	1	0	0	0
1309	2LZM	-2.28	46.16	2.5	0	0	0	0	0	0	0	0	0	-1	0	0	0	0	0	0	1	0	0	0	0	1	1	1	0	2	0	1	0	1	1	0	2	1	0	0	1	0	0	0
1310	2LZM	-1.81	53.56	3	0	0	0	0	0	0	0	0	0	-1	0	0	0	0	0	0	1	0	0	0	0	1	1	1	0	2	0	1	0	1	1	0	2	1	0	0	1	0	0	0
1311	2LZM	-2.3	64.7	6.5	0	0	0	0	0	0	0	0	0	-1	0	0	0	0	0	0	1	0	0	0	0	1	1	1	0	2	0	1	0	1	1	0	2	1	0	0	1	0	0	0
1312	2LZM	-0.6	41.9	2	0	0	0	0	0	0	0	0	0	-1	0	0	0	0	0	0	0	0	0	1	0	1	1	1	0	2	0	1	0	1	1	0	2	1	0	0	0	0	0	1
1313	2LZM	-0.4	64.7	6.5	0	0	0	0	0	0	0	0	0	-1	0	0	0	0	0	0	0	0	0	1	0	1	1	1	0	2	0	1	0	1	1	0	2	1	0	0	0	0	0	1
1314	2LZM	-2.8	64.7	6.5	0	0	0	0	0	0	0	0	0	-1	0	0	0	0	0	0	0	1	0	0	0	1	1	1	0	2	0	1	0	1	1	0	2	1	0	0	0	1	0	0
1315	2LZM	-2.7	41.9	2	0	0	0	0	0	0	0	0	0	-1	0	0	0	0	0	0	0	0	1	0	0	1	1	1	0	2	0	1	0	1	1	0	2	1	0	0	0	0	1	0
1316	2LZM	-2.3	64.7	6.5	0	0	0	0	0	0	0	0	0	-1	0	0	0	0	0	0	0	0	1	0	0	1	1	1	0	2	0	1	0	1	1	0	2	1	0	0	0	0	1	0
1317	2LZM	-2.6	51.65	3	1	0	0	0	0	0	0	0	0	0	-1	0	0	0	0	0	0	0	0	0	1	2	1	1	0	2	0	1	0	2	2	1	2	1	0	0	0	0	0	0
1318	2LZM	-1.9	51.65	3	1	0	0	0	0	0	0	0	0	0	0	0	-1	0	0	0	0	0	0	0	1	2	1	1	0	2	0	1	0	2	3	0	1	1	0	0	0	0	0	0
1319	2LZM	-1.38	65.5	6	0	0	0	0	0	0	0	0	0	1	0	0	-1	0	0	0	0	0	0	0	0	2	1	1	0	2	0	1	0	3	3	0	1	1	0	0	0	0	0	0
1320	2LZM	-2.8	47	3	0	0	0	0	0	0	0	0	0	0	1	0	-1	0	0	0	0	0	0	0	0	2	1	1	0	2	0	1	0	2	4	0	1	1	0	0	0	0	0	0
1321	2LZM	0.29	65.15	5.4	-1	0	0	1	0	0	0	0	0	0	0	0	0	0	0	0	0	0	0	0	2	0	1	2	0	1	0	0	0	1	4	3	0	0	1	3	1	0	0	0
1322	2LZM	-0.6	51.55	3	-1	0	0	0	0	0	0	0	0	0	0	0	0	0	0	1	0	0	0	0	2	0	1	1	0	1	0	0	0	1	4	3	0	0	1	4	1	0	0	0
1323	2LZM	0.42	41.47	2.03	-1	0	0	0	0	0	0	0	0	0	0	0	0	0	0	0	0	0	0	1	2	0	1	1	0	1	0	0	0	1	4	3	0	0	1	3	1	0	0	1
1324	2LZM	0.45	51.1	2.83	-1	0	0	0	0	0	0	0	0	0	0	0	0	0	0	0	0	0	0	1	2	0	1	1	0	1	0	0	0	1	4	3	0	0	1	3	1	0	0	1
1325	2LZM	0.41	53.42	3	-1	0	0	0	0	0	0	0	0	0	0	0	0	0	0	0	0	0	0	1	2	0	1	1	0	1	0	0	0	1	4	3	0	0	1	3	1	0	0	1
1326	2LZM	0.3	66.51	5.4	-1	0	0	0	0	0	0	0	0	0	0	0	0	0	0	0	0	0	0	1	2	0	1	1	0	1	0	0	0	1	4	3	0	0	1	3	1	0	0	1
1327	2LZM	-3.7	53	5.45	-1	0	0	0	0	0	0	0	0	0	0	1	0	0	0	0	0	0	0	0	2	0	1	1	0	1	0	1	0	1	3	4	0	0	1	3	1	0	0	0
1328	2LZM	-2.3	51.55	3	-1	0	0	0	0	0	0	0	0	0	0	0	0	0	0	1	0	0	0	0	2	0	1	1	0	1	0	1	0	1	3	3	0	0	1	4	1	0	0	0
1329	2LZM	-0.5	51.55	3	-1	0	0	0	0	0	0	0	0	0	0	0	0	0	0	1	0	0	0	0	2	1	3	1	1	1	0	2	0	2	1	2	0	0	0	2	0	0	0	1
1330	2LZM	-0.4	51.55	3	-1	0	0	0	0	0	0	0	0	0	0	0	0	0	0	1	0	0	0	0	2	2	2	2	0	1	1	1	0	1	2	1	0	1	0	1	0	0	0	2
1331	2LZM	-5.7	57.5	3.5	-1	0	0	0	0	0	0	0	0	0	0	0	0	0	1	0	0	0	0	0	2	2	2	2	0	0	1	1	0	1	2	2	0	1	1	0	0	0	0	2
1332	2LZM	-5	62.2	4	-1	0	0	0	0	0	0	0	0	0	0	0	0	0	1	0	0	0	0	0	2	2	2	2	0	0	1	1	0	1	2	2	0	1	1	0	0	0	0	2
1333	2LZM	-4.6	62.9	6.5	-1	0	0	0	0	0	0	0	0	0	0	0	0	0	1	0	0	0	0	0	2	2	2	2	0	0	1	1	0	1	2	2	0	1	1	0	0	0	0	2
1334	2LZM	-4.5	65.7	5.5	-1	0	0	0	0	0	0	0	0	0	0	0	0	0	1	0	0	0	0	0	2	2	2	2	0	0	1	1	0	1	2	2	0	1	1	0	0	0	0	2
1335	2LZM	-0.07	38.8	2	-1	0	0	0	0	0	0	0	0	0	0	0	0	0	1	0	0	0	0	0	2	2	1	1	0	0	0	1	0	1	3	2	0	0	2	1	0	0	1	2
1336	2LZM	0.3	41.9	2	-1	0	0	0	0	0	0	0	0	0	0	0	0	0	1	0	0	0	0	0	2	2	1	1	0	0	0	1	0	1	3	2	0	0	2	1	0	0	1	2
1337	2LZM	0.3	41.9	2	-1	0	0	0	0	0	0	0	0	0	0	0	0	0	1	0	0	0	0	0	2	2	1	1	0	0	0	1	0	1	3	2	0	0	2	1	0	0	1	2
1338	2LZM	0.51	46.2	2.5	-1	0	0	0	0	0	0	0	0	0	0	0	0	0	1	0	0	0	0	0	2	2	1	1	0	0	0	1	0	1	3	2	0	0	2	1	0	0	1	2
1339	2LZM	0.45	53.42	3	-1	0	0	0	0	0	0	0	0	0	0	0	0	0	1	0	0	0	0	0	2	2	1	1	0	0	0	1	0	1	3	2	0	0	2	1	0	0	1	2
1340	2LZM	1.27	53.6	3	-1	0	0	0	0	0	0	0	0	0	0	0	0	0	1	0	0	0	0	0	2	2	1	1	0	0	0	1	0	1	3	2	0	0	2	1	0	0	1	2
1341	2LZM	0.8	64.7	6.5	-1	0	0	0	0	0	0	0	0	0	0	0	0	0	1	0	0	0	0	0	2	2	1	1	0	0	0	1	0	1	3	2	0	0	2	1	0	0	1	2
1342	2LZM	0.8	64.7	6.5	-1	0	0	0	0	0	0	0	0	0	0	0	0	0	1	0	0	0	0	0	2	2	1	1	0	0	0	1	0	1	3	2	0	0	2	1	0	0	1	2
1343	2LZM	0.57	66.51	5.4	-1	0	0	0	0	0	0	0	0	0	0	0	0	0	1	0	0	0	0	0	2	2	1	1	0	0	0	1	0	1	3	2	0	0	2	1	0	0	1	2
1344	2LZM	-0.3	51.55	3	-1	0	0	0	0	0	0	0	0	0	0	0	0	0	0	1	0	0	0	0	2	2	1	1	0	0	0	1	0	1	3	2	0	0	1	2	0	0	1	2
1345	2LZM	0.03	38.8	2	-1	0	0	0	0	0	0	0	0	0	0	0	0	0	1	0	0	0	0	0	1	2	1	2	1	0	0	0	0	1	3	1	1	0	2	1	0	0	1	2
1346	2LZM	0.1	41.9	2	-1	0	0	0	0	0	0	0	0	0	0	0	0	0	1	0	0	0	0	0	1	2	1	2	1	0	0	0	0	1	3	1	1	0	2	1	0	0	1	2
1347	2LZM	0.51	46.2	2.5	-1	0	0	0	0	0	0	0	0	0	0	0	0	0	1	0	0	0	0	0	1	2	1	2	1	0	0	0	0	1	3	1	1	0	2	1	0	0	1	2
1348	2LZM	1.1	53.6	3	-1	0	0	0	0	0	0	0	0	0	0	0	0	0	1	0	0	0	0	0	1	2	1	2	1	0	0	0	0	1	3	1	1	0	2	1	0	0	1	2
1349	2LZM	0.1	64.7	6.5	-1	0	0	0	0	0	0	0	0	0	0	0	0	0	1	0	0	0	0	0	1	2	1	2	1	0	0	0	0	1	3	1	1	0	2	1	0	0	1	2
1350	2LZM	-0.2	51.55	3	-1	0	0	0	0	0	0	0	0	0	0	0	0	0	0	1	0	0	0	0	1	2	1	2	1	0	0	0	0	1	3	1	1	0	1	2	0	0	1	2
1351	2LZM	0.06	65.15	5.4	-1	0	0	0	0	0	0	0	0	0	0	0	0	0	0	0	1	0	0	0	1	2	1	2	1	0	0	0	0	1	3	1	1	0	1	1	1	0	1	2
1352	2LZM	-2.5	51.55	3	-1	0	0	0	0	0	0	0	0	0	0	0	0	0	0	1	0	0	0	0	1	2	1	2	1	0	1	1	0	1	2	0	2	1	0	2	0	0	0	2
1353	2LZM	-4.9	40	3	-1	0	0	0	0	0	0	0	0	0	0	0	0	0	0	0	0	0	0	1	1	2	1	2	1	0	1	1	0	1	2	0	2	1	0	1	0	0	0	3
1354	2LZM	1.36	65.5	6	0	0	0	0	-1	0	0	0	0	0	0	0	0	0	0	0	1	0	0	0	2	1	2	2	0	2	0	2	0	2	1	2	0	0	0	0	2	0	0	1
1355	2LZM	0.3	70	6.5	0	0	0	0	-1	0	0	0	0	0	0	0	0	0	0	0	1	0	0	0	2	1	2	2	0	2	0	2	0	2	1	2	0	0	0	0	2	0	0	1
1356	2LZM	-0.7	70	6.5	0	0	0	0	-1	0	0	0	0	0	0	0	0	0	0	0	0	0	0	1	2	1	2	2	0	2	0	2	0	2	1	2	0	0	0	0	1	0	0	2
1357	2LZM	-0.3	65.1	5.4	1	0	0	-1	0	0	0	0	0	0	0	0	0	0	0	0	0	0	0	0	1	1	0	0	0	2	0	3	0	3	2	2	0	0	0	0	2	0	3	0
1358	2LZM	1.3	65.1	5.4	0	0	1	-1	0	0	0	0	0	0	0	0	0	0	0	0	0	0	0	0	0	1	1	0	0	2	0	3	0	3	2	2	0	0	0	0	2	0	3	0
1359	2LZM	0.7	65.1	5.4	0	0	0	-1	0	0	0	0	0	0	0	0	0	0	0	1	0	0	0	0	0	1	0	0	0	2	0	3	0	3	2	2	0	0	0	1	2	0	3	0
1360	2LZM	0.9	65.1	5.4	0	0	0	-1	0	0	0	0	0	0	0	0	0	0	0	0	1	0	0	0	0	1	0	0	0	2	0	3	0	3	2	2	0	0	0	0	3	0	3	0
1361	2LZM	-0.28	51.65	3	1	0	0	-1	0	0	0	0	0	0	0	0	0	0	0	0	0	0	0	0	4	1	3	0	1	1	0	2	0	1	2	2	0	0	0	2	0	0	0	0
1362	2LZM	-0.95	62.2	6.7	1	0	0	-1	0	0	0	0	0	0	0	0	0	0	0	0	0	0	0	0	4	1	3	0	1	1	0	2	0	1	2	2	0	0	0	2	0	0	0	0
1363	2LZM	-2.6	38.5	2	0	0	0	-1	0	0	0	0	0	0	0	0	0	0	1	0	0	0	0	0	3	2	2	1	0	1	1	1	0	1	2	1	0	1	1	0	0	0	0	2
1364	2LZM	-2.7	63.4	6.5	0	0	0	-1	0	0	0	0	0	0	0	0	0	0	1	0	0	0	0	0	3	2	2	1	0	1	1	1	0	1	2	1	0	1	1	0	0	0	0	2
1365	2LZM	-0.1	39.5	2	0	0	1	-1	0	0	0	0	0	0	0	0	0	0	0	0	0	0	0	0	2	2	2	1	1	0	0	0	0	1	3	2	0	0	1	1	0	0	1	2
1366	2LZM	-1.4	62.4	6.7	0	0	1	-1	0	0	0	0	0	0	0	0	0	0	0	0	0	0	0	0	2	2	2	1	1	0	0	0	0	1	3	2	0	0	1	1	0	0	1	2
1367	2LZM	1.1	66.48	5.4	1	0	0	0	0	-1	0	0	0	0	0	0	0	0	0	0	0	0	0	0	1	2	1	2	0	1	0	1	0	3	3	2	1	1	0	0	0	0	1	0
1368	2LZM	1.7	66.48	5.4	0	0	0	0	0	-1	0	0	0	0	0	0	0	1	0	0	0	0	0	0	0	2	1	2	0	1	0	1	0	3	3	2	1	2	0	0	0	0	1	0
1369	2LZM	0.1	65.1	5.4	0	0	0	0	0	-1	0	0	1	0	0	0	0	0	0	0	0	0	0	0	0	2	1	2	0	1	0	1	1	3	3	2	1	1	0	0	0	0	1	0
1370	2LZM	1.6	66.48	5.4	0	0	0	0	0	-1	0	0	0	0	0	0	1	0	0	0	0	0	0	0	0	2	1	2	0	1	0	1	0	3	3	2	2	1	0	0	0	0	1	0
1371	2LZM	-0.1	65.1	5.4	0	0	1	0	0	-1	0	0	0	0	0	0	0	0	0	0	0	0	0	0	0	2	2	2	0	1	0	1	0	3	3	2	1	1	0	0	0	0	1	0
1372	2LZM	0.57	65.15	5.4	0	0	0	0	0	-1	0	0	0	0	0	1	0	0	0	0	0	0	0	0	0	1	0	1	0	0	0	3	1	3	2	3	0	0	0	0	2	0	3	0
1373	2LZM	0.55	51.65	3	1	0	0	0	0	-1	0	0	0	0	0	0	0	0	0	0	0	0	0	0	4	1	2	1	1	0	0	1	0	1	2	2	0	0	1	3	0	0	0	0
1374	2LZM	0.01	62.2	6.7	1	0	0	0	0	-1	0	0	0	0	0	0	0	0	0	0	0	0	0	0	4	1	2	1	1	0	0	1	0	1	2	2	0	0	1	3	0	0	0	0
1375	2LZM	-1.9	51.65	3	1	0	0	0	0	0	0	0	0	0	0	0	0	-1	0	0	0	0	0	0	4	1	1	3	0	2	1	0	0	1	1	2	0	0	0	0	1	0	0	2
1376	2LZM	0.1	66.48	5.4	1	0	0	0	0	0	0	-1	0	0	0	0	0	0	0	0	0	0	0	0	1	0	0	0	0	1	0	2	1	2	3	1	0	0	1	2	3	0	2	0
1377	2LZM	-1.5	66.48	5.4	0	0	0	0	0	0	0	-1	0	0	0	0	0	1	0	0	0	0	0	0	0	0	0	0	0	1	0	2	1	2	3	1	0	1	1	2	3	0	2	0
1378	2LZM	-0.4	41.9	2	1	0	0	0	0	0	0	-1	0	0	0	0	0	0	0	0	0	0	0	0	4	2	2	2	0	0	1	0	0	1	2	2	0	0	1	0	0	0	0	2
1379	2LZM	-0.4	41.9	2	1	0	0	0	0	0	0	-1	0	0	0	0	0	0	0	0	0	0	0	0	4	2	2	2	0	0	1	0	0	1	2	2	0	0	1	0	0	0	0	2
1380	2LZM	0.4	64.7	6.5	1	0	0	0	0	0	0	-1	0	0	0	0	0	0	0	0	0	0	0	0	4	2	2	2	0	0	1	0	0	1	2	2	0	0	1	0	0	0	0	2
1381	2LZM	0.4	64.7	6.5	1	0	0	0	0	0	0	-1	0	0	0	0	0	0	0	0	0	0	0	0	4	2	2	2	0	0	1	0	0	1	2	2	0	0	1	0	0	0	0	2
1382	2LZM	-4	66	5.5	0	0	1	0	0	0	0	0	-1	0	0	0	0	0	0	0	0	0	0	0	0	0	2	0	0	1	0	3	0	2	3	1	0	0	1	2	2	0	2	0
1383	2LZM	-2.7	51.65	3	1	0	0	0	0	0	0	0	0	-1	0	0	0	0	0	0	0	0	0	0	1	2	0	2	0	2	0	2	0	1	2	2	0	0	0	0	2	0	3	0
1384	2LZM	-3.1	51.65	3	1	0	0	0	0	0	0	0	0	-1	0	0	0	0	0	0	0	0	0	0	1	0	0	1	0	1	0	3	1	1	2	2	0	0	0	1	3	0	3	0
1385	2LZM	-2.6	51.65	3	1	0	0	0	0	0	0	0	0	-1	0	0	0	0	0	0	0	0	0	0	1	0	0	1	0	1	0	3	1	1	2	1	0	0	1	2	3	0	2	0
1386	2LZM	-2	51.65	3	1	0	0	0	0	0	0	0	0	-1	0	0	0	0	0	0	0	0	0	0	4	1	2	1	1	1	0	2	0	1	1	2	0	0	0	1	1	0	0	1
1387	2LZM	-3.2	51.65	3	1	0	0	0	0	0	0	0	0	-1	0	0	0	0	0	0	0	0	0	0	3	1	2	1	1	2	0	2	0	1	1	2	0	1	0	0	1	0	0	1
1388	2LZM	-3.4	59	5.4	0	0	0	0	0	0	0	0	0	-1	0	0	0	0	0	0	1	0	0	0	2	1	2	1	1	2	0	2	0	1	1	2	0	1	0	0	2	0	0	1
1389	2LZM	-1.6	51.65	3	1	0	0	0	0	0	0	0	0	-1	0	0	0	0	0	0	0	0	0	0	4	2	1	2	0	0	1	1	0	0	2	2	0	0	1	0	0	0	0	3
1390	2LZM	-1.5	65.3	5.42	0	0	0	0	0	0	0	0	0	-1	0	0	1	0	0	0	0	0	0	0	3	2	1	2	0	0	1	1	0	0	2	2	1	0	1	0	0	0	0	3
1391	2LZM	-0.5	50.9	2.8	0	0	0	0	0	1	0	0	0	0	0	-1	0	0	0	0	0	0	0	0	0	2	0	2	0	3	0	2	0	2	3	1	0	0	0	0	1	0	3	0
1392	2LZM	0.5	66.7	5.3	0	0	0	0	0	1	0	0	0	0	0	-1	0	0	0	0	0	0	0	0	0	2	0	2	0	3	0	2	0	2	3	1	0	0	0	0	1	0	3	0
1393	2LZM	-0.96	51.65	3	1	0	0	0	0	0	0	0	0	0	0	-1	0	0	0	0	0	0	0	0	4	1	1	1	0	1	0	1	0	1	2	2	0	0	1	3	1	0	0	0
1394	2LZM	-1.1	53	5.45	1	0	0	0	0	0	0	0	0	0	0	-1	0	0	0	0	0	0	0	0	4	1	1	1	0	1	0	1	0	1	2	2	0	0	1	3	1	0	0	0
1395	2LZM	-1.03	62.2	6.7	1	0	0	0	0	0	0	0	0	0	0	-1	0	0	0	0	0	0	0	0	4	1	1	1	0	1	0	1	0	1	2	2	0	0	1	3	1	0	0	0
1396	2LZM	-0.32	51.65	3	1	0	0	0	0	0	0	0	0	0	0	-1	0	0	0	0	0	0	0	0	4	1	3	1	1	1	0	2	0	1	2	1	0	0	0	1	0	0	0	1
1397	2LZM	-0.56	62.2	6.7	1	0	0	0	0	0	0	0	0	0	0	-1	0	0	0	0	0	0	0	0	4	1	3	1	1	1	0	2	0	1	2	1	0	0	0	1	0	0	0	1
1398	2LZM	-0.8	28.5	2	0	0	0	0	0	0	0	0	1	0	0	-1	0	0	0	0	0	0	0	0	1	1	3	1	1	2	1	2	1	1	1	1	0	1	0	0	1	0	0	1
1399	2LZM	-0.1	63	6.5	0	0	0	0	0	0	0	0	1	0	0	-1	0	0	0	0	0	0	0	0	1	1	3	1	1	2	1	2	1	1	1	1	0	1	0	0	1	0	0	1
1400	2LZM	0.1	41.9	2	0	0	0	0	0	0	0	0	0	0	0	-1	0	0	1	0	0	0	0	0	1	1	3	1	1	2	1	2	0	1	1	1	0	1	1	0	1	0	0	1
1401	2LZM	0	64.7	6.5	0	0	0	0	0	0	0	0	0	0	0	-1	0	0	1	0	0	0	0	0	1	1	3	1	1	2	1	2	0	1	1	1	0	1	1	0	1	0	0	1
1402	2LZM	-0.5	28.5	2	0	0	0	0	0	0	0	0	1	0	0	-1	0	0	0	0	0	0	0	0	2	2	1	2	0	0	0	1	1	1	3	1	0	0	1	1	0	0	1	2
1403	2LZM	-0.4	63	6.5	0	0	0	0	0	0	0	0	1	0	0	-1	0	0	0	0	0	0	0	0	2	2	1	2	0	0	0	1	1	1	3	1	0	0	1	1	0	0	1	2
1404	2LZM	-3.6	51.65	3	1	0	0	0	0	0	0	0	0	0	-1	0	0	0	0	0	0	0	0	0	3	0	1	0	0	0	0	2	1	2	2	1	0	0	1	2	2	0	2	0
1405	2LZM	-0.9	53	5.45	1	0	0	0	0	0	0	0	0	0	-1	0	0	0	0	0	0	0	0	0	3	0	1	1	0	1	0	1	1	0	3	3	0	0	1	3	1	0	0	0
1406	2LZM	-2.62	51.65	3	1	0	0	0	0	0	0	0	0	0	-1	0	0	0	0	0	0	0	0	0	4	1	3	1	1	1	0	1	0	1	1	2	0	0	1	2	0	0	0	0
1407	2LZM	-2.7	51.8	3.01	1	0	0	0	0	0	0	0	0	0	-1	0	0	0	0	0	0	0	0	0	4	1	3	1	1	1	0	1	0	1	1	2	0	0	1	2	0	0	0	0
1408	2LZM	-2.1	53	5.45	1	0	0	0	0	0	0	0	0	0	-1	0	0	0	0	0	0	0	0	0	4	1	3	1	1	1	0	1	0	1	1	2	0	0	1	2	0	0	0	0
1409	2LZM	-1.86	62.2	6.7	1	0	0	0	0	0	0	0	0	0	-1	0	0	0	0	0	0	0	0	0	4	1	3	1	1	1	0	1	0	1	1	2	0	0	1	2	0	0	0	0
1410	2LZM	-3.9	51.65	3	1	0	0	0	0	0	0	0	0	0	-1	0	0	0	0	0	0	0	0	0	4	0	1	3	0	2	1	0	0	1	0	2	0	1	0	0	1	0	0	3
1411	2LZM	-3.9	51.65	3	1	0	0	0	0	0	0	0	0	0	-1	0	0	0	0	0	0	0	0	0	3	2	1	2	0	0	0	1	0	1	2	2	0	0	1	1	0	0	1	2
1412	2LZM	-1.9	65.3	5.42	0	0	0	0	0	0	0	0	0	0	-1	0	1	0	0	0	0	0	0	0	2	2	1	2	0	0	0	1	0	1	2	2	1	0	1	1	0	0	1	2
1413	2LZM	-3.1	51.65	3	1	0	0	0	0	0	0	0	0	0	-1	0	0	0	0	0	0	0	0	0	4	2	0	2	1	0	0	0	0	1	2	2	0	0	1	1	0	0	1	2
1414	2LZM	-0.8	65.3	5.42	0	0	0	0	0	0	0	0	0	0	-1	0	1	0	0	0	0	0	0	0	3	2	0	2	1	0	0	0	0	1	2	2	1	0	1	1	0	0	1	2
1415	2LZM	-4.6	51.7	3	1	0	0	0	0	0	0	0	0	0	-1	0	0	0	0	0	0	0	0	0	3	2	1	1	1	1	1	1	0	1	1	0	2	1	0	1	0	0	0	2
1416	2LZM	-5	51.76	3.01	1	0	0	0	0	0	0	0	0	0	-1	0	0	0	0	0	0	0	0	0	3	2	1	1	1	1	1	1	0	1	1	0	2	1	0	1	0	0	0	2
1417	2LZM	-5	51.8	3.01	1	0	0	0	0	0	0	0	0	0	-1	0	0	0	0	0	0	0	0	0	3	2	1	1	1	1	1	1	0	1	1	0	2	1	0	1	0	0	0	2
1418	2LZM	-4.5	64.88	5.7	1	0	0	0	0	0	0	0	0	0	-1	0	0	0	0	0	0	0	0	0	3	2	1	1	1	1	1	1	0	1	1	0	2	1	0	1	0	0	0	2
1419	2LZM	-4	65.2	5.4	1	0	0	0	0	0	0	0	0	0	-1	0	0	0	0	0	0	0	0	0	3	2	1	1	1	1	1	1	0	1	1	0	2	1	0	1	0	0	0	2
1420	2LZM	-0.4	51.76	3.01	0	0	0	0	0	0	0	0	0	0	-1	0	0	1	0	0	0	0	0	0	2	2	1	1	1	1	1	1	0	1	1	0	2	2	0	1	0	0	0	2
1421	2LZM	-0.3	64.88	5.7	0	0	0	0	0	0	0	0	0	0	-1	0	0	1	0	0	0	0	0	0	2	2	1	1	1	1	1	1	0	1	1	0	2	2	0	1	0	0	0	2
1422	2LZM	-7.4	51.7	3	0	0	0	0	0	0	0	1	0	0	-1	0	0	0	0	0	0	0	0	0	2	2	1	1	1	1	1	2	0	1	1	0	2	1	0	1	0	0	0	2
1423	2LZM	-6.3	65.2	5.4	0	0	0	0	0	0	0	1	0	0	-1	0	0	0	0	0	0	0	0	0	2	2	1	1	1	1	1	2	0	1	1	0	2	1	0	1	0	0	0	2
1424	2LZM	-1.4	51.76	3.01	0	0	0	0	0	0	0	0	0	1	-1	0	0	0	0	0	0	0	0	0	2	2	1	1	1	1	1	1	0	2	1	0	2	1	0	1	0	0	0	2
1425	2LZM	-1.5	64.88	5.7	0	0	0	0	0	0	0	0	0	1	-1	0	0	0	0	0	0	0	0	0	2	2	1	1	1	1	1	1	0	2	1	0	2	1	0	1	0	0	0	2
1426	2LZM	-0.7	51.76	3.01	0	0	0	0	0	0	0	0	0	0	-1	0	1	0	0	0	0	0	0	0	2	2	1	1	1	1	1	1	0	1	1	0	3	1	0	1	0	0	0	2
1427	2LZM	-0.6	64.88	5.7	0	0	0	0	0	0	0	0	0	0	-1	0	1	0	0	0	0	0	0	0	2	2	1	1	1	1	1	1	0	1	1	0	3	1	0	1	0	0	0	2
1428	2LZM	-0.4	65.3	5.42	0	0	0	0	0	0	0	0	0	0	-1	0	1	0	0	0	0	0	0	0	2	2	1	1	1	1	1	1	0	1	1	0	3	1	0	1	0	0	0	2
1429	2LZM	-2.3	51.76	3.01	0	0	0	0	0	0	0	0	0	0	-1	0	0	0	0	0	0	0	0	1	2	2	1	1	1	1	1	1	0	1	1	0	2	1	0	1	0	0	0	3
1430	2LZM	-2	64.88	5.7	0	0	0	0	0	0	0	0	0	0	-1	0	0	0	0	0	0	0	0	1	2	2	1	1	1	1	1	1	0	1	1	0	2	1	0	1	0	0	0	3
1431	2LZM	0.43	51.65	3	1	0	-1	0	0	0	0	0	0	0	0	0	0	0	0	0	0	0	0	0	4	0	0	1	0	1	0	0	1	0	4	3	0	0	1	3	1	0	0	0
1432	2LZM	0.2	53	5.45	1	0	-1	0	0	0	0	0	0	0	0	0	0	0	0	0	0	0	0	0	4	0	0	1	0	1	0	0	1	0	4	3	0	0	1	3	1	0	0	0
1433	2LZM	0.32	62.2	6.7	1	0	-1	0	0	0	0	0	0	0	0	0	0	0	0	0	0	0	0	0	4	0	0	1	0	1	0	0	1	0	4	3	0	0	1	3	1	0	0	0
1434	2LZM	0.44	65.15	5.4	0	0	-1	1	0	0	0	0	0	0	0	0	0	0	0	0	0	0	0	0	3	0	0	2	0	1	0	0	1	0	4	3	0	0	1	3	1	0	0	0
1435	2LZM	-0.5	41.9	2	0	0	-1	0	0	0	0	1	0	0	0	0	0	0	0	0	0	0	0	0	2	1	1	2	1	2	0	3	0	2	1	2	0	0	0	0	1	0	0	1
1436	2LZM	-0.6	64.7	6.5	0	0	-1	0	0	0	0	1	0	0	0	0	0	0	0	0	0	0	0	0	2	1	1	2	1	2	0	3	0	2	1	2	0	0	0	0	1	0	0	1
1437	2LZM	-0.05	47.8	2.5	1	0	-1	0	0	0	0	0	0	0	0	0	0	0	0	0	0	0	0	0	4	1	0	3	0	2	1	1	0	0	1	2	0	1	0	0	1	0	0	2
1438	2LZM	-3.3	38.5	2	0	0	0	0	0	0	-1	0	0	0	0	0	0	0	1	0	0	0	0	0	3	1	1	3	0	2	0	1	0	1	1	2	0	1	1	0	0	0	0	2
1439	2LZM	-2.9	63.2	6.5	0	0	0	0	0	0	-1	0	0	0	0	0	0	0	1	0	0	0	0	0	3	1	1	3	0	2	0	1	0	1	1	2	0	1	1	0	0	0	0	2
1440	2LZM	-0.03	65.15	5.4	0	-1	0	0	0	0	0	0	0	0	0	1	0	0	0	0	0	0	0	0	0	1	0	2	0	3	0	2	0	2	3	3	1	0	0	0	1	0	1	0
1441	2LZM	-0.17	65.15	5.4	0	-1	0	0	0	0	0	0	0	0	0	1	0	0	0	0	0	0	0	0	3	1	1	2	0	0	0	1	0	1	2	3	0	0	1	0	0	0	1	3
1442	2LZM	-2.82	65.5	6	0	-1	0	0	0	0	0	0	1	0	0	0	0	0	0	0	0	0	0	0	2	1	1	2	1	0	1	0	1	1	2	0	1	1	0	1	0	0	1	3
1443	2LZM	-2.8	70	6.5	0	-1	0	0	0	0	0	0	1	0	0	0	0	0	0	0	0	0	0	0	2	1	1	2	1	0	1	0	1	1	2	0	1	1	0	1	0	0	1	3
1444	2LZM	-0.1	40.9	2	0	0	0	1	0	0	0	0	0	0	0	0	0	0	0	-1	0	0	0	0	2	0	1	2	0	1	0	1	1	1	4	2	0	0	1	2	1	0	0	0
1445	2LZM	0.22	53.42	3	0	0	0	1	0	0	0	0	0	0	0	0	0	0	0	-1	0	0	0	0	2	0	1	2	0	1	0	1	1	1	4	2	0	0	1	2	1	0	0	0
1446	2LZM	0.6	66.1	6.9	0	0	0	1	0	0	0	0	0	0	0	0	0	0	0	-1	0	0	0	0	2	0	1	2	0	1	0	1	1	1	4	2	0	0	1	2	1	0	0	0
1447	2LZM	0.6	66.51	5.4	0	0	0	1	0	0	0	0	0	0	0	0	0	0	0	-1	0	0	0	0	2	0	1	2	0	1	0	1	1	1	4	2	0	0	1	2	1	0	0	0
1448	2LZM	-0.1	39.5	2	0	0	1	0	0	0	0	0	0	0	0	0	0	0	0	-1	0	0	0	0	2	0	2	1	0	1	0	1	1	1	4	2	0	0	1	2	1	0	0	0
1449	2LZM	0	62.4	6.7	0	0	1	0	0	0	0	0	0	0	0	0	0	0	0	-1	0	0	0	0	2	0	2	1	0	1	0	1	1	1	4	2	0	0	1	2	1	0	0	0
1450	2LZM	-0.44	47.8	2.5	1	0	0	0	0	0	0	0	0	0	0	0	0	0	0	-1	0	0	0	0	4	1	2	1	0	1	0	1	0	1	2	3	0	0	1	2	0	0	0	0
1451	2LZM	0.44	51.65	3	1	0	0	0	0	0	0	0	0	0	0	0	0	0	0	-1	0	0	0	0	4	1	2	1	0	1	0	1	0	1	2	3	0	0	1	2	0	0	0	0
1452	2LZM	0.43	51.68	3.01	1	0	0	0	0	0	0	0	0	0	0	0	0	0	0	-1	0	0	0	0	4	1	2	1	0	1	0	1	0	1	2	3	0	0	1	2	0	0	0	0
1453	2LZM	0.34	62.2	6.7	1	0	0	0	0	0	0	0	0	0	0	0	0	0	0	-1	0	0	0	0	4	1	2	1	0	1	0	1	0	1	2	3	0	0	1	2	0	0	0	0
1454	2LZM	-0.11	51.68	3.01	0	0	0	0	1	0	0	0	0	0	0	0	0	0	0	-1	0	0	0	0	3	1	2	1	1	1	0	1	0	1	2	3	0	0	1	2	0	0	0	0
1455	2LZM	-0.11	51.68	3.01	0	0	0	1	0	0	0	0	0	0	0	0	0	0	0	-1	0	0	0	0	3	1	2	2	0	1	0	1	0	1	2	3	0	0	1	2	0	0	0	0
1456	2LZM	0	51.68	3.01	0	0	0	0	0	1	0	0	0	0	0	0	0	0	0	-1	0	0	0	0	3	1	2	1	0	2	0	1	0	1	2	3	0	0	1	2	0	0	0	0
1457	2LZM	0.06	51.68	3.01	0	0	0	0	0	0	0	0	0	0	0	0	0	1	0	-1	0	0	0	0	3	1	2	1	0	1	0	1	0	1	2	3	0	1	1	2	0	0	0	0
1458	2LZM	-0.53	51.68	3.01	0	0	0	0	0	0	0	1	0	0	0	0	0	0	0	-1	0	0	0	0	3	1	2	1	0	1	0	2	0	1	2	3	0	0	1	2	0	0	0	0
1459	2LZM	0.04	51.68	3.01	0	0	0	0	0	0	0	0	1	0	0	0	0	0	0	-1	0	0	0	0	3	1	2	1	0	1	0	1	1	1	2	3	0	0	1	2	0	0	0	0
1460	2LZM	0.31	51.68	3.01	0	0	0	0	0	0	0	0	0	1	0	0	0	0	0	-1	0	0	0	0	3	1	2	1	0	1	0	1	0	2	2	3	0	0	1	2	0	0	0	0
1461	2LZM	0.2	51.68	3.01	0	0	0	0	0	0	0	0	0	0	0	1	0	0	0	-1	0	0	0	0	3	1	2	1	0	1	0	1	0	1	2	4	0	0	1	2	0	0	0	0
1462	2LZM	0.39	51.68	3.01	0	0	0	0	0	0	0	0	0	0	1	0	0	0	0	-1	0	0	0	0	3	1	2	1	0	1	0	1	0	1	3	3	0	0	1	2	0	0	0	0
1463	2LZM	0.33	51.68	3.01	0	0	0	0	0	0	0	0	0	0	0	0	1	0	0	-1	0	0	0	0	3	1	2	1	0	1	0	1	0	1	2	3	1	0	1	2	0	0	0	0
1464	2LZM	-0.14	51.68	3.01	0	0	1	0	0	0	0	0	0	0	0	0	0	0	0	-1	0	0	0	0	3	1	3	1	0	1	0	1	0	1	2	3	0	0	1	2	0	0	0	0
1465	2LZM	-3.03	51.68	3.01	0	0	0	0	0	0	0	0	0	0	0	0	0	0	1	-1	0	0	0	0	3	1	2	1	0	1	0	1	0	1	2	3	0	0	2	2	0	0	0	0
1466	2LZM	0.27	51.68	3.01	0	0	0	0	0	0	1	0	0	0	0	0	0	0	0	-1	0	0	0	0	3	1	2	1	0	1	1	1	0	1	2	3	0	0	1	2	0	0	0	0
1467	2LZM	0.24	51.68	3.01	0	1	0	0	0	0	0	0	0	0	0	0	0	0	0	-1	0	0	0	0	3	2	2	1	0	1	0	1	0	1	2	3	0	0	1	2	0	0	0	0
1468	2LZM	0.01	51.68	3.01	0	0	0	0	0	0	0	0	0	0	0	0	0	0	0	-1	1	0	0	0	3	1	2	1	0	1	0	1	0	1	2	3	0	0	1	2	1	0	0	0
1469	2LZM	0.1	51.68	3.01	0	0	0	0	0	0	0	0	0	0	0	0	0	0	0	-1	0	0	0	1	3	1	2	1	0	1	0	1	0	1	2	3	0	0	1	2	0	0	0	1
1470	2LZM	0.05	51.68	3.01	0	0	0	0	0	0	0	0	0	0	0	0	0	0	0	-1	0	1	0	0	3	1	2	1	0	1	0	1	0	1	2	3	0	0	1	2	0	1	0	0
1471	2LZM	0.19	51.68	3.01	0	0	0	0	0	0	0	0	0	0	0	0	0	0	0	-1	0	0	1	0	3	1	2	1	0	1	0	1	0	1	2	3	0	0	1	2	0	0	1	0
1472	2LZM	-1	28.5	2	0	0	0	0	0	0	0	0	1	0	0	0	0	0	0	-1	0	0	0	0	3	2	1	2	1	0	0	0	1	0	3	2	0	0	1	0	0	0	1	2
1473	2LZM	-1.1	63	6.5	0	0	0	0	0	0	0	0	1	0	0	0	0	0	0	-1	0	0	0	0	3	2	1	2	1	0	0	0	1	0	3	2	0	0	1	0	0	0	1	2
1474	2LZM	-1.1	65.4	5.5	0	0	0	0	0	0	0	0	1	0	0	0	0	0	0	-1	0	0	0	0	3	2	1	2	1	0	0	0	1	0	3	2	0	0	1	0	0	0	1	2
1475	2LZM	0.57	65.15	5.4	0	0	0	0	0	0	0	0	0	0	0	0	0	0	0	1	-1	0	0	0	0	0	0	1	0	1	0	3	1	3	2	2	0	0	0	1	2	0	3	0
1476	2LZM	-2.8	41	2	1	0	0	0	0	0	0	0	0	0	0	0	0	0	0	0	-1	0	0	0	2	1	3	1	1	2	0	2	0	2	1	2	0	1	0	0	0	0	0	1
1477	2LZM	-1.5	63	6.5	1	0	0	0	0	0	0	0	0	0	0	0	0	0	0	0	-1	0	0	0	2	1	3	1	1	2	0	2	0	2	1	2	0	1	0	0	0	0	0	1
1478	2LZM	-0.9	41	2	0	0	0	1	0	0	0	0	0	0	0	0	0	0	0	0	-1	0	0	0	1	1	3	2	1	2	0	2	0	2	1	2	0	1	0	0	0	0	0	1
1479	2LZM	-1.2	63	6.5	0	0	0	1	0	0	0	0	0	0	0	0	0	0	0	0	-1	0	0	0	1	1	3	2	1	2	0	2	0	2	1	2	0	1	0	0	0	0	0	1
1480	2LZM	-2.2	41	2	0	0	0	0	0	0	0	1	0	0	0	0	0	0	0	0	-1	0	0	0	1	1	3	1	1	2	0	3	0	2	1	2	0	1	0	0	0	0	0	1
1481	2LZM	-1.6	63	6.5	0	0	0	0	0	0	0	1	0	0	0	0	0	0	0	0	-1	0	0	0	1	1	3	1	1	2	0	3	0	2	1	2	0	1	0	0	0	0	0	1
1482	2LZM	-0.6	41	2	0	0	1	0	0	0	0	0	0	0	0	0	0	0	0	0	-1	0	0	0	1	1	4	1	1	2	0	2	0	2	1	2	0	1	0	0	0	0	0	1
1483	2LZM	-1.1	63	6.5	0	0	1	0	0	0	0	0	0	0	0	0	0	0	0	0	-1	0	0	0	1	1	4	1	1	2	0	2	0	2	1	2	0	1	0	0	0	0	0	1
1484	2LZM	-0.7	41	2	0	0	0	0	0	0	0	0	0	0	0	0	0	0	0	1	-1	0	0	0	1	1	3	1	1	2	0	2	0	2	1	2	0	1	0	1	0	0	0	1
1485	2LZM	-0.2	63	6.5	0	0	0	0	0	0	0	0	0	0	0	0	0	0	0	1	-1	0	0	0	1	1	3	1	1	2	0	2	0	2	1	2	0	1	0	1	0	0	0	1
1486	2LZM	-2.8	41	2	0	0	0	0	0	0	0	0	0	0	0	0	0	0	0	0	-1	0	0	1	1	1	3	1	1	2	0	2	0	2	1	2	0	1	0	0	0	0	0	2
1487	2LZM	-1.5	63	6.5	0	0	0	0	0	0	0	0	0	0	0	0	0	0	0	0	-1	0	0	1	1	1	3	1	1	2	0	2	0	2	1	2	0	1	0	0	0	0	0	2
1488	2LZM	-1.5	51.65	3	1	0	0	0	0	0	0	0	0	0	0	0	0	0	0	0	0	0	0	-1	4	2	1	2	0	2	1	1	0	1	2	1	0	1	0	0	0	0	0	1
1489	2LZM	-1.3	51.55	3	0	0	0	0	0	0	0	0	0	0	0	0	0	0	0	0	1	0	0	-1	3	2	2	2	0	0	1	1	0	1	3	1	0	1	0	0	1	0	0	1
1490	2LZM	-1.7	51.65	3	1	0	0	0	0	0	0	0	0	0	0	0	0	0	0	0	0	0	0	-1	3	3	1	2	0	0	0	0	0	1	3	2	0	0	1	1	0	0	1	1
1491	2LZM	-1.6	51.55	3	0	0	0	0	0	0	0	0	0	0	0	0	0	0	0	0	1	0	0	-1	2	3	1	2	0	0	0	0	0	1	3	2	0	0	1	1	1	0	1	1
1492	2LZM	-1.8	51.65	3	1	0	0	0	0	0	0	0	0	0	0	0	0	0	0	0	0	0	0	-1	3	2	1	2	1	0	0	0	0	1	2	1	1	0	1	1	0	0	1	2
1493	2LZM	-1.3	65.3	5.4	-1	0	0	0	0	0	0	0	0	0	1	0	0	0	0	0	0	0	0	0	2	2	1	1	0	1	2	0	0	0	3	2	1	0	0	1	0	2	0	1
1494	2LZM	-1.9	65.3	5.4	-1	0	0	0	0	0	0	0	0	0	0	0	1	0	0	0	0	0	0	0	2	2	1	1	0	1	2	0	0	0	2	2	2	0	0	1	0	2	0	1
1495	2LZM	-0.8	41.4	1.99	-1	0	0	0	0	0	0	0	0	0	0	0	0	0	0	0	0	0	0	1	2	2	1	1	0	1	2	0	0	0	2	2	1	0	0	1	0	2	0	2
1496	2LZM	-0.7	52.1	2.8	-1	0	0	0	0	0	0	0	0	0	0	0	0	0	0	0	0	0	0	1	2	2	1	1	0	1	2	0	0	0	2	2	1	0	0	1	0	2	0	2
1497	2LZM	-1	51.55	3	-1	0	0	0	0	0	0	0	0	0	0	0	0	0	0	1	0	0	0	0	2	2	1	1	0	1	2	0	0	0	2	2	0	0	0	2	0	2	1	1
1498	2LZM	-0.1	51.55	3	-1	0	0	0	0	0	0	0	0	0	0	0	0	0	0	1	0	0	0	0	2	2	2	1	0	1	1	0	0	0	1	1	0	0	1	2	1	2	1	1
1499	2LZM	-2.29	47	3	-1	0	0	0	0	0	0	0	0	0	0	0	0	0	0	0	1	0	0	0	0	4	2	0	0	0	1	0	0	1	0	1	0	1	1	0	5	1	1	1
1500	2LZM	-1.5	70	6.5	-1	0	0	0	0	0	0	0	0	0	0	0	0	0	0	0	1	0	0	0	0	4	2	0	0	0	1	0	0	1	0	1	0	1	1	0	5	1	1	1
1501	2LZM	-1.65	65.5	6	-1	0	0	0	0	0	0	0	0	0	0	0	0	0	0	0	1	0	0	0	0	1	1	1	0	0	0	1	0	0	1	1	0	1	0	0	5	1	1	0
1502	2LZM	1.2	51.7	3	0	0	0	0	0	-1	0	0	0	0	0	0	0	0	0	0	0	0	0	1	1	0	2	0	0	0	1	3	0	1	1	0	2	2	0	1	2	0	0	3
1503	2LZM	0.7	65.2	5.4	0	0	0	0	0	-1	0	0	0	0	0	0	0	0	0	0	0	0	0	1	1	0	2	0	0	0	1	3	0	1	1	0	2	2	0	1	2	0	0	3
1504	2LZM	0.16	40.75	2.02	1	0	0	0	0	-1	0	0	0	0	0	0	0	0	0	0	0	0	0	0	4	3	1	1	0	0	2	0	0	0	2	2	1	0	0	1	0	1	0	1
1505	2LZM	0.16	40.8	2	1	0	0	0	0	-1	0	0	0	0	0	0	0	0	0	0	0	0	0	0	4	3	1	1	0	0	2	0	0	0	2	2	1	0	0	1	0	1	0	1
1506	2LZM	-1.16	47	3	0	0	0	0	0	-1	0	0	0	0	0	1	0	0	0	0	0	0	0	0	3	3	1	1	0	0	2	0	0	0	2	3	1	0	0	1	0	1	0	1
1507	2LZM	-3.1	51.65	3	1	0	0	0	0	0	0	0	0	0	0	0	0	-1	0	0	0	0	0	0	3	2	1	0	1	1	1	3	0	1	1	0	2	0	0	0	1	0	0	2
1508	2LZM	-3.5	51.76	3.01	1	0	0	0	0	0	0	0	0	0	0	0	0	-1	0	0	0	0	0	0	3	3	1	1	0	0	0	1	0	1	0	2	0	0	0	0	4	1	1	1
1509	2LZM	-3.5	51.8	3.01	1	0	0	0	0	0	0	0	0	0	0	0	0	-1	0	0	0	0	0	0	3	3	1	1	0	0	0	1	0	1	0	2	0	0	0	0	4	1	1	1
1510	2LZM	-3.8	64.88	5.7	1	0	0	0	0	0	0	0	0	0	0	0	0	-1	0	0	0	0	0	0	3	3	1	1	0	0	0	1	0	1	0	2	0	0	0	0	4	1	1	1
1511	2LZM	-3.4	65.3	5.4	1	0	0	0	0	0	0	0	0	0	0	0	0	-1	0	0	0	0	0	0	3	3	1	1	0	0	0	1	0	1	0	2	0	0	0	0	4	1	1	1
1512	2LZM	-0.5	51.76	3.01	0	0	0	0	0	0	0	0	0	1	0	0	0	-1	0	0	0	0	0	0	2	3	1	1	0	0	0	1	0	2	0	2	0	0	0	0	4	1	1	1
1513	2LZM	-0.2	64.88	5.7	0	0	0	0	0	0	0	0	0	1	0	0	0	-1	0	0	0	0	0	0	2	3	1	1	0	0	0	1	0	2	0	2	0	0	0	0	4	1	1	1
1514	2LZM	0.2	51.76	3.01	0	0	0	0	0	0	0	0	0	0	1	0	0	-1	0	0	0	0	0	0	2	3	1	1	0	0	0	1	0	1	1	2	0	0	0	0	4	1	1	1
1515	2LZM	0.3	64.88	5.7	0	0	0	0	0	0	0	0	0	0	1	0	0	-1	0	0	0	0	0	0	2	3	1	1	0	0	0	1	0	1	1	2	0	0	0	0	4	1	1	1
1516	2LZM	0.35	65.15	5.4	0	0	0	0	0	0	0	0	0	0	1	0	0	-1	0	0	0	0	0	0	2	3	1	1	0	0	0	1	0	1	1	2	0	0	0	0	4	1	1	1
1517	2LZM	-0.8	51.76	3.01	0	0	0	0	0	0	0	0	0	0	0	0	1	-1	0	0	0	0	0	0	2	3	1	1	0	0	0	1	0	1	0	2	1	0	0	0	4	1	1	1
1518	2LZM	-0.6	64.88	5.7	0	0	0	0	0	0	0	0	0	0	0	0	1	-1	0	0	0	0	0	0	2	3	1	1	0	0	0	1	0	1	0	2	1	0	0	0	4	1	1	1
1519	2LZM	-0.6	65.3	5.42	0	0	0	0	0	0	0	0	0	0	0	0	1	-1	0	0	0	0	0	0	2	3	1	1	0	0	0	1	0	1	0	2	1	0	0	0	4	1	1	1
1520	2LZM	-1.8	51.76	3.01	0	0	0	0	0	0	0	0	0	0	0	0	0	-1	0	0	0	0	0	1	2	3	1	1	0	0	0	1	0	1	0	2	0	0	0	0	4	1	1	2
1521	2LZM	-1.8	64.88	5.7	0	0	0	0	0	0	0	0	0	0	0	0	0	-1	0	0	0	0	0	1	2	3	1	1	0	0	0	1	0	1	0	2	0	0	0	0	4	1	1	2
1522	2LZM	0.5	38.8	2	1	0	0	0	0	0	0	-1	0	0	0	0	0	0	0	0	0	0	0	0	2	1	1	0	0	1	2	2	0	0	2	0	2	2	0	1	2	0	0	1
1523	2LZM	0.1	41.9	2	1	0	0	0	0	0	0	-1	0	0	0	0	0	0	0	0	0	0	0	0	2	1	1	0	0	1	2	2	0	0	2	0	2	2	0	1	2	0	0	1
1524	2LZM	0.54	46.2	2.5	1	0	0	0	0	0	0	-1	0	0	0	0	0	0	0	0	0	0	0	0	2	1	1	0	0	1	2	2	0	0	2	0	2	2	0	1	2	0	0	1
1525	2LZM	0.54	53.6	3	1	0	0	0	0	0	0	-1	0	0	0	0	0	0	0	0	0	0	0	0	2	1	1	0	0	1	2	2	0	0	2	0	2	2	0	1	2	0	0	1
1526	2LZM	0.3	64.7	6.5	1	0	0	0	0	0	0	-1	0	0	0	0	0	0	0	0	0	0	0	0	2	1	1	0	0	1	2	2	0	0	2	0	2	2	0	1	2	0	0	1
1527	2LZM	0.3	65.15	5.4	0	0	0	0	0	1	0	-1	0	0	0	0	0	0	0	0	0	0	0	0	1	1	1	0	0	2	2	2	0	0	2	0	2	2	0	1	2	0	0	1
1528	2LZM	-1.4	41.9	2	0	0	0	1	0	0	0	-1	0	0	0	0	0	0	0	0	0	0	0	0	1	2	1	2	0	0	0	0	0	1	1	2	0	1	0	0	4	1	1	1
1529	2LZM	-2.3	64.7	6.5	0	0	0	1	0	0	0	-1	0	0	0	0	0	0	0	0	0	0	0	0	1	2	1	2	0	0	0	0	0	1	1	2	0	1	0	0	4	1	1	1
1530	2LZM	-3.4	51.65	3	1	0	0	0	0	0	0	0	0	-1	0	0	0	0	0	0	0	0	0	0	3	2	1	1	1	1	1	1	0	0	2	0	2	1	0	0	1	0	0	2
1531	2LZM	-1.6	65.3	5.42	0	0	0	0	0	0	0	0	0	-1	0	0	1	0	0	0	0	0	0	0	2	2	1	1	1	1	1	1	0	0	2	0	3	1	0	0	1	0	0	2
1532	2LZM	0	41.9	2	0	0	0	0	0	0	0	1	0	0	0	-1	0	0	0	0	0	0	0	0	2	2	2	1	0	1	2	1	0	0	3	0	1	0	0	1	1	1	0	1
1533	2LZM	-0.1	64.7	6.5	0	0	0	0	0	0	0	1	0	0	0	-1	0	0	0	0	0	0	0	0	2	2	2	1	0	1	2	1	0	0	3	0	1	0	0	1	1	1	0	1
1534	2LZM	-1	25	5.3	0	0	0	0	0	1	0	0	0	0	0	-1	0	0	0	0	0	0	0	0	3	1	3	1	0	2	1	0	0	0	1	0	0	0	1	1	1	2	1	1
1535	2LZM	-0.2	50.9	2.8	0	0	0	0	0	1	0	0	0	0	0	-1	0	0	0	0	0	0	0	0	3	1	3	1	0	2	1	0	0	0	1	0	0	0	1	1	1	2	1	1
1536	2LZM	-1	66.7	5.3	0	0	0	0	0	1	0	0	0	0	0	-1	0	0	0	0	0	0	0	0	3	1	3	1	0	2	1	0	0	0	1	0	0	0	1	1	1	2	1	1
1537	2LZM	-0.7	25	5.3	0	0	0	0	0	1	0	0	0	0	0	-1	0	0	0	0	0	0	0	0	1	3	2	0	0	1	1	1	0	1	0	0	0	1	1	0	4	1	1	1
1538	2LZM	0.1	50.9	2.8	0	0	0	0	0	1	0	0	0	0	0	-1	0	0	0	0	0	0	0	0	1	3	2	0	0	1	1	1	0	1	0	0	0	1	1	0	4	1	1	1
1539	2LZM	-0.7	66.7	5.3	0	0	0	0	0	1	0	0	0	0	0	-1	0	0	0	0	0	0	0	0	1	3	2	0	0	1	1	1	0	1	0	0	0	1	1	0	4	1	1	1
1540	2LZM	-3.5	51.65	3.01	1	0	0	0	0	0	0	0	0	0	-1	0	0	0	0	0	0	0	0	0	2	2	1	1	0	0	2	2	0	0	1	1	1	1	0	1	2	1	0	1
1541	2LZM	-3.5	51.8	3.01	1	0	0	0	0	0	0	0	0	0	-1	0	0	0	0	0	0	0	0	0	2	2	1	1	0	0	2	2	0	0	1	1	1	1	0	1	2	1	0	1
1542	2LZM	-0.7	65.3	5.42	0	0	0	0	0	0	0	0	0	0	-1	0	1	0	0	0	0	0	0	0	1	2	1	1	0	0	2	2	0	0	1	1	2	1	0	1	2	1	0	1
1543	2LZM	-2.7	51.65	3.01	1	0	0	0	0	0	0	0	0	0	-1	0	0	0	0	0	0	0	0	0	4	2	1	1	0	1	2	1	0	0	1	1	1	1	0	1	1	1	0	0
1544	2LZM	-2.7	51.8	3.01	1	0	0	0	0	0	0	0	0	0	-1	0	0	0	0	0	0	0	0	0	4	2	1	1	0	1	2	1	0	0	1	1	1	1	0	1	1	1	0	0
1545	2LZM	-2.3	65.3	5.4	1	0	0	0	0	0	0	0	0	0	-1	0	0	0	0	0	0	0	0	0	4	2	1	1	0	1	2	1	0	0	1	1	1	1	0	1	1	1	0	0
1546	2LZM	-0.8	65.3	5.42	0	0	0	0	0	0	0	0	0	0	-1	0	1	0	0	0	0	0	0	0	3	2	1	1	0	1	2	1	0	0	1	1	2	1	0	1	1	1	0	0
1547	2LZM	-4.19	40.75	2.02	1	0	0	0	0	0	0	0	0	0	-1	0	0	0	0	0	0	0	0	0	4	2	2	1	0	1	1	0	0	0	0	2	0	0	0	1	1	2	1	1
1548	2LZM	-4.3	51.8	3.01	1	0	0	0	0	0	0	0	0	0	-1	0	0	0	0	0	0	0	0	0	4	2	2	1	0	1	1	0	0	0	0	2	0	0	0	1	1	2	1	1
1549	2LZM	-4.9	51.6	3	0	0	0	1	0	0	0	0	0	0	-1	0	0	0	0	0	0	0	0	0	3	2	2	2	0	1	1	0	0	0	0	2	0	0	0	1	1	2	1	1
1550	2LZM	-5.7	61.9	6.5	0	0	0	1	0	0	0	0	0	0	-1	0	0	0	0	0	0	0	0	0	3	2	2	2	0	1	1	0	0	0	0	2	0	0	0	1	1	2	1	1
1551	2LZM	-5.5	64.6	4.4	0	0	0	1	0	0	0	0	0	0	-1	0	0	0	0	0	0	0	0	0	3	2	2	2	0	1	1	0	0	0	0	2	0	0	0	1	1	2	1	1
1552	2LZM	-0.2	41.4	1.99	0	0	0	0	0	0	0	0	0	0	-1	0	0	1	0	0	0	0	0	0	3	2	2	1	0	1	1	0	0	0	0	2	0	1	0	1	1	2	1	1
1553	2LZM	-0.3	52.1	2.86	0	0	0	0	0	0	0	0	0	0	-1	0	0	1	0	0	0	0	0	0	3	2	2	1	0	1	1	0	0	0	0	2	0	1	0	1	1	2	1	1
1554	2LZM	-0.4	65.3	5.42	0	0	0	0	0	0	0	0	0	0	-1	0	1	0	0	0	0	0	0	0	3	2	2	1	0	1	1	0	0	0	0	2	1	0	0	1	1	2	1	1
1555	2LZM	-2.2	47.9	10.4	0	0	0	0	0	0	0	0	0	0	0	1	-1	0	0	0	0	0	0	0	2	2	1	0	1	1	1	2	0	1	1	1	1	1	0	0	1	0	0	3
1556	2LZM	-8.9	51.6	3	0	0	0	0	0	0	0	0	0	0	0	1	-1	0	0	0	0	0	0	0	2	2	1	0	1	1	1	2	0	1	1	1	1	1	0	0	1	0	0	3
1557	2LZM	-6.9	65.3	5.3	0	0	0	0	0	0	0	0	0	0	0	1	-1	0	0	0	0	0	0	0	2	2	1	0	1	1	1	2	0	1	1	1	1	1	0	0	1	0	0	3
1558	2LZM	-0.74	51.76	3.01	0	0	0	0	0	0	0	0	0	0	1	0	-1	0	0	0	0	0	0	0	2	2	1	0	1	1	1	2	0	1	2	0	1	1	0	0	1	0	0	3
1559	2LZM	-0.82	64.89	5.7	0	0	0	0	0	0	0	0	0	0	1	0	-1	0	0	0	0	0	0	0	2	2	1	0	1	1	1	2	0	1	2	0	1	1	0	0	1	0	0	3
1560	2LZM	-2.3	51.65	3	1	0	0	0	0	0	0	0	0	0	0	0	-1	0	0	0	0	0	0	0	3	0	1	0	1	1	1	3	0	1	1	0	1	2	0	0	2	0	0	2
1561	2LZM	-3.4	47	3	0	0	0	0	0	0	0	0	0	0	0	1	-1	0	0	0	0	0	0	0	2	0	1	0	1	1	1	3	0	1	1	1	1	2	0	0	2	0	0	2
1562	2LZM	0.5	47	3	0	0	0	0	0	0	0	0	0	0	1	0	-1	0	0	0	0	0	0	0	2	0	1	0	1	1	1	3	0	1	2	0	1	2	0	0	2	0	0	2
1563	2LZM	-0.2	51.65	3.01	1	0	0	0	0	0	0	0	0	0	0	0	-1	0	0	0	0	0	0	0	3	2	1	1	0	1	2	1	0	0	2	1	0	1	0	1	1	1	0	1
1564	2LZM	-1.6	47	3	0	0	0	0	0	0	0	0	0	0	0	1	-1	0	0	0	0	0	0	0	2	2	1	1	0	1	2	1	0	0	2	2	0	1	0	1	1	1	0	1
1565	2LZM	0.5	47	3	0	0	0	0	0	0	0	0	0	0	1	0	-1	0	0	0	0	0	0	0	2	2	1	1	0	1	2	1	0	0	3	1	0	1	0	1	1	1	0	1
1566	2LZM	-1.5	59	5.4	1	0	-1	0	0	0	0	0	0	0	0	0	0	0	0	0	0	0	0	0	3	2	0	1	1	1	1	2	0	1	1	0	2	1	0	0	1	0	0	2
1567	2LZM	0.17	51.65	3.01	1	0	-1	0	0	0	0	0	0	0	0	0	0	0	0	0	0	0	0	0	2	2	0	0	0	1	2	3	0	0	2	1	1	1	0	1	2	0	0	1
1568	2LZM	-0.1	40.9	2	0	0	-1	1	0	0	0	0	0	0	0	0	0	0	0	0	0	0	0	0	1	2	0	1	0	1	2	3	0	0	2	1	1	1	0	1	2	0	0	1
1569	2LZM	0.34	53.42	3	0	0	-1	1	0	0	0	0	0	0	0	0	0	0	0	0	0	0	0	0	1	2	0	1	0	1	2	3	0	0	2	1	1	1	0	1	2	0	0	1
1570	2LZM	0.6	66.1	5.7	0	0	-1	1	0	0	0	0	0	0	0	0	0	0	0	0	0	0	0	0	1	2	0	1	0	1	2	3	0	0	2	1	1	1	0	1	2	0	0	1
1571	2LZM	0.6	66.51	5.4	0	0	-1	1	0	0	0	0	0	0	0	0	0	0	0	0	0	0	0	0	1	2	0	1	0	1	2	3	0	0	2	1	1	1	0	1	2	0	0	1
1572	2LZM	1.3	66.48	5.4	0	0	-1	0	0	0	0	0	0	0	0	0	0	1	0	0	0	0	0	0	3	2	1	1	0	1	2	0	0	0	1	2	0	1	0	1	0	2	1	1
1573	2LZM	1.2	66.48	5.4	0	0	-1	0	0	0	0	0	0	1	0	0	0	0	0	0	0	0	0	0	3	2	1	1	0	1	2	0	0	1	1	2	0	0	0	1	0	2	1	1
1574	2LZM	1.5	66.48	5.4	0	0	-1	0	0	0	0	0	0	0	0	0	1	0	0	0	0	0	0	0	3	2	1	1	0	1	2	0	0	0	1	2	1	0	0	1	0	2	1	1
1575	2LZM	-0.1	40.9	2	0	0	-1	1	0	0	0	0	0	0	0	0	0	0	0	0	0	0	0	0	1	3	1	1	0	0	1	0	0	1	0	2	0	1	1	1	3	1	1	1
1576	2LZM	0.4	53.42	3	0	0	-1	1	0	0	0	0	0	0	0	0	0	0	0	0	0	0	0	0	1	3	1	1	0	0	1	0	0	1	0	2	0	1	1	1	3	1	1	1
1577	2LZM	0.5	66.1	6.9	0	0	-1	1	0	0	0	0	0	0	0	0	0	0	0	0	0	0	0	0	1	3	1	1	0	0	1	0	0	1	0	2	0	1	1	1	3	1	1	1
1578	2LZM	0.41	66.51	5.4	0	0	-1	1	0	0	0	0	0	0	0	0	0	0	0	0	0	0	0	0	1	3	1	1	0	0	1	0	0	1	0	2	0	1	1	1	3	1	1	1
1579	2LZM	0.2	40.4	2	0	0	-1	0	0	1	0	0	0	0	0	0	0	0	0	0	0	0	0	0	1	3	1	0	0	1	1	0	0	1	0	2	0	1	1	1	3	1	1	1
1580	2LZM	0.5	64.5	6.5	0	0	-1	0	0	1	0	0	0	0	0	0	0	0	0	0	0	0	0	0	1	3	1	0	0	1	1	0	0	1	0	2	0	1	1	1	3	1	1	1
1581	2LZM	0.5	66.7	5.5	0	0	-1	0	0	1	0	0	0	0	0	0	0	0	0	0	0	0	0	0	1	3	1	0	0	1	1	0	0	1	0	2	0	1	1	1	3	1	1	1
1582	2LZM	-0.6	39.5	2	0	0	-1	0	0	0	0	0	1	0	0	0	0	0	0	0	0	0	0	0	1	3	1	0	0	0	1	0	1	1	0	2	0	1	1	1	3	1	1	1
1583	2LZM	0.3	62.4	6.7	0	0	-1	0	0	0	0	0	1	0	0	0	0	0	0	0	0	0	0	0	1	3	1	0	0	0	1	0	1	1	0	2	0	1	1	1	3	1	1	1
1584	2LZM	-0.21	65.15	5.4	0	0	-1	1	0	0	0	0	0	0	0	0	0	0	0	0	0	0	0	0	1	1	0	2	0	0	0	1	0	0	1	1	0	0	0	0	2	1	1	0
1585	2LZM	-0.9	42	2.1	1	0	0	0	0	0	-1	0	0	0	0	0	0	0	0	0	0	0	0	0	3	1	1	0	1	1	0	3	0	1	1	0	2	2	0	0	1	0	0	2
1586	2LZM	-0.6	66.3	5.8	1	0	0	0	0	0	-1	0	0	0	0	0	0	0	0	0	0	0	0	0	3	1	1	0	1	1	0	3	0	1	1	0	2	2	0	0	1	0	0	2
1587	2LZM	-0.5	42	2.1	0	0	0	0	0	1	-1	0	0	0	0	0	0	0	0	0	0	0	0	0	2	1	1	0	1	2	0	3	0	1	1	0	2	2	0	0	1	0	0	2
1588	2LZM	-1.1	66.3	5.8	0	0	0	0	0	1	-1	0	0	0	0	0	0	0	0	0	0	0	0	0	2	1	1	0	1	2	0	3	0	1	1	0	2	2	0	0	1	0	0	2
1589	2LZM	-1.7	42	2.1	0	0	0	0	0	0	-1	1	0	0	0	0	0	0	0	0	0	0	0	0	2	1	1	0	1	1	0	4	0	1	1	0	2	2	0	0	1	0	0	2
1590	2LZM	-1.5	66.3	5.8	0	0	0	0	0	0	-1	1	0	0	0	0	0	0	0	0	0	0	0	0	2	1	1	0	1	1	0	4	0	1	1	0	2	2	0	0	1	0	0	2
1591	2LZM	-1.2	59	5.4	0	0	0	0	0	0	-1	0	0	0	0	0	1	0	0	0	0	0	0	0	2	1	1	0	1	1	0	3	0	1	1	0	3	2	0	0	1	0	0	2
1592	2LZM	-0.24	51.65	3.01	1	0	0	0	0	0	-1	0	0	0	0	0	0	0	0	0	0	0	0	0	3	2	1	1	0	1	1	1	0	0	2	1	1	1	0	1	1	1	0	1
1593	2LZM	-0.22	51.65	3.01	1	0	0	0	0	0	-1	0	0	0	0	0	0	0	0	0	0	0	0	0	3	2	2	1	0	1	1	0	0	0	2	1	1	1	0	1	1	1	0	1
1594	2LZM	0.3	40.4	2	0	0	0	0	0	1	-1	0	0	0	0	0	0	0	0	0	0	0	0	0	2	2	2	1	0	2	1	0	0	0	2	1	1	1	0	1	1	1	0	1
1595	2LZM	0.4	64.5	6.5	0	0	0	0	0	1	-1	0	0	0	0	0	0	0	0	0	0	0	0	0	2	2	2	1	0	2	1	0	0	0	2	1	1	1	0	1	1	1	0	1
1596	2LZM	0.1	66.7	5.5	0	0	0	0	0	1	-1	0	0	0	0	0	0	0	0	0	0	0	0	0	2	2	2	1	0	2	1	0	0	0	2	1	1	1	0	1	1	1	0	1
1597	2LZM	-0.18	51.65	3.01	1	-1	0	0	0	0	0	0	0	0	0	0	0	0	0	0	0	0	0	0	2	1	1	1	0	1	2	2	0	0	2	1	1	1	0	1	1	1	0	1
1598	2LZM	-0.2	50.9	2.8	0	-1	0	0	0	1	0	0	0	0	0	0	0	0	0	0	0	0	0	0	1	1	1	1	0	2	2	2	0	0	2	1	1	1	0	1	1	1	0	1
1599	2LZM	-0.04	66.7	5.3	0	-1	0	0	0	1	0	0	0	0	0	0	0	0	0	0	0	0	0	0	1	1	1	1	0	2	2	2	0	0	2	1	1	1	0	1	1	1	0	1
1600	2LZM	-0.29	65.15	5.4	0	-1	0	0	0	0	0	0	1	0	0	0	0	0	0	0	0	0	0	0	1	1	1	1	0	1	2	2	1	0	2	1	1	1	0	1	1	1	0	1
1601	2LZM	-0.3	40.9	2	0	-1	0	0	0	0	0	0	0	0	0	0	1	0	0	0	0	0	0	0	1	1	1	1	0	1	2	2	0	0	2	1	2	1	0	1	1	1	0	1
1602	2LZM	0.1	66.1	5.7	0	-1	0	0	0	0	0	0	0	0	0	0	1	0	0	0	0	0	0	0	1	1	1	1	0	1	2	2	0	0	2	1	2	1	0	1	1	1	0	1
1603	2LZM	0.2	50.9	2.8	0	-1	0	0	0	1	0	0	0	0	0	0	0	0	0	0	0	0	0	0	2	2	1	1	0	1	0	1	0	1	0	2	0	1	0	0	4	1	1	1
1604	2LZM	-1.1	66.7	5.3	0	-1	0	0	0	1	0	0	0	0	0	0	0	0	0	0	0	0	0	0	2	2	1	1	0	1	0	1	0	1	0	2	0	1	0	0	4	1	1	1
1605	2LZM	1.27	51.65	3.01	1	0	0	0	0	0	0	0	0	0	0	0	0	0	0	-1	0	0	0	0	2	2	1	0	0	1	2	2	0	0	2	1	1	1	0	0	2	1	0	1
1606	2LZM	1.4	51.7	3	0	0	0	0	0	0	0	0	0	0	0	0	0	1	0	-1	0	0	0	0	1	2	1	0	0	1	2	2	0	0	2	1	1	2	0	0	2	1	0	1
1607	2LZM	1.1	65.09	5.4	0	0	0	0	0	0	0	0	0	0	0	0	0	1	0	-1	0	0	0	0	1	2	1	0	0	1	2	2	0	0	2	1	1	2	0	0	2	1	0	1
1608	2LZM	1.1	66.48	5.4	0	0	0	0	0	0	0	0	0	0	0	0	0	1	0	-1	0	0	0	0	1	2	1	0	0	1	2	2	0	0	2	1	1	2	0	0	2	1	0	1
1609	2LZM	1.7	66.48	5.4	0	0	0	0	0	0	0	0	0	1	0	0	0	0	0	-1	0	0	0	0	1	2	1	0	0	1	2	2	0	1	2	1	1	1	0	0	2	1	0	1
1610	2LZM	2	66.48	5.4	0	0	0	0	0	0	0	0	0	0	0	0	0	0	0	-1	0	0	0	1	1	2	1	0	0	1	2	2	0	0	2	1	1	1	0	0	2	1	0	2
1611	2LZM	-0.3	39.5	2	0	0	0	1	0	0	0	0	0	0	0	0	0	0	0	0	-1	0	0	0	1	0	2	1	0	1	1	3	0	1	1	0	2	2	0	1	1	0	0	2
1612	2LZM	0.6	62.4	6.7	0	0	0	1	0	0	0	0	0	0	0	0	0	0	0	0	-1	0	0	0	1	0	2	1	0	1	1	3	0	1	1	0	2	2	0	1	1	0	0	2
1613	2LZM	0	39.5	2	0	0	1	0	0	0	0	0	0	0	0	0	0	0	0	0	-1	0	0	0	1	0	3	0	0	1	1	3	0	1	1	0	2	2	0	1	1	0	0	2
1614	2LZM	0.1	62.4	6.7	0	0	1	0	0	0	0	0	0	0	0	0	0	0	0	0	-1	0	0	0	1	0	3	0	0	1	1	3	0	1	1	0	2	2	0	1	1	0	0	2
1615	2LZM	-0.14	51.65	3.01	1	0	0	0	0	0	0	0	0	0	0	0	0	0	0	0	-1	0	0	0	2	1	1	0	0	1	2	3	0	0	2	1	2	1	0	1	1	0	0	1
1616	2LZM	-0.5	40.4	2	0	0	0	0	0	1	0	0	0	0	0	0	0	0	0	0	-1	0	0	0	1	1	1	0	0	2	2	3	0	0	2	1	2	1	0	1	1	0	0	1
1617	2LZM	-0.5	40.9	2	0	0	0	0	0	1	0	0	0	0	0	0	0	0	0	0	-1	0	0	0	1	1	1	0	0	2	2	3	0	0	2	1	2	1	0	1	1	0	0	1
1618	2LZM	-0.2	52.6	3	0	0	0	0	0	1	0	0	0	0	0	0	0	0	0	0	-1	0	0	0	1	1	1	0	0	2	2	3	0	0	2	1	2	1	0	1	1	0	0	1
1619	2LZM	-0.1	63.6	4	0	0	0	0	0	1	0	0	0	0	0	0	0	0	0	0	-1	0	0	0	1	1	1	0	0	2	2	3	0	0	2	1	2	1	0	1	1	0	0	1
1620	2LZM	0.3	64.6	6.5	0	0	0	0	0	1	0	0	0	0	0	0	0	0	0	0	-1	0	0	0	1	1	1	0	0	2	2	3	0	0	2	1	2	1	0	1	1	0	0	1
1621	2LZM	0.3	66.1	6.5	0	0	0	0	0	1	0	0	0	0	0	0	0	0	0	0	-1	0	0	0	1	1	1	0	0	2	2	3	0	0	2	1	2	1	0	1	1	0	0	1
1622	2LZM	0	66.7	5.5	0	0	0	0	0	1	0	0	0	0	0	0	0	0	0	0	-1	0	0	0	1	1	1	0	0	2	2	3	0	0	2	1	2	1	0	1	1	0	0	1
1623	2LZM	0.39	65.15	5.4	0	0	0	0	0	0	0	0	0	0	0	0	0	0	0	1	-1	0	0	0	2	3	1	1	0	0	0	1	0	1	0	1	0	1	1	1	4	1	0	1
1624	2LZM	-1.5	59	5.4	1	0	0	0	0	0	0	0	0	0	0	0	0	0	0	0	-1	0	0	0	3	3	1	1	0	0	0	1	0	1	0	1	0	1	1	0	3	1	1	1
1625	2LZM	-0.5	59	5.4	0	0	0	0	1	0	0	0	0	0	0	0	0	0	0	0	-1	0	0	0	2	3	1	1	1	0	0	1	0	1	0	1	0	1	1	0	3	1	1	1
1626	2LZM	-0.4	59	5.4	0	0	0	0	0	0	0	0	0	1	0	0	0	0	0	0	-1	0	0	0	2	3	1	1	0	0	0	1	0	2	0	1	0	1	1	0	3	1	1	1
1627	2LZM	-2.6	40	3	0	0	0	0	0	0	0	0	0	0	0	0	0	0	0	1	-1	0	0	0	2	3	1	1	0	0	0	1	0	1	0	1	0	1	1	1	3	1	1	1
1628	2LZM	-2	59	5.4	0	0	0	0	0	0	0	0	0	0	0	0	0	0	0	1	-1	0	0	0	2	3	1	1	0	0	0	1	0	1	0	1	0	1	1	1	3	1	1	1
1629	2LZM	0.2	59	5.4	0	0	0	0	0	0	0	0	0	0	0	0	0	0	0	0	-1	0	0	1	2	3	1	1	0	0	0	1	0	1	0	1	0	1	1	0	3	1	1	2
1630	2LZM	-1.1	38.8	2	1	0	0	0	0	0	0	0	0	0	0	0	0	0	0	0	-1	0	0	0	2	2	1	1	0	0	0	1	0	1	1	1	0	1	0	0	3	1	1	1
1631	2LZM	-1.4	42	2	1	0	0	0	0	0	0	0	0	0	0	0	0	0	0	0	-1	0	0	0	2	2	1	1	0	0	0	1	0	1	1	1	0	1	0	0	3	1	1	1
1632	2LZM	-0.9	46.2	2.5	1	0	0	0	0	0	0	0	0	0	0	0	0	0	0	0	-1	0	0	0	2	2	1	1	0	0	0	1	0	1	1	1	0	1	0	0	3	1	1	1
1633	2LZM	-0.5	53.6	3	1	0	0	0	0	0	0	0	0	0	0	0	0	0	0	0	-1	0	0	0	2	2	1	1	0	0	0	1	0	1	1	1	0	1	0	0	3	1	1	1
1634	2LZM	-1.3	42	2	0	0	0	0	1	0	0	0	0	0	0	0	0	0	0	0	-1	0	0	0	1	2	1	1	1	0	0	1	0	1	1	1	0	1	0	0	3	1	1	1
1635	2LZM	-1.1	42	2	0	0	0	1	0	0	0	0	0	0	0	0	0	0	0	0	-1	0	0	0	1	2	1	2	0	0	0	1	0	1	1	1	0	1	0	0	3	1	1	1
1636	2LZM	-1.5	38.8	2	0	0	0	0	0	1	0	0	0	0	0	0	0	0	0	0	-1	0	0	0	1	2	1	1	0	1	0	1	0	1	1	1	0	1	0	0	3	1	1	1
1637	2LZM	-1.5	42	2	0	0	0	0	0	1	0	0	0	0	0	0	0	0	0	0	-1	0	0	0	1	2	1	1	0	1	0	1	0	1	1	1	0	1	0	0	3	1	1	1
1638	2LZM	-1.3	46.2	2.5	0	0	0	0	0	1	0	0	0	0	0	0	0	0	0	0	-1	0	0	0	1	2	1	1	0	1	0	1	0	1	1	1	0	1	0	0	3	1	1	1
1639	2LZM	-0.8	53.6	3	0	0	0	0	0	1	0	0	0	0	0	0	0	0	0	0	-1	0	0	0	1	2	1	1	0	1	0	1	0	1	1	1	0	1	0	0	3	1	1	1
1640	2LZM	-2.4	42	2	0	0	0	0	0	0	0	0	0	0	0	0	0	1	0	0	-1	0	0	0	1	2	1	1	0	0	0	1	0	1	1	1	0	2	0	0	3	1	1	1
1641	2LZM	-1.1	42	2	0	0	0	0	0	0	0	1	0	0	0	0	0	0	0	0	-1	0	0	0	1	2	1	1	0	0	0	2	0	1	1	1	0	1	0	0	3	1	1	1
1642	2LZM	-2.1	42	2	0	0	0	0	0	0	0	0	1	0	0	0	0	0	0	0	-1	0	0	0	1	2	1	1	0	0	0	1	1	1	1	1	0	1	0	0	3	1	1	1
1643	2LZM	-2.1	38.8	2	0	0	0	0	0	0	0	0	0	1	0	0	0	0	0	0	-1	0	0	0	1	2	1	1	0	0	0	1	0	2	1	1	0	1	0	0	3	1	1	1
1644	2LZM	-2.9	42	2	0	0	0	0	0	0	0	0	0	1	0	0	0	0	0	0	-1	0	0	0	1	2	1	1	0	0	0	1	0	2	1	1	0	1	0	0	3	1	1	1
1645	2LZM	-1.9	46.2	2.5	0	0	0	0	0	0	0	0	0	1	0	0	0	0	0	0	-1	0	0	0	1	2	1	1	0	0	0	1	0	2	1	1	0	1	0	0	3	1	1	1
1646	2LZM	-1.5	53.6	3	0	0	0	0	0	0	0	0	0	1	0	0	0	0	0	0	-1	0	0	0	1	2	1	1	0	0	0	1	0	2	1	1	0	1	0	0	3	1	1	1
1647	2LZM	-2.1	62.8	4	0	0	0	0	0	0	0	0	0	1	0	0	0	0	0	0	-1	0	0	0	1	2	1	1	0	0	0	1	0	2	1	1	0	1	0	0	3	1	1	1
1648	2LZM	-1.2	64.5	6	0	0	0	0	0	0	0	0	0	1	0	0	0	0	0	0	-1	0	0	0	1	2	1	1	0	0	0	1	0	2	1	1	0	1	0	0	3	1	1	1
1649	2LZM	-1.7	38.8	2	0	0	0	0	0	0	0	0	0	0	1	0	0	0	0	0	-1	0	0	0	1	2	1	1	0	0	0	1	0	1	2	1	0	1	0	0	3	1	1	1
1650	2LZM	-1.3	42	2	0	0	0	0	0	0	0	0	0	0	1	0	0	0	0	0	-1	0	0	0	1	2	1	1	0	0	0	1	0	1	2	1	0	1	0	0	3	1	1	1
1651	2LZM	-1.7	46.2	2.5	0	0	0	0	0	0	0	0	0	0	1	0	0	0	0	0	-1	0	0	0	1	2	1	1	0	0	0	1	0	1	2	1	0	1	0	0	3	1	1	1
1652	2LZM	-1.7	53.6	3	0	0	0	0	0	0	0	0	0	0	1	0	0	0	0	0	-1	0	0	0	1	2	1	1	0	0	0	1	0	1	2	1	0	1	0	0	3	1	1	1
1653	2LZM	-1	38.8	2	0	0	1	0	0	0	0	0	0	0	0	0	0	0	0	0	-1	0	0	0	1	2	2	1	0	0	0	1	0	1	1	1	0	1	0	0	3	1	1	1
1654	2LZM	-0.45	42	2	0	0	1	0	0	0	0	0	0	0	0	0	0	0	0	0	-1	0	0	0	1	2	2	1	0	0	0	1	0	1	1	1	0	1	0	0	3	1	1	1
1655	2LZM	-1.1	46.2	2.5	0	0	1	0	0	0	0	0	0	0	0	0	0	0	0	0	-1	0	0	0	1	2	2	1	0	0	0	1	0	1	1	1	0	1	0	0	3	1	1	1
1656	2LZM	-1.2	53.6	3	0	0	1	0	0	0	0	0	0	0	0	0	0	0	0	0	-1	0	0	0	1	2	2	1	0	0	0	1	0	1	1	1	0	1	0	0	3	1	1	1
1657	2LZM	-1.1	38.8	2	0	1	0	0	0	0	0	0	0	0	0	0	0	0	0	0	-1	0	0	0	1	3	1	1	0	0	0	1	0	1	1	1	0	1	0	0	3	1	1	1
1658	2LZM	-1.3	42	2	0	1	0	0	0	0	0	0	0	0	0	0	0	0	0	0	-1	0	0	0	1	3	1	1	0	0	0	1	0	1	1	1	0	1	0	0	3	1	1	1
1659	2LZM	-0.6	46.2	2.5	0	1	0	0	0	0	0	0	0	0	0	0	0	0	0	0	-1	0	0	0	1	3	1	1	0	0	0	1	0	1	1	1	0	1	0	0	3	1	1	1
1660	2LZM	0.3	53.6	3	0	1	0	0	0	0	0	0	0	0	0	0	0	0	0	0	-1	0	0	0	1	3	1	1	0	0	0	1	0	1	1	1	0	1	0	0	3	1	1	1
1661	2LZM	-0.66	42	2	0	0	0	0	0	0	0	0	0	0	0	0	0	0	0	1	-1	0	0	0	1	2	1	1	0	0	0	1	0	1	1	1	0	1	0	1	3	1	1	1
1662	2LZM	-1.7	38.8	2	0	0	0	0	0	0	0	0	0	0	0	0	0	0	0	0	-1	0	0	1	1	2	1	1	0	0	0	1	0	1	1	1	0	1	0	0	3	1	1	2
1663	2LZM	-1.6	42	2	0	0	0	0	0	0	0	0	0	0	0	0	0	0	0	0	-1	0	0	1	1	2	1	1	0	0	0	1	0	1	1	1	0	1	0	0	3	1	1	2
1664	2LZM	-1.6	46.2	2.5	0	0	0	0	0	0	0	0	0	0	0	0	0	0	0	0	-1	0	0	1	1	2	1	1	0	0	0	1	0	1	1	1	0	1	0	0	3	1	1	2
1665	2LZM	-1.2	53.6	3	0	0	0	0	0	0	0	0	0	0	0	0	0	0	0	0	-1	0	0	1	1	2	1	1	0	0	0	1	0	1	1	1	0	1	0	0	3	1	1	2
1666	2LZM	-2.2	51.65	3	1	0	0	0	0	0	0	0	0	0	0	0	0	0	0	0	0	0	0	-1	3	2	1	0	1	1	1	2	0	1	1	0	2	1	0	0	1	0	0	2
1667	2LZM	-1.2	65.3	5.42	0	0	0	0	0	0	0	0	0	0	0	0	1	0	0	0	0	0	0	-1	2	2	1	0	1	1	1	2	0	1	1	0	3	1	0	0	1	0	0	2
1668	2LZM	-1.3	51.65	3	1	0	0	0	0	0	0	0	0	0	0	0	0	0	0	0	0	0	0	-1	2	1	1	0	0	1	1	3	0	0	1	0	3	2	0	1	2	0	0	1
1669	2LZM	-1.43	51.76	3.01	0	0	0	0	0	0	0	0	0	0	0	0	0	1	0	0	0	0	0	-1	1	1	1	0	0	1	1	3	0	0	1	0	3	3	0	1	2	0	0	1
1670	2LZM	-1.69	64.89	5.7	0	0	0	0	0	0	0	0	0	0	0	0	0	1	0	0	0	0	0	-1	1	1	1	0	0	1	1	3	0	0	1	0	3	3	0	1	2	0	0	1
1671	2LZM	-0.69	51.76	3.01	0	0	0	0	0	0	0	0	0	1	0	0	0	0	0	0	0	0	0	-1	1	1	1	0	0	1	1	3	0	1	1	0	3	2	0	1	2	0	0	1
1672	2LZM	-0.85	64.89	5.7	0	0	0	0	0	0	0	0	0	1	0	0	0	0	0	0	0	0	0	-1	1	1	1	0	0	1	1	3	0	1	1	0	3	2	0	1	2	0	0	1
1673	2LZM	0.27	40.75	2.02	1	0	0	0	0	0	0	0	0	0	0	0	0	0	0	0	0	0	0	-1	4	2	2	1	0	1	2	0	0	0	1	2	0	0	0	1	0	2	1	0
1674	2LZM	0.26	40.8	2	1	0	0	0	0	0	0	0	0	0	0	0	0	0	0	0	0	0	0	-1	4	2	2	1	0	1	2	0	0	0	1	2	0	0	0	1	0	2	1	0
1675	2LZM	0.15	41.47	2.03	1	0	0	0	0	0	0	0	0	0	0	0	0	0	0	0	0	0	0	-1	4	2	2	1	0	1	2	0	0	0	1	2	0	0	0	1	0	2	1	0
1676	2LZM	0.3	51.1	2.83	1	0	0	0	0	0	0	0	0	0	0	0	0	0	0	0	0	0	0	-1	4	2	2	1	0	1	2	0	0	0	1	2	0	0	0	1	0	2	1	0
1677	2LZM	0.26	53.08	3.01	1	0	0	0	0	0	0	0	0	0	0	0	0	0	0	0	0	0	0	-1	4	2	2	1	0	1	2	0	0	0	1	2	0	0	0	1	0	2	1	0
1678	2LZM	0.33	53.42	3	1	0	0	0	0	0	0	0	0	0	0	0	0	0	0	0	0	0	0	-1	4	2	2	1	0	1	2	0	0	0	1	2	0	0	0	1	0	2	1	0
1679	2LZM	0.39	66.51	5.4	1	0	0	0	0	0	0	0	0	0	0	0	0	0	0	0	0	0	0	-1	4	2	2	1	0	1	2	0	0	0	1	2	0	0	0	1	0	2	1	0
1680	2LZM	0.08	53.08	3.01	0	0	0	1	0	0	0	0	0	0	0	0	0	0	0	0	0	0	0	-1	3	2	2	2	0	1	2	0	0	0	1	2	0	0	0	1	0	2	1	0
1681	2LZM	0.2	53.08	3.01	0	0	0	0	0	1	0	0	0	0	0	0	0	0	0	0	0	0	0	-1	3	2	2	1	0	2	2	0	0	0	1	2	0	0	0	1	0	2	1	0
1682	2LZM	-0.68	53.08	3.01	0	0	0	0	0	0	0	1	0	0	0	0	0	0	0	0	0	0	0	-1	3	2	2	1	0	1	2	1	0	0	1	2	0	0	0	1	0	2	1	0
1683	2LZM	0.16	53.08	3.01	0	0	0	0	0	0	0	0	0	1	0	0	0	0	0	0	0	0	0	-1	3	2	2	1	0	1	2	0	0	1	1	2	0	0	0	1	0	2	1	0
1684	2LZM	0.09	53.08	3.01	0	0	0	0	0	0	0	0	0	0	1	0	0	0	0	0	0	0	0	-1	3	2	2	1	0	1	2	0	0	0	2	2	0	0	0	1	0	2	1	0
1685	2LZM	0.12	53.08	3.01	0	0	0	0	0	0	0	0	0	0	0	0	1	0	0	0	0	0	0	-1	3	2	2	1	0	1	2	0	0	0	1	2	1	0	0	1	0	2	1	0
1686	2LZM	-0.05	53.08	3.01	0	0	0	0	0	0	0	0	0	0	0	0	0	0	0	1	0	0	0	-1	3	2	2	1	0	1	2	0	0	0	1	2	0	0	0	2	0	2	1	0
1687	2LZM	-0.11	41.47	2.03	0	0	0	0	0	0	0	0	0	0	0	0	0	0	0	0	1	0	0	-1	3	2	2	1	0	1	2	0	0	0	1	2	0	0	0	1	1	2	1	0
1688	2LZM	-0.05	51.1	2.83	0	0	0	0	0	0	0	0	0	0	0	0	0	0	0	0	1	0	0	-1	3	2	2	1	0	1	2	0	0	0	1	2	0	0	0	1	1	2	1	0
1689	2LZM	-0.12	53.08	3.01	0	0	0	0	0	0	0	0	0	0	0	0	0	0	0	0	1	0	0	-1	3	2	2	1	0	1	2	0	0	0	1	2	0	0	0	1	1	2	1	0
1690	2LZM	-3.2	51.65	3	1	0	0	0	0	0	0	0	0	0	0	0	0	0	0	0	0	0	0	-1	2	3	2	0	0	0	1	1	0	1	0	1	0	1	1	0	5	1	0	0
1691	2LZM	-3.1	59	5.4	1	0	0	0	0	0	0	0	0	0	0	0	0	0	0	0	0	0	0	-1	2	3	2	0	0	0	1	1	0	1	0	1	0	1	1	0	5	1	0	0
1692	2LZM	-2.2	40	3	0	0	0	0	1	0	0	0	0	0	0	0	0	0	0	0	0	0	0	-1	1	3	2	0	1	0	1	1	0	1	0	1	0	1	1	0	5	1	0	0
1693	2LZM	-2	59	5.4	0	0	0	0	1	0	0	0	0	0	0	0	0	0	0	0	0	0	0	-1	1	3	2	0	1	0	1	1	0	1	0	1	0	1	1	0	5	1	0	0
1694	2LZM	-4.9	59	5.4	0	0	0	0	0	0	0	1	0	0	0	0	0	0	0	0	0	0	0	-1	1	3	2	0	0	0	1	2	0	1	0	1	0	1	1	0	5	1	0	0
1695	2LZM	-0.1	59	5.4	0	0	0	0	0	0	0	0	0	1	0	0	0	0	0	0	0	0	0	-1	1	3	2	0	0	0	1	1	0	2	0	1	0	1	1	0	5	1	0	0
1696	2LZM	-4.4	59	5.4	0	0	0	0	0	0	0	0	0	0	0	0	0	0	0	1	0	0	0	-1	1	3	2	0	0	0	1	1	0	1	0	1	0	1	1	1	5	1	0	0
1697	2LZM	-2.8	51.55	3	0	0	0	0	0	0	0	0	0	0	0	0	0	0	0	0	1	0	0	-1	1	3	2	0	0	0	1	1	0	1	0	1	0	1	1	0	6	1	0	0
1698	2LZM	-3	59	5.4	0	0	0	0	0	0	0	0	0	0	0	0	0	0	0	0	1	0	0	-1	1	3	2	0	0	0	1	1	0	1	0	1	0	1	1	0	6	1	0	0
1699	2RN2	0.73	50.1	3	-1	0	0	0	0	0	0	0	0	0	0	0	0	0	0	0	0	0	0	1	0	3	1	0	0	1	0	6	0	1	1	1	0	0	2	0	0	0	2	1
1700	2RN2	0.88	52.7	5.5	-1	0	0	0	0	0	0	0	0	0	0	0	0	0	0	0	0	0	0	1	0	3	1	0	0	1	0	6	0	1	1	1	0	0	2	0	0	0	2	1
1701	2RN2	0.8	53	3.2	-1	0	0	0	1	0	0	0	0	0	0	0	0	0	0	0	0	0	0	0	3	1	2	0	1	3	0	0	0	1	3	1	2	0	0	0	1	0	0	1
1702	2RN2	-1.9	53	3.2	-1	0	0	1	0	0	0	0	0	0	0	0	0	0	0	0	0	0	0	0	3	1	2	1	0	3	0	0	0	1	3	1	2	0	0	0	1	0	0	1
1703	2RN2	-1.5	53	3.2	-1	0	0	0	0	1	0	0	0	0	0	0	0	0	0	0	0	0	0	0	3	1	2	0	0	4	0	0	0	1	3	1	2	0	0	0	1	0	0	1
1704	2RN2	0.5	53	3.2	-1	0	0	0	0	0	0	0	0	0	0	0	0	1	0	0	0	0	0	0	3	1	2	0	0	3	0	0	0	1	3	1	2	1	0	0	1	0	0	1
1705	2RN2	-2.7	53	3.2	-1	0	0	0	0	0	0	1	0	0	0	0	0	0	0	0	0	0	0	0	3	1	2	0	0	3	0	1	0	1	3	1	2	0	0	0	1	0	0	1
1706	2RN2	-3.6	53	3.2	-1	0	0	0	0	0	0	0	1	0	0	0	0	0	0	0	0	0	0	0	3	1	2	0	0	3	0	0	1	1	3	1	2	0	0	0	1	0	0	1
1707	2RN2	1.9	53	3.2	-1	0	0	0	0	0	0	0	0	1	0	0	0	0	0	0	0	0	0	0	3	1	2	0	0	3	0	0	0	2	3	1	2	0	0	0	1	0	0	1
1708	2RN2	-5.9	53	3.2	-1	0	0	0	0	0	0	0	0	0	0	1	0	0	0	0	0	0	0	0	3	1	2	0	0	3	0	0	0	1	3	2	2	0	0	0	1	0	0	1
1709	2RN2	1.3	53	3.2	-1	0	0	0	0	0	0	0	0	0	1	0	0	0	0	0	0	0	0	0	3	1	2	0	0	3	0	0	0	1	4	1	2	0	0	0	1	0	0	1
1710	2RN2	0.5	53	3.2	-1	0	0	0	0	0	0	0	0	0	0	0	1	0	0	0	0	0	0	0	3	1	2	0	0	3	0	0	0	1	3	1	3	0	0	0	1	0	0	1
1711	2RN2	-1.8	53	3.2	-1	0	1	0	0	0	0	0	0	0	0	0	0	0	0	0	0	0	0	0	3	1	3	0	0	3	0	0	0	1	3	1	2	0	0	0	1	0	0	1
1712	2RN2	-1.6	53	3.2	-1	0	0	0	0	0	0	0	0	0	0	0	0	0	1	0	0	0	0	0	3	1	2	0	0	3	0	0	0	1	3	1	2	0	1	0	1	0	0	1
1713	2RN2	-1.2	53	3.2	-1	0	0	0	0	0	1	0	0	0	0	0	0	0	0	0	0	0	0	0	3	1	2	0	0	3	1	0	0	1	3	1	2	0	0	0	1	0	0	1
1714	2RN2	-1.8	53	3.2	-1	0	0	0	0	0	0	0	0	0	0	0	0	0	0	1	0	0	0	0	3	1	2	0	0	3	0	0	0	1	3	1	2	0	0	1	1	0	0	1
1715	2RN2	-0.8	53	3.2	-1	0	0	0	0	0	0	0	0	0	0	0	0	0	0	0	1	0	0	0	3	1	2	0	0	3	0	0	0	1	3	1	2	0	0	0	2	0	0	1
1716	2RN2	1.7	50.1	3	-1	0	0	0	0	0	0	0	0	0	0	0	0	0	0	0	0	0	0	1	3	1	2	0	0	3	0	0	0	1	3	1	2	0	0	0	1	0	0	2
1717	2RN2	1.7	53	3.2	-1	0	0	0	0	0	0	0	0	0	0	0	0	0	0	0	0	0	0	1	3	1	2	0	0	3	0	0	0	1	3	1	2	0	0	0	1	0	0	2
1718	2RN2	-2.3	53	3.2	-1	0	0	0	0	0	0	0	0	0	0	0	0	0	0	0	0	0	1	0	3	1	2	0	0	3	0	0	0	1	3	1	2	0	0	0	1	0	1	1
1719	2RN2	4	47	9	1	0	0	-1	0	0	0	0	0	0	0	0	0	0	0	0	0	0	0	0	1	0	1	0	1	1	1	3	0	1	2	1	1	1	2	1	1	0	0	1
1720	2RN2	2.4	50	3	1	0	0	-1	0	0	0	0	0	0	0	0	0	0	0	0	0	0	0	0	1	0	1	0	1	1	1	3	0	1	2	1	1	1	2	1	1	0	0	1
1721	2RN2	1	47	9	0	0	0	-1	0	1	0	0	0	0	0	0	0	0	0	0	0	0	0	0	0	0	1	0	1	2	1	3	0	1	2	1	1	1	2	1	1	0	0	1
1722	2RN2	1.1	50	3	0	0	0	-1	0	1	0	0	0	0	0	0	0	0	0	0	0	0	0	0	0	0	1	0	1	2	1	3	0	1	2	1	1	1	2	1	1	0	0	1
1723	2RN2	2.4	47	9	0	0	0	-1	0	0	0	0	1	0	0	0	0	0	0	0	0	0	0	0	0	0	1	0	1	1	1	3	1	1	2	1	1	1	2	1	1	0	0	1
1724	2RN2	0.4	50	3	0	0	0	-1	0	0	0	0	1	0	0	0	0	0	0	0	0	0	0	0	0	0	1	0	1	1	1	3	1	1	2	1	1	1	2	1	1	0	0	1
1725	2RN2	2	47	9	0	0	1	-1	0	0	0	0	0	0	0	0	0	0	0	0	0	0	0	0	0	0	2	0	1	1	1	3	0	1	2	1	1	1	2	1	1	0	0	1
1726	2RN2	-0.7	50	3	0	0	1	-1	0	0	0	0	0	0	0	0	0	0	0	0	0	0	0	0	0	0	2	0	1	1	1	3	0	1	2	1	1	1	2	1	1	0	0	1
1727	2RN2	2.7	47	9	0	0	0	-1	0	0	0	0	0	0	0	0	0	0	0	1	0	0	0	0	0	0	1	0	1	1	1	3	0	1	2	1	1	1	2	2	1	0	0	1
1728	2RN2	0.7	50	3	0	0	0	-1	0	0	0	0	0	0	0	0	0	0	0	1	0	0	0	0	0	0	1	0	1	1	1	3	0	1	2	1	1	1	2	2	1	0	0	1
1729	2RN2	1.1	47	9	1	0	0	-1	0	0	0	0	0	0	0	0	0	0	0	0	0	0	0	0	1	1	0	0	1	2	2	1	1	2	1	0	0	0	0	2	2	0	1	2
1730	2RN2	-0.1	50	3	1	0	0	-1	0	0	0	0	0	0	0	0	0	0	0	0	0	0	0	0	1	1	0	0	1	2	2	1	1	2	1	0	0	0	0	2	2	0	1	2
1731	2RN2	0.1	47	9	0	0	0	-1	0	1	0	0	0	0	0	0	0	0	0	0	0	0	0	0	0	1	0	0	1	3	2	1	1	2	1	0	0	0	0	2	2	0	1	2
1732	2RN2	0.5	50	3	0	0	0	-1	0	1	0	0	0	0	0	0	0	0	0	0	0	0	0	0	0	1	0	0	1	3	2	1	1	2	1	0	0	0	0	2	2	0	1	2
1733	2RN2	1.6	47	9	0	0	1	-1	0	0	0	0	0	0	0	0	0	0	0	0	0	0	0	0	0	1	1	0	1	2	2	1	1	2	1	0	0	0	0	2	2	0	1	2
1734	2RN2	-0.3	50	3	0	0	1	-1	0	0	0	0	0	0	0	0	0	0	0	0	0	0	0	0	0	1	1	0	1	2	2	1	1	2	1	0	0	0	0	2	2	0	1	2
1735	2RN2	-0.4	49.8	3	0	0	0	-1	0	1	0	0	0	0	0	0	0	0	0	0	0	0	0	0	1	1	1	1	0	1	0	1	0	0	1	6	0	0	1	0	1	2	0	2
1736	2RN2	-0.4	49.8	5.5	0	0	0	-1	0	1	0	0	0	0	0	0	0	0	0	0	0	0	0	0	1	1	1	1	0	1	0	1	0	0	1	6	0	0	1	0	1	2	0	2
1737	2RN2	-0.3	47	9	1	0	0	0	0	-1	0	0	0	0	0	0	0	0	0	0	0	0	0	0	4	2	2	0	0	1	0	0	0	1	2	0	2	0	0	0	3	0	1	1
1738	2RN2	-0.1	50	3	1	0	0	0	0	-1	0	0	0	0	0	0	0	0	0	0	0	0	0	0	4	2	2	0	0	1	0	0	0	1	2	0	2	0	0	0	3	0	1	1
1739	2RN2	-0.2	47	9	0	0	0	1	0	-1	0	0	0	0	0	0	0	0	0	0	0	0	0	0	3	2	2	1	0	1	0	0	0	1	2	0	2	0	0	0	3	0	1	1
1740	2RN2	0.2	50	3	0	0	0	1	0	-1	0	0	0	0	0	0	0	0	0	0	0	0	0	0	3	2	2	1	0	1	0	0	0	1	2	0	2	0	0	0	3	0	1	1
1741	2RN2	0.3	47	9	0	0	0	0	0	-1	1	0	0	0	0	0	0	0	0	0	0	0	0	0	3	2	2	0	0	1	1	0	0	1	2	0	2	0	0	0	3	0	1	1
1742	2RN2	-0.1	50	3	0	0	0	0	0	-1	1	0	0	0	0	0	0	0	0	0	0	0	0	0	3	2	2	0	0	1	1	0	0	1	2	0	2	0	0	0	3	0	1	1
1743	2RN2	0.7	50.1	3	1	0	0	0	0	0	0	-1	0	0	0	0	0	0	0	0	0	0	0	0	2	3	1	0	0	1	0	5	0	1	2	0	0	0	2	0	0	0	2	0
1744	2RN2	0.7	50.9	3	1	0	0	0	0	0	0	-1	0	0	0	0	0	0	0	0	0	0	0	0	2	3	1	0	0	1	0	5	0	1	2	0	0	0	2	0	0	0	2	0
1745	2RN2	0.5	52.5	5.5	1	0	0	0	0	0	0	-1	0	0	0	0	0	0	0	0	0	0	0	0	2	3	1	0	0	1	0	5	0	1	2	0	0	0	2	0	0	0	2	0
1746	2RN2	0.5	52.7	5.5	1	0	0	0	0	0	0	-1	0	0	0	0	0	0	0	0	0	0	0	0	2	3	1	0	0	1	0	5	0	1	2	0	0	0	2	0	0	0	2	0
1747	2RN2	-0.9	49.8	3	1	0	0	0	0	0	0	-1	0	0	0	0	0	0	0	0	0	0	0	0	1	1	1	1	0	0	3	0	1	2	0	1	0	0	0	2	2	2	1	1
1748	2RN2	0.67	50.1	3	0	0	0	1	0	0	0	0	-1	0	0	0	0	0	0	0	0	0	0	0	2	0	0	2	1	3	0	0	0	2	3	1	0	0	0	2	1	0	0	2
1749	2RN2	-0.17	52.7	5.5	0	0	0	1	0	0	0	0	-1	0	0	0	0	0	0	0	0	0	0	0	2	0	0	2	1	3	0	0	0	2	3	1	0	0	0	2	1	0	0	2
1750	2RN2	1	49.8	3	0	0	0	0	0	0	0	0	-1	0	0	0	0	0	1	0	0	0	0	0	2	0	0	1	1	3	0	0	0	2	3	1	0	0	1	2	1	0	0	2
1751	2RN2	1	50.1	3	0	0	0	0	0	0	0	0	-1	0	0	0	0	0	1	0	0	0	0	0	2	0	0	1	1	3	0	0	0	2	3	1	0	0	1	2	1	0	0	2
1752	2RN2	1	50.9	3	0	0	0	0	0	0	0	0	-1	0	0	0	0	0	1	0	0	0	0	0	2	0	0	1	1	3	0	0	0	2	3	1	0	0	1	2	1	0	0	2
1753	2RN2	1.1	52	5.5	0	0	0	0	0	0	0	0	-1	0	0	0	0	0	1	0	0	0	0	0	2	0	0	1	1	3	0	0	0	2	3	1	0	0	1	2	1	0	0	2
1754	2RN2	1.1	52.5	5.5	0	0	0	0	0	0	0	0	-1	0	0	0	0	0	1	0	0	0	0	0	2	0	0	1	1	3	0	0	0	2	3	1	0	0	1	2	1	0	0	2
1755	2RN2	1.1	52.7	5.5	0	0	0	0	0	0	0	0	-1	0	0	0	0	0	1	0	0	0	0	0	2	0	0	1	1	3	0	0	0	2	3	1	0	0	1	2	1	0	0	2
1756	2RN2	-0.03	50.1	3	0	1	0	0	0	0	0	0	-1	0	0	0	0	0	0	0	0	0	0	0	2	1	0	1	1	3	0	0	0	2	3	1	0	0	0	2	1	0	0	2
1757	2RN2	0.36	52.7	5.5	0	1	0	0	0	0	0	0	-1	0	0	0	0	0	0	0	0	0	0	0	2	1	0	1	1	3	0	0	0	2	3	1	0	0	0	2	1	0	0	2
1758	2RN2	0.2	49.8	3	0	1	0	0	0	0	0	0	0	0	0	-1	0	0	0	0	0	0	0	0	1	2	2	1	0	0	0	1	1	1	0	5	0	0	1	0	1	2	0	1
1759	2RN2	0	49.8	5.5	0	1	0	0	0	0	0	0	0	0	0	-1	0	0	0	0	0	0	0	0	1	2	2	1	0	0	0	1	1	1	0	5	0	0	1	0	1	2	0	1
1760	2RN2	0.1	49.8	3	1	0	0	0	0	0	0	0	0	0	0	-1	0	0	0	0	0	0	0	0	2	1	1	2	0	0	0	1	0	0	1	5	0	0	1	0	1	2	0	2
1761	2RN2	0.1	49.8	5.5	1	0	0	0	0	0	0	0	0	0	0	-1	0	0	0	0	0	0	0	0	2	1	1	2	0	0	0	1	0	0	1	5	0	0	1	0	1	2	0	2
1762	2RN2	1.7	49.8	3	0	0	0	0	0	0	0	1	0	0	0	-1	0	0	0	0	0	0	0	0	1	1	1	2	0	0	0	2	0	0	1	5	0	0	1	0	1	2	0	2
1763	2RN2	1.9	49.8	5.5	0	0	0	0	0	0	0	1	0	0	0	-1	0	0	0	0	0	0	0	0	1	1	1	2	0	0	0	2	0	0	1	5	0	0	1	0	1	2	0	2
1764	2RN2	0.9	49.8	3	0	0	1	0	0	0	0	0	0	0	0	-1	0	0	0	0	0	0	0	0	1	1	2	2	0	0	0	1	0	0	1	5	0	0	1	0	1	2	0	2
1765	2RN2	0.9	49.8	5.5	0	0	1	0	0	0	0	0	0	0	0	-1	0	0	0	0	0	0	0	0	1	1	2	2	0	0	0	1	0	0	1	5	0	0	1	0	1	2	0	2
1766	2RN2	0.88	50.1	3	0	0	1	0	0	0	0	0	0	0	0	-1	0	0	0	0	0	0	0	0	1	1	2	2	0	0	0	1	0	0	1	5	0	0	1	0	1	2	0	2
1767	2RN2	0.88	52.7	5.5	0	0	1	0	0	0	0	0	0	0	0	-1	0	0	0	0	0	0	0	0	1	1	2	2	0	0	0	1	0	0	1	5	0	0	1	0	1	2	0	2
1768	2RN2	0.24	50.1	3	0	0	0	0	0	0	-1	0	0	0	1	0	0	0	0	0	0	0	0	0	0	1	1	1	0	0	2	1	1	2	2	0	0	0	0	2	2	2	1	1
1769	2RN2	0.3	50.1	3	0	0	0	0	0	0	-1	0	0	0	1	0	0	0	0	0	0	0	0	0	0	2	1	0	0	0	2	2	1	2	1	2	0	0	0	1	1	2	1	1
1770	2RN2	0.12	50.1	3	0	-1	0	0	1	0	0	0	0	0	0	0	0	0	0	0	0	0	0	0	1	1	2	0	1	2	0	1	0	0	1	1	2	1	0	1	4	0	1	0
1771	2RN2	0.44	52.7	5.5	0	-1	0	0	1	0	0	0	0	0	0	0	0	0	0	0	0	0	0	0	1	1	2	0	1	2	0	1	0	0	1	1	2	1	0	1	4	0	1	0
1772	2RN2	-0.5	49.8	3	1	0	0	0	0	0	0	0	0	0	0	0	0	0	0	-1	0	0	0	0	1	1	0	1	1	2	2	1	1	1	2	1	0	0	0	1	1	0	1	2
1773	2RN2	-2.4	49.8	3	0	0	0	0	0	0	0	1	0	0	0	0	0	0	0	-1	0	0	0	0	0	1	0	1	1	2	2	2	1	1	2	1	0	0	0	1	1	0	1	2
1774	2RN2	-0.5	49.8	3	0	0	0	0	0	0	0	0	0	0	1	0	0	0	0	-1	0	0	0	0	0	1	0	1	1	2	2	1	1	1	3	1	0	0	0	1	1	0	1	2
1775	2RN2	-0.2	49.8	3	0	0	0	0	0	0	0	0	0	0	0	0	0	0	0	-1	1	0	0	0	0	1	0	1	1	2	2	1	1	1	2	1	0	0	0	1	2	0	1	2
1776	2RN2	0.6	49.8	3	0	0	0	0	0	0	0	0	0	0	0	0	0	0	0	-1	0	0	0	1	0	1	0	1	1	2	2	1	1	1	2	1	0	0	0	1	1	0	1	3
1777	2RN2	-2.2	49.8	3	1	0	0	0	0	0	0	0	0	0	0	0	0	0	0	0	0	0	0	-1	1	1	0	1	0	0	3	1	1	3	1	0	0	0	0	2	2	1	1	1
1778	2RN2	-3.4	52	5.5	1	0	0	0	0	0	0	0	0	0	0	0	0	0	0	0	0	0	0	-1	1	1	0	1	0	0	3	1	1	3	1	0	0	0	0	2	2	1	1	1
1779	2RN2	0.7	49.8	3	0	0	0	0	0	0	0	0	0	1	0	0	0	0	0	0	0	0	0	-1	0	1	0	1	0	0	3	1	1	4	1	0	0	0	0	2	2	1	1	1
1780	2RN2	0.6	52	5.5	0	0	0	0	0	0	0	0	0	1	0	0	0	0	0	0	0	0	0	-1	0	1	0	1	0	0	3	1	1	4	1	0	0	0	0	2	2	1	1	1
1781	2RN2	1.1	49.8	3	0	0	0	0	0	0	0	0	0	0	1	0	0	0	0	0	0	0	0	-1	0	1	0	1	0	0	3	1	1	3	2	0	0	0	0	2	2	1	1	1
1782	2RN2	1.1	50.9	3	0	0	0	0	0	0	0	0	0	0	1	0	0	0	0	0	0	0	0	-1	0	1	0	1	0	0	3	1	1	3	2	0	0	0	0	2	2	1	1	1
1783	2RN2	0.9	52	5.5	0	0	0	0	0	0	0	0	0	0	1	0	0	0	0	0	0	0	0	-1	0	1	0	1	0	0	3	1	1	3	2	0	0	0	0	2	2	1	1	1
1784	2RN2	0.9	52.5	5.5	0	0	0	0	0	0	0	0	0	0	1	0	0	0	0	0	0	0	0	-1	0	1	0	1	0	0	3	1	1	3	2	0	0	0	0	2	2	1	1	1
1785	2RN2	0.1	49.8	3	-1	0	0	0	0	0	0	0	0	0	0	0	0	0	0	0	1	0	0	0	0	1	1	1	1	3	0	2	2	1	0	2	0	0	1	0	1	2	0	1
1786	2RN2	0	52	5.5	-1	0	0	0	0	0	0	0	0	0	0	0	0	0	0	0	1	0	0	0	0	1	1	1	1	3	0	2	2	1	0	2	0	0	1	0	1	2	0	1
1787	2RN2	2	47	9	1	0	0	-1	0	0	0	0	0	0	0	0	0	0	0	0	0	0	0	0	6	2	2	0	1	3	0	1	1	0	1	0	1	0	1	0	0	0	0	0
1788	2RN2	0.8	50	3	1	0	0	-1	0	0	0	0	0	0	0	0	0	0	0	0	0	0	0	0	6	2	2	0	1	3	0	1	1	0	1	0	1	0	1	0	0	0	0	0
1789	2RN2	0.89	50	3	1	0	0	-1	0	0	0	0	0	0	0	0	0	0	0	0	0	0	0	0	6	2	2	0	1	3	0	1	1	0	1	0	1	0	1	0	0	0	0	0
1790	2RN2	1.51	53.1	5.5	1	0	0	-1	0	0	0	0	0	0	0	0	0	0	0	0	0	0	0	0	6	2	2	0	1	3	0	1	1	0	1	0	1	0	1	0	0	0	0	0
1791	2RN2	0.72	50	3	0	0	0	-1	0	1	0	0	0	0	0	0	0	0	0	0	0	0	0	0	5	2	2	0	1	4	0	1	1	0	1	0	1	0	1	0	0	0	0	0
1792	2RN2	0.86	53.1	5.5	0	0	0	-1	0	1	0	0	0	0	0	0	0	0	0	0	0	0	0	0	5	2	2	0	1	4	0	1	1	0	1	0	1	0	1	0	0	0	0	0
1793	2RN2	0.53	50	3	0	0	0	-1	0	0	0	0	1	0	0	0	0	0	0	0	0	0	0	0	5	2	2	0	1	3	0	1	2	0	1	0	1	0	1	0	0	0	0	0
1794	2RN2	0.5	50.9	3	0	0	0	-1	0	0	0	0	1	0	0	0	0	0	0	0	0	0	0	0	5	2	2	0	1	3	0	1	2	0	1	0	1	0	1	0	0	0	0	0
1795	2RN2	1.9	52.5	5.5	0	0	0	-1	0	0	0	0	1	0	0	0	0	0	0	0	0	0	0	0	5	2	2	0	1	3	0	1	2	0	1	0	1	0	1	0	0	0	0	0
1796	2RN2	1.94	53.1	5.5	0	0	0	-1	0	0	0	0	1	0	0	0	0	0	0	0	0	0	0	0	5	2	2	0	1	3	0	1	2	0	1	0	1	0	1	0	0	0	0	0
1797	2RN2	0.69	50	3	0	0	0	-1	0	0	0	0	0	1	0	0	0	0	0	0	0	0	0	0	5	2	2	0	1	3	0	1	1	1	1	0	1	0	1	0	0	0	0	0
1798	2RN2	1.27	53.1	5.5	0	0	0	-1	0	0	0	0	0	1	0	0	0	0	0	0	0	0	0	0	5	2	2	0	1	3	0	1	1	1	1	0	1	0	1	0	0	0	0	0
1799	2RN2	1.15	50	3	0	0	0	-1	0	0	0	0	0	0	1	0	0	0	0	0	0	0	0	0	5	2	2	0	1	3	0	1	1	0	2	0	1	0	1	0	0	0	0	0
1800	2RN2	1.51	53.1	5.5	0	0	0	-1	0	0	0	0	0	0	1	0	0	0	0	0	0	0	0	0	5	2	2	0	1	3	0	1	1	0	2	0	1	0	1	0	0	0	0	0
1801	2RN2	1.8	47	9	0	0	1	-1	0	0	0	0	0	0	0	0	0	0	0	0	0	0	0	0	5	2	3	0	1	3	0	1	1	0	1	0	1	0	1	0	0	0	0	0
1802	2RN2	-0.1	50	3	0	0	1	-1	0	0	0	0	0	0	0	0	0	0	0	0	0	0	0	0	5	2	3	0	1	3	0	1	1	0	1	0	1	0	1	0	0	0	0	0
1803	2RN2	-0.1	50	3	0	0	1	-1	0	0	0	0	0	0	0	0	0	0	0	0	0	0	0	0	5	2	3	0	1	3	0	1	1	0	1	0	1	0	1	0	0	0	0	0
1804	2RN2	0.89	53.1	5.5	0	0	1	-1	0	0	0	0	0	0	0	0	0	0	0	0	0	0	0	0	5	2	3	0	1	3	0	1	1	0	1	0	1	0	1	0	0	0	0	0
1805	2RN2	0.48	50	3	0	0	0	-1	0	0	1	0	0	0	0	0	0	0	0	0	0	0	0	0	5	2	2	0	1	3	1	1	1	0	1	0	1	0	1	0	0	0	0	0
1806	2RN2	1.32	53.1	5.5	0	0	0	-1	0	0	1	0	0	0	0	0	0	0	0	0	0	0	0	0	5	2	2	0	1	3	1	1	1	0	1	0	1	0	1	0	0	0	0	0
1807	2RN2	0.26	50	3	0	0	0	-1	0	0	0	0	0	0	0	0	0	0	0	1	0	0	0	0	5	2	2	0	1	3	0	1	1	0	1	0	1	0	1	1	0	0	0	0
1808	2RN2	1.08	53.1	5.5	0	0	0	-1	0	0	0	0	0	0	0	0	0	0	0	1	0	0	0	0	5	2	2	0	1	3	0	1	1	0	1	0	1	0	1	1	0	0	0	0
1809	2RN2	0.12	50	3	0	0	0	-1	0	0	0	0	0	0	0	0	0	0	0	0	1	0	0	0	5	2	2	0	1	3	0	1	1	0	1	0	1	0	1	0	1	0	0	0
1810	2RN2	1.08	53.1	5.5	0	0	0	-1	0	0	0	0	0	0	0	0	0	0	0	0	1	0	0	0	5	2	2	0	1	3	0	1	1	0	1	0	1	0	1	0	1	0	0	0
1811	2RN2	0.31	50	3	0	0	0	-1	0	0	0	0	0	0	0	0	0	0	0	0	0	0	0	1	5	2	2	0	1	3	0	1	1	0	1	0	1	0	1	0	0	0	0	1
1812	2RN2	1.12	53.1	5.5	0	0	0	-1	0	0	0	0	0	0	0	0	0	0	0	0	0	0	0	1	5	2	2	0	1	3	0	1	1	0	1	0	1	0	1	0	0	0	0	1
1813	2RN2	0.09	50.1	3	0	0	0	0	0	-1	0	0	0	0	0	0	0	0	0	0	0	0	0	1	2	0	0	0	0	0	2	3	3	1	1	2	0	0	1	0	0	2	0	2
1814	2RN2	0.74	52.7	5.5	0	0	0	0	0	-1	0	0	0	0	0	0	0	0	0	0	0	0	0	1	2	0	0	0	0	0	2	3	3	1	1	2	0	0	1	0	0	2	0	2
1815	2RN2	-1.1	50.1	3	0	0	0	0	0	-1	0	0	0	0	0	1	0	0	0	0	0	0	0	0	4	2	2	1	1	2	0	1	1	0	1	1	1	0	2	0	0	0	0	0
1816	2RN2	-0.22	52.7	5.5	0	0	0	0	0	-1	0	0	0	0	0	1	0	0	0	0	0	0	0	0	4	2	2	1	1	2	0	1	1	0	1	1	1	0	2	0	0	0	0	0
1817	2RN2	-0.06	50.1	3	0	1	0	0	0	0	0	0	0	0	0	-1	0	0	0	0	0	0	0	0	3	1	0	1	0	1	2	3	2	1	1	1	0	0	0	0	0	2	0	1
1818	2RN2	0.03	52.7	5.5	0	1	0	0	0	0	0	0	0	0	0	-1	0	0	0	0	0	0	0	0	3	1	0	1	0	1	2	3	2	1	1	1	0	0	0	0	0	2	0	1
1819	2RN2	-0.2	49.8	3	0	0	0	0	0	0	-1	0	0	0	0	0	0	0	1	0	0	0	0	0	2	1	0	1	0	1	2	1	1	1	2	2	0	0	1	0	0	3	0	1
1820	2RN2	-0.6	52	5.5	0	0	0	0	0	0	-1	0	0	0	0	0	0	0	1	0	0	0	0	0	2	1	0	1	0	1	2	1	1	1	2	2	0	0	1	0	0	3	0	1
1821	2TRX	-3.9	85.32	7	0	0	0	0	0	0	0	0	0	0	-1	1	0	0	0	0	0	0	0	0	1	1	1	0	0	1	0	3	0	2	2	3	0	1	1	0	1	0	1	1
1822	2TRX	-4	85.32	7	0	1	0	0	0	0	0	0	0	0	-1	0	0	0	0	0	0	0	0	0	1	2	1	0	0	1	0	3	0	2	2	2	0	1	1	0	1	0	1	1
1823	3BLS	-0.7	54.6	6.8	0	0	0	0	0	0	0	0	0	0	0	0	0	1	0	0	0	0	-1	0	3	1	1	0	0	0	1	3	0	1	2	0	0	2	1	2	1	1	0	0
1824	3MBP	-1.1	25	7.6	0	0	0	0	0	0	0	1	0	0	0	0	0	0	0	0	0	0	0	-1	0	0	1	1	0	2	0	4	0	3	1	3	0	0	0	0	0	1	1	0
1825	3MBP	0	25	7.6	0	0	1	-1	0	0	0	0	0	0	0	0	0	0	0	0	0	0	0	0	3	0	1	1	0	0	1	2	1	2	0	1	0	2	2	0	1	1	0	1
1826	3MBP	-2.3	25	7.6	0	0	0	0	1	0	0	-1	0	0	0	0	0	0	0	0	0	0	0	0	1	0	2	1	1	2	0	3	0	1	1	3	0	1	0	0	0	1	1	1
1827	3MBP	-1.5	25	7.6	-1	0	0	0	0	0	0	1	0	0	0	0	0	0	0	0	0	0	0	0	2	0	3	0	0	3	0	1	0	0	4	2	0	1	1	1	0	0	1	0
1828	3MBP	0.7	25	7.6	0	0	0	0	0	0	0	0	0	1	0	0	0	0	0	0	-1	0	0	0	5	2	1	0	0	0	0	1	0	2	0	0	1	1	0	2	0	1	1	2
1829	3MBP	-3.2	25	7.6	0	0	0	1	0	0	0	0	0	0	0	0	0	0	0	0	0	0	-1	0	2	0	1	2	0	5	0	1	0	0	5	1	0	1	0	0	1	0	0	0
1830	3SSI	0.54	53.36	3.2	1	0	0	0	0	0	0	0	0	0	0	0	-1	0	0	0	0	0	0	0	1	1	0	2	1	1	0	1	0	0	2	0	1	0	2	0	2	0	1	4
1831	3SSI	0.55	53.36	7	1	0	0	0	0	0	0	0	0	0	0	0	-1	0	0	0	0	0	0	0	1	1	0	2	1	1	0	1	0	0	2	0	1	0	2	0	2	0	1	4
1832	3SSI	0.13	53.36	9.5	1	0	0	0	0	0	0	0	0	0	0	0	-1	0	0	0	0	0	0	0	1	1	0	2	1	1	0	1	0	0	2	0	1	0	2	0	2	0	1	4
1833	3SSI	1.08	53.36	3.2	0	0	0	1	0	0	0	0	0	0	0	0	-1	0	0	0	0	0	0	0	0	1	0	3	1	1	0	1	0	0	2	0	1	0	2	0	2	0	1	4
1834	3SSI	1.6	53.36	7	0	0	0	1	0	0	0	0	0	0	0	0	-1	0	0	0	0	0	0	0	0	1	0	3	1	1	0	1	0	0	2	0	1	0	2	0	2	0	1	4
1835	3SSI	1.25	53.36	9.5	0	0	0	1	0	0	0	0	0	0	0	0	-1	0	0	0	0	0	0	0	0	1	0	3	1	1	0	1	0	0	2	0	1	0	2	0	2	0	1	4
1836	3SSI	0.35	53.36	3.2	0	0	0	0	0	1	0	0	0	0	0	0	-1	0	0	0	0	0	0	0	0	1	0	2	1	2	0	1	0	0	2	0	1	0	2	0	2	0	1	4
1837	3SSI	1.05	53.36	7	0	0	0	0	0	1	0	0	0	0	0	0	-1	0	0	0	0	0	0	0	0	1	0	2	1	2	0	1	0	0	2	0	1	0	2	0	2	0	1	4
1838	3SSI	0.56	53.36	9.5	0	0	0	0	0	1	0	0	0	0	0	0	-1	0	0	0	0	0	0	0	0	1	0	2	1	2	0	1	0	0	2	0	1	0	2	0	2	0	1	4
1839	3SSI	-0.21	53.36	3.2	0	0	0	0	0	0	0	1	0	0	0	0	-1	0	0	0	0	0	0	0	0	1	0	2	1	1	0	2	0	0	2	0	1	0	2	0	2	0	1	4
1840	3SSI	-0.06	53.36	7	0	0	0	0	0	0	0	1	0	0	0	0	-1	0	0	0	0	0	0	0	0	1	0	2	1	1	0	2	0	0	2	0	1	0	2	0	2	0	1	4
1841	3SSI	-0.49	53.36	9.5	0	0	0	0	0	0	0	1	0	0	0	0	-1	0	0	0	0	0	0	0	0	1	0	2	1	1	0	2	0	0	2	0	1	0	2	0	2	0	1	4
1842	3SSI	-0.73	53.36	3.2	0	0	0	0	0	0	0	0	0	1	0	0	-1	0	0	0	0	0	0	0	0	1	0	2	1	1	0	1	0	1	2	0	1	0	2	0	2	0	1	4
1843	3SSI	-0.94	53.36	7	0	0	0	0	0	0	0	0	0	1	0	0	-1	0	0	0	0	0	0	0	0	1	0	2	1	1	0	1	0	1	2	0	1	0	2	0	2	0	1	4
1844	3SSI	-1.28	53.36	9.5	0	0	0	0	0	0	0	0	0	1	0	0	-1	0	0	0	0	0	0	0	0	1	0	2	1	1	0	1	0	1	2	0	1	0	2	0	2	0	1	4
1845	3SSI	1.27	53.36	3.2	0	0	0	0	0	0	0	0	0	0	0	1	-1	0	0	0	0	0	0	0	0	1	0	2	1	1	0	1	0	0	2	1	1	0	2	0	2	0	1	4
1846	3SSI	0.35	53.36	7	0	0	0	0	0	0	0	0	0	0	0	1	-1	0	0	0	0	0	0	0	0	1	0	2	1	1	0	1	0	0	2	1	1	0	2	0	2	0	1	4
1847	3SSI	0.05	53.36	9.5	0	0	0	0	0	0	0	0	0	0	0	1	-1	0	0	0	0	0	0	0	0	1	0	2	1	1	0	1	0	0	2	1	1	0	2	0	2	0	1	4
1848	3SSI	-0.13	53.36	3.2	0	0	0	0	0	0	0	0	0	0	1	0	-1	0	0	0	0	0	0	0	0	1	0	2	1	1	0	1	0	0	3	0	1	0	2	0	2	0	1	4
1849	3SSI	-0.25	53.36	7	0	0	0	0	0	0	0	0	0	0	1	0	-1	0	0	0	0	0	0	0	0	1	0	2	1	1	0	1	0	0	3	0	1	0	2	0	2	0	1	4
1850	3SSI	-0.55	53.36	9.5	0	0	0	0	0	0	0	0	0	0	1	0	-1	0	0	0	0	0	0	0	0	1	0	2	1	1	0	1	0	0	3	0	1	0	2	0	2	0	1	4
1851	3SSI	-0.46	53.36	3.2	0	0	0	0	0	0	0	0	0	0	0	0	-1	0	0	0	0	0	0	1	0	1	0	2	1	1	0	1	0	0	2	0	1	0	2	0	2	0	1	5
1852	3SSI	-0.66	53.36	7	0	0	0	0	0	0	0	0	0	0	0	0	-1	0	0	0	0	0	0	1	0	1	0	2	1	1	0	1	0	0	2	0	1	0	2	0	2	0	1	5
1853	3SSI	-0.95	53.36	9.5	0	0	0	0	0	0	0	0	0	0	0	0	-1	0	0	0	0	0	0	1	0	1	0	2	1	1	0	1	0	0	2	0	1	0	2	0	2	0	1	5
1854	3SSI	-6.78	82.21	7	1	0	0	0	0	0	0	0	0	0	0	0	0	0	0	0	0	0	0	-1	5	0	0	0	0	0	0	2	0	0	3	1	0	0	1	3	1	0	1	2
1855	3SSI	-6.93	82.21	9.5	1	0	0	0	0	0	0	0	0	0	0	0	0	0	0	0	0	0	0	-1	5	0	0	0	0	0	0	2	0	0	3	1	0	0	1	3	1	0	1	2
1856	3SSI	-5.69	82.21	7	0	0	0	0	0	0	0	0	0	0	0	0	0	1	0	0	0	0	0	-1	4	0	0	0	0	0	0	2	0	0	3	1	0	1	1	3	1	0	1	2
1857	3SSI	-5.33	82.21	9.5	0	0	0	0	0	0	0	0	0	0	0	0	0	1	0	0	0	0	0	-1	4	0	0	0	0	0	0	2	0	0	3	1	0	1	1	3	1	0	1	2
1858	3SSI	-10.3	82.21	7	0	0	0	0	0	0	0	1	0	0	0	0	0	0	0	0	0	0	0	-1	4	0	0	0	0	0	0	3	0	0	3	1	0	0	1	3	1	0	1	2
1859	3SSI	-9.31	82.21	9.5	0	0	0	0	0	0	0	1	0	0	0	0	0	0	0	0	0	0	0	-1	4	0	0	0	0	0	0	3	0	0	3	1	0	0	1	3	1	0	1	2
1860	3SSI	-0.84	82.21	7	0	0	0	0	0	0	0	0	0	1	0	0	0	0	0	0	0	0	0	-1	4	0	0	0	0	0	0	2	0	1	3	1	0	0	1	3	1	0	1	2
1861	3SSI	-0.94	82.21	9.5	0	0	0	0	0	0	0	0	0	1	0	0	0	0	0	0	0	0	0	-1	4	0	0	0	0	0	0	2	0	1	3	1	0	0	1	3	1	0	1	2
1862	3SSI	-2.21	82.21	7	0	0	0	0	0	0	0	0	0	0	1	0	0	0	0	0	0	0	0	-1	4	0	0	0	0	0	0	2	0	0	4	1	0	0	1	3	1	0	1	2
1863	3SSI	-2.52	82.21	9.5	0	0	0	0	0	0	0	0	0	0	1	0	0	0	0	0	0	0	0	-1	4	0	0	0	0	0	0	2	0	0	4	1	0	0	1	3	1	0	1	2
1864	3SSI	-5.92	82.21	7	0	0	0	0	0	0	0	0	0	0	0	0	1	0	0	0	0	0	0	-1	4	0	0	0	0	0	0	2	0	0	3	1	1	0	1	3	1	0	1	2
1865	3SSI	-5.43	82.21	9.5	0	0	0	0	0	0	0	0	0	0	0	0	1	0	0	0	0	0	0	-1	4	0	0	0	0	0	0	2	0	0	3	1	1	0	1	3	1	0	1	2
1866	3SSI	-1.35	53.36	3.2	1	0	0	0	0	0	0	0	0	0	0	0	-1	0	0	0	0	0	0	0	3	1	2	0	1	3	0	1	1	0	0	0	0	2	0	3	0	0	0	2
1867	3SSI	-2.8	80.7	9.5	1	0	0	0	0	0	0	0	0	0	0	0	-1	0	0	0	0	0	0	0	3	1	2	0	1	3	0	1	1	0	0	0	0	2	0	3	0	0	0	2
1868	3SSI	-2.32	82.21	7	1	0	0	0	0	0	0	0	0	0	0	0	-1	0	0	0	0	0	0	0	3	1	2	0	1	3	0	1	1	0	0	0	0	2	0	3	0	0	0	2
1869	3SSI	-7.1	80.7	9.5	0	0	0	0	0	0	0	1	0	0	0	0	-1	0	0	0	0	0	0	0	2	1	2	0	1	3	0	2	1	0	0	0	0	2	0	3	0	0	0	2
1870	3SSI	-6.82	82.21	7	0	0	0	0	0	0	0	1	0	0	0	0	-1	0	0	0	0	0	0	0	2	1	2	0	1	3	0	2	1	0	0	0	0	2	0	3	0	0	0	2
1871	3SSI	-2.01	53.36	3.2	0	0	0	0	0	0	0	0	0	1	0	0	-1	0	0	0	0	0	0	0	2	1	2	0	1	3	0	1	1	1	0	0	0	2	0	3	0	0	0	2
1872	3SSI	-2.29	80.7	9.5	0	0	0	0	0	0	0	0	0	1	0	0	-1	0	0	0	0	0	0	0	2	1	2	0	1	3	0	1	1	1	0	0	0	2	0	3	0	0	0	2
1873	3SSI	-1.89	82.21	7	0	0	0	0	0	0	0	0	0	1	0	0	-1	0	0	0	0	0	0	0	2	1	2	0	1	3	0	1	1	1	0	0	0	2	0	3	0	0	0	2
1874	3SSI	0.77	53.36	3.2	0	0	0	0	0	0	0	0	0	0	1	0	-1	0	0	0	0	0	0	0	2	1	2	0	1	3	0	1	1	0	1	0	0	2	0	3	0	0	0	2
1875	3SSI	-0.29	80.7	9.5	0	0	0	0	0	0	0	0	0	0	1	0	-1	0	0	0	0	0	0	0	2	1	2	0	1	3	0	1	1	0	1	0	0	2	0	3	0	0	0	2
1876	3SSI	0.15	82.21	7	0	0	0	0	0	0	0	0	0	0	1	0	-1	0	0	0	0	0	0	0	2	1	2	0	1	3	0	1	1	0	1	0	0	2	0	3	0	0	0	2
1877	3SSI	-1.35	53.36	3.2	0	0	0	0	0	0	0	0	0	0	0	0	-1	0	0	0	0	0	0	1	2	1	2	0	1	3	0	1	1	0	0	0	0	2	0	3	0	0	0	3
1878	3SSI	-2.22	80.7	9.5	0	0	0	0	0	0	0	0	0	0	0	0	-1	0	0	0	0	0	0	1	2	1	2	0	1	3	0	1	1	0	0	0	0	2	0	3	0	0	0	3
1879	3SSI	-1.84	82.21	7	0	0	0	0	0	0	0	0	0	0	0	0	-1	0	0	0	0	0	0	1	2	1	2	0	1	3	0	1	1	0	0	0	0	2	0	3	0	0	0	3
1880	451C	1.1	50.4	5	1	0	0	0	0	0	0	0	0	0	0	0	0	-1	0	0	0	0	0	0	2	0	1	1	2	2	0	1	1	0	1	2	0	0	1	0	0	0	0	2
1881	451C	0.6	50.4	5	0	0	0	0	0	-1	0	0	0	0	0	0	0	0	0	0	0	0	1	0	5	1	1	0	0	1	2	3	0	1	1	1	0	1	0	1	0	0	1	0
1882	451C	1.9	50.4	5	0	0	0	0	0	0	0	0	0	0	0	0	0	-1	0	0	0	0	1	0	7	0	0	1	0	2	1	2	0	0	0	2	0	0	1	0	0	0	2	1
1883	451C	0.5	50.4	5	0	1	0	0	0	0	-1	0	0	0	0	0	0	0	0	0	0	0	0	0	7	1	0	1	0	2	1	2	0	0	1	2	0	1	0	0	0	0	0	1
1884	451C	0.4	50.4	5	0	0	0	0	0	0	0	0	0	0	0	0	1	0	0	0	0	0	0	-1	2	0	1	1	2	1	0	1	1	1	1	3	2	1	0	0	1	0	0	1
1885	451C	1	50.4	5	0	0	0	0	0	0	0	0	0	1	0	0	0	0	0	0	0	0	0	-1	2	0	0	1	0	1	2	0	0	1	2	2	0	0	0	1	1	1	0	0
1886	451C	1.11	62.6	3.6	0	0	0	0	0	0	0	0	0	1	0	0	0	0	0	0	0	0	0	-1	2	0	0	1	0	1	2	0	0	1	2	2	0	0	0	1	1	1	0	0
1887	4LYZ	-0.45	74	6.4	0	0	0	0	0	0	0	0	0	0	0	0	0	-1	0	0	0	0	1	0	3	1	0	0	1	1	0	1	0	0	1	1	1	0	0	0	0	0	1	1
1888	4LYZ	1.4	74	6.4	-1	0	0	0	0	0	0	0	0	1	0	0	0	0	0	0	0	0	0	0	1	0	3	0	1	1	0	2	0	1	1	1	0	2	0	2	1	1	1	1
1889	4LYZ	1.8	74	6.4	-1	0	0	0	0	0	0	0	0	0	1	0	0	0	0	0	0	0	0	0	1	0	3	0	1	1	0	2	0	0	2	1	0	2	0	2	1	1	1	1
1890	4LYZ	1.2	74	6.4	-1	0	0	0	0	0	0	0	0	0	0	0	0	0	0	0	0	0	0	1	1	0	3	0	1	1	0	2	0	0	1	1	0	2	0	2	1	1	1	2
1891	4LYZ	-4.78	20	9.5	1	0	0	0	-1	0	0	0	0	0	0	0	0	0	0	0	0	0	0	0	3	0	2	2	0	0	0	1	0	2	0	2	0	0	0	4	1	0	0	2
1892	4LYZ	0.19	74	6.4	0	0	0	0	0	0	0	0	0	0	0	0	0	-1	0	0	0	0	1	0	3	0	3	0	1	1	1	1	0	0	1	1	0	1	0	1	2	1	1	1
1893	4LYZ	-1.89	65.6	2.7	1	0	0	0	0	0	0	-1	0	0	0	0	0	0	0	0	0	0	0	0	2	1	2	2	0	0	2	1	0	2	1	0	0	0	0	1	4	0	1	0
1894	4LYZ	-0.96	20	9.5	0	0	1	0	0	0	0	-1	0	0	0	0	0	0	0	0	0	0	0	0	1	1	3	2	0	0	2	1	0	2	1	0	0	0	0	1	4	0	1	0
1895	4LYZ	-0.98	65.6	2.7	1	0	0	0	0	0	0	-1	0	0	0	0	0	0	0	0	0	0	0	0	1	3	3	1	2	0	0	1	0	1	1	0	0	0	1	2	1	2	0	0
1896	4LYZ	-0.38	65.6	2.7	1	0	0	0	0	0	0	-1	0	0	0	0	0	0	0	0	0	0	0	0	1	2	3	1	3	0	0	1	0	1	1	0	0	0	2	1	1	2	0	0
1897	4LYZ	0.76	74	6.4	0	0	0	0	0	0	0	0	-1	0	1	0	0	0	0	0	0	0	0	0	3	2	1	1	1	1	0	2	0	0	3	1	1	0	0	1	0	0	2	0
1898	4LYZ	-4.4	74	6.4	1	0	0	0	0	0	0	0	0	-1	0	0	0	0	0	0	0	0	0	0	1	1	2	2	1	0	1	2	0	1	1	0	0	0	0	2	2	2	1	0
1899	4LYZ	-2.46	74	6.4	0	0	0	0	0	0	0	0	0	-1	0	0	0	1	0	0	0	0	0	0	0	1	2	2	1	0	1	2	0	1	1	0	0	1	0	2	2	2	1	0
1900	4LYZ	-0.45	74	6.4	0	0	0	0	0	0	0	0	0	-1	1	0	0	0	0	0	0	0	0	0	0	1	2	2	1	0	1	2	0	1	2	0	0	0	0	2	2	2	1	0
1901	4LYZ	-2.27	74	6.4	0	0	0	0	0	0	0	0	0	-1	0	0	1	0	0	0	0	0	0	0	0	1	2	2	1	0	1	2	0	1	1	0	1	0	0	2	2	2	1	0
1902	4LYZ	-4.96	74	6.4	0	0	0	0	0	0	0	0	0	-1	0	0	0	0	0	0	1	0	0	0	0	1	2	2	1	0	1	2	0	1	1	0	0	0	0	2	3	2	1	0
1903	4LYZ	-0.91	74	6.4	0	0	0	0	0	0	0	0	0	-1	0	0	0	0	0	0	0	0	0	1	0	1	2	2	1	0	1	2	0	1	1	0	0	0	0	2	2	2	1	1
1904	4LYZ	-6.7	20	9.5	0	0	0	1	0	0	0	0	0	0	0	-1	0	0	0	0	0	0	0	0	3	3	1	2	1	1	0	3	1	0	2	0	1	0	0	0	0	0	1	0
1905	4LYZ	0.28	66	2.7	0	0	0	0	0	0	0	0	0	0	0	0	-1	1	0	0	0	0	0	0	3	3	1	1	1	1	0	2	1	0	2	1	0	2	0	0	0	0	1	0
1906	4LYZ	-0.57	66	2.7	0	0	0	0	0	0	0	0	0	0	1	0	-1	0	0	0	0	0	0	0	3	3	1	1	1	1	0	2	1	0	3	1	0	1	0	0	0	0	1	0
1907	4LYZ	-1.06	74	6.4	0	0	-1	0	0	0	0	0	0	0	0	1	0	0	0	0	0	0	0	0	2	2	1	1	0	0	0	3	1	0	2	2	1	0	0	1	0	1	2	0
1908	4LYZ	-0.38	74	6.4	0	0	-1	0	0	0	0	0	1	0	0	0	0	0	0	0	0	0	0	0	1	2	1	0	2	0	0	1	1	1	3	0	0	0	2	4	1	0	0	0
1909	4LYZ	-2.15	20	9.5	0	0	1	0	0	0	0	0	0	0	0	0	0	0	-1	0	0	0	0	0	0	3	4	1	2	0	0	2	0	1	1	0	0	0	1	1	1	2	0	0
1910	4LYZ	-0.15	74	6.4	0	-1	0	0	0	0	1	0	0	0	0	0	0	0	0	0	0	0	0	0	0	1	2	1	1	0	1	3	1	0	2	1	1	0	0	1	0	1	2	1
1911	4LYZ	-0.04	74	6.4	0	-1	0	0	0	0	0	0	0	0	0	1	0	0	0	0	0	0	0	0	0	2	4	1	2	0	0	2	0	0	1	1	0	0	1	2	1	2	0	0
1912	4LYZ	0.23	74	6.4	0	-1	0	0	0	0	0	0	0	0	0	1	0	0	0	0	0	0	0	0	1	1	3	1	3	0	0	2	0	1	1	1	0	0	2	2	1	0	0	0
1913	4LYZ	-0.15	74	6.4	1	0	0	0	0	0	0	0	0	0	0	0	0	0	0	-1	0	0	0	0	4	0	1	1	1	0	0	0	0	2	2	2	0	0	0	3	1	0	0	2
1914	4LYZ	-2.31	74	6.4	0	0	0	1	0	0	0	0	0	0	0	0	0	0	0	-1	0	0	0	0	3	0	1	2	1	0	0	0	0	2	2	2	0	0	0	3	1	0	0	2
1915	4LYZ	0.99	74	6.4	0	0	0	0	0	0	0	0	0	0	0	0	0	0	0	-1	1	0	0	0	3	0	1	1	1	0	0	0	0	2	2	2	0	0	0	3	2	0	0	2
1916	4LYZ	-0.08	74	6.4	0	0	0	0	0	0	0	0	0	0	0	0	0	0	0	-1	0	0	0	1	3	0	1	1	1	0	0	0	0	2	2	2	0	0	0	3	1	0	0	3
1917	4LYZ	-3.07	74	6.4	0	0	0	0	0	0	0	0	0	0	0	0	0	0	0	-1	0	0	1	0	3	0	1	1	1	0	0	0	0	2	2	2	0	0	0	3	1	0	1	2
1918	4LYZ	-2.2	74	6.4	0	0	0	0	0	0	0	0	0	1	0	0	0	0	0	0	-1	0	0	0	3	1	4	1	0	1	1	1	0	1	0	1	0	2	0	1	2	0	0	0
1919	4LYZ	-0.27	74	6.4	0	0	0	0	0	0	0	0	0	0	0	0	0	0	0	1	-1	0	0	0	3	1	4	1	0	1	1	1	0	0	0	1	0	2	0	2	2	0	0	0
1920	4LYZ	0.76	74	6.4	1	0	0	-1	0	0	0	0	0	0	0	0	0	0	0	0	0	0	0	0	4	0	3	0	1	0	0	2	0	1	0	2	1	0	0	1	0	1	0	3
1921	4LYZ	0	74	6.4	0	0	0	-1	0	1	0	0	0	0	0	0	0	0	0	0	0	0	0	0	3	0	3	0	1	1	0	2	0	1	0	2	1	0	0	1	0	1	0	3
1922	4LYZ	0.72	74	6.4	0	0	0	-1	0	0	0	0	0	0	0	0	0	1	0	0	0	0	0	0	3	0	3	0	1	0	0	2	0	1	0	2	1	1	0	1	0	1	0	3
1923	4LYZ	0.45	74	6.4	0	0	0	-1	0	0	0	1	0	0	0	0	0	0	0	0	0	0	0	0	3	0	3	0	1	0	0	3	0	1	0	2	1	0	0	1	0	1	0	3
1924	4LYZ	0.45	74	6.4	0	0	0	-1	0	0	0	1	0	0	0	0	0	0	0	0	0	0	0	0	3	0	3	0	1	0	0	3	0	1	0	2	1	0	0	1	0	1	0	3
1925	4LYZ	0.19	74	6.4	0	0	0	-1	0	0	0	0	0	0	0	1	0	0	0	0	0	0	0	0	3	0	3	0	1	0	0	2	0	1	0	3	1	0	0	1	0	1	0	3
1926	4LYZ	0.04	74	6.4	0	0	1	-1	0	0	0	0	0	0	0	0	0	0	0	0	0	0	0	0	3	0	4	0	1	0	0	2	0	1	0	2	1	0	0	1	0	1	0	3
1927	4LYZ	-0.08	74	6.4	0	0	0	-1	0	0	1	0	0	0	0	0	0	0	0	0	0	0	0	0	3	0	3	0	1	0	1	2	0	1	0	2	1	0	0	1	0	1	0	3
1928	4LYZ	0.27	74	6.4	0	1	0	-1	0	0	0	0	0	0	0	0	0	0	0	0	0	0	0	0	3	1	3	0	1	0	0	2	0	1	0	2	1	0	0	1	0	1	0	3
1929	4LYZ	0.87	74	6.4	0	0	0	-1	0	0	0	0	0	0	0	0	0	0	0	1	0	0	0	0	3	0	3	0	1	0	0	2	0	1	0	2	1	0	0	2	0	1	0	3
1930	4LYZ	0.02	65.6	2.7	1	0	0	0	0	0	0	-1	0	0	0	0	0	0	0	0	0	0	0	0	4	0	3	1	1	0	0	1	0	1	0	2	1	0	0	1	0	2	0	2
1931	4LYZ	0.38	74	6.4	0	1	0	0	0	0	0	-1	0	0	0	0	0	0	0	0	0	0	0	0	3	1	3	1	1	0	0	1	0	1	0	2	1	0	0	1	0	2	0	2
1932	4LYZ	-0.04	74	6.4	0	0	0	0	0	0	0	-1	0	0	0	0	0	0	0	0	0	0	0	1	3	0	3	1	1	0	0	1	0	1	0	2	1	0	0	1	0	2	0	3
1933	4LYZ	-1.46	65.6	2.7	1	0	0	0	0	0	0	-1	0	0	0	0	0	0	0	0	0	0	0	0	3	3	1	1	1	0	1	1	0	1	0	1	0	0	0	0	1	3	0	2
1934	4LYZ	-0.24	20	9.5	0	0	0	0	0	0	0	0	0	0	0	0	-1	0	0	0	1	0	0	0	2	2	3	1	0	0	0	2	0	1	0	2	0	0	0	1	1	2	0	2
1935	4LYZ	0.24	20	9.5	0	0	-1	1	0	0	0	0	0	0	0	0	0	0	0	0	0	0	0	0	3	1	1	2	1	0	0	2	0	1	0	2	1	0	0	1	0	2	0	2
1936	4LYZ	-0.45	74	6.4	0	0	0	0	0	0	-1	0	1	0	0	0	0	0	0	0	0	0	0	0	1	4	1	1	2	0	0	2	1	1	1	1	0	0	0	0	1	1	0	1
1937	4LYZ	0.68	74	6.4	0	-1	0	0	0	0	0	0	1	0	0	0	0	0	0	0	0	0	0	0	3	1	2	1	1	0	1	1	1	0	0	1	1	0	0	0	1	3	0	2
1938	5CRO	0.4	45	3	-1	0	0	0	0	0	0	0	0	0	0	0	0	0	0	1	0	0	0	0	2	1	2	0	0	0	1	1	1	4	1	2	0	1	0	2	1	0	0	0
1939	5CRO	2.8	45	3	0	0	0	0	0	0	-1	0	0	0	1	0	0	0	0	0	0	0	0	0	2	1	0	2	0	0	0	2	0	0	3	3	1	1	0	0	2	0	1	1
1940	5CRO	2.2	45	3	0	0	0	0	1	0	0	0	0	0	0	0	0	0	0	0	0	0	-1	0	3	0	1	1	1	0	1	1	1	2	1	3	0	0	0	1	2	0	0	1
1941	5CRO	2.2	45	7	0	0	0	0	1	0	0	0	0	0	0	0	0	0	0	0	0	0	-1	0	3	0	1	1	1	0	1	1	1	2	1	3	0	0	0	1	2	0	0	1
1942	5CRO	2.7	45	7	0	0	0	1	0	0	0	0	0	0	0	0	0	0	0	0	0	0	-1	0	3	0	1	2	0	0	1	1	1	2	1	3	0	0	0	1	2	0	0	1
1943	5CRO	0.4	45	7	0	0	0	0	0	0	0	0	0	0	0	0	0	1	0	0	0	0	-1	0	3	0	1	1	0	0	1	1	1	2	1	3	0	1	0	1	2	0	0	1
1944	5CRO	1.9	45	7	0	0	0	0	0	0	0	0	1	0	0	0	0	0	0	0	0	0	-1	0	3	0	1	1	0	0	1	1	2	2	1	3	0	0	0	1	2	0	0	1
1945	5CRO	1.1	45	7	0	0	0	0	0	0	0	0	0	0	1	0	0	0	0	0	0	0	-1	0	3	0	1	1	0	0	1	1	1	2	2	3	0	0	0	1	2	0	0	1
1946	5CRO	1.4	45	7	0	0	0	0	0	0	1	0	0	0	0	0	0	0	0	0	0	0	-1	0	3	0	1	1	0	0	2	1	1	2	1	3	0	0	0	1	2	0	0	1
1947	5CRO	0.9	45	7	0	0	0	0	0	0	0	0	0	0	0	0	0	0	0	0	0	0	-1	1	3	0	1	1	0	0	1	1	1	2	1	3	0	0	0	1	2	0	0	2
1948	5CRO	-0.1	45	7	0	0	0	0	0	0	0	0	0	0	0	0	0	0	0	0	0	1	-1	0	3	0	1	1	0	0	1	1	1	2	1	3	0	0	0	1	2	1	0	1
1949	EYBPL	-1.6	25	7	0	0	0	1	0	0	0	0	-1	0	0	0	0	0	0	0	0	0	0	0	0	2	2	3	0	1	1	4	0	1	0	1	0	0	0	0	1	0	1	2
1950	EYBPL	-5	25	7	0	0	1	0	0	0	0	0	-1	0	0	0	0	0	0	0	0	0	0	0	0	1	2	2	0	1	0	1	0	0	3	1	0	1	2	1	2	0	1	1
1951	RPBPL	0.43	51.5	8	0	0	0	0	0	0	1	0	0	0	0	-1	0	0	0	0	0	0	0	0	0	0	0	0	0	2	3	0	0	0	2	2	1	0	1	1	2	0	0	0
1952	RPBPL	-1.22	51.5	8	-1	0	0	0	0	0	0	0	0	0	0	0	0	0	0	0	0	0	0	1	1	0	3	0	0	0	1	5	0	1	2	0	2	1	0	1	0	0	0	2
1953	RPBPL	-2.99	51.5	8	-1	0	0	0	0	0	0	0	0	0	0	0	0	0	0	0	1	0	0	0	3	0	2	0	0	2	0	0	0	1	4	2	0	0	0	1	1	0	1	2
1954	RPBPL	0.66	53.4	8	1	0	0	0	0	0	0	-1	0	0	0	0	0	0	0	0	0	0	0	0	3	0	2	1	0	0	1	4	0	1	1	1	2	1	0	1	0	0	0	1
1955	RPBPL	0.87	53.4	8	1	0	0	0	0	0	0	-1	0	0	0	0	0	0	0	0	0	0	0	0	3	0	2	0	0	0	1	4	0	1	2	1	2	1	0	1	0	0	0	1
1956	RPBPL	0.79	53.4	8	0	0	1	0	0	0	0	-1	0	0	0	0	0	0	0	0	0	0	0	0	2	0	3	0	0	0	1	4	0	1	2	1	2	1	0	1	0	0	0	1
1957	RPBPL	0.68	53.4	8	0	0	0	0	0	0	0	-1	0	0	0	0	0	0	0	1	0	0	0	0	2	0	2	0	0	0	1	4	0	1	2	1	2	1	0	2	0	0	0	1
1958	RPBPL	-2.25	51.5	8	0	0	0	0	0	0	0	0	0	-1	0	0	0	0	0	1	0	0	0	0	2	1	0	0	0	4	0	0	0	1	0	0	2	1	1	4	0	0	2	1
1959	RPBPL	1.32	51.5	8	0	0	0	0	0	0	-1	0	0	0	0	0	0	0	0	0	0	0	1	0	1	0	1	1	0	2	0	2	0	0	2	4	2	0	0	2	0	0	1	1
1960	RPBPL	-0.02	51.5	8	0	0	0	0	0	0	-1	0	0	0	0	0	0	0	0	0	0	0	1	0	2	0	1	1	0	0	0	5	0	0	1	1	2	1	0	2	0	0	1	2
1961	RPBPL	-2.25	51.5	8	0	0	0	0	0	0	0	0	1	0	0	0	0	0	0	0	0	0	-1	0	2	2	1	1	0	3	0	1	1	1	3	4	0	0	0	0	0	0	0	0
1962	RPBPL	2.4	60	8	0	0	0	0	1	0	0	0	0	0	0	0	0	0	0	0	0	0	-1	0	2	1	0	0	1	3	1	0	0	2	1	0	2	0	1	3	0	0	1	1
1963	ITHUP1	0.3	50.2	6.6	0	0	0	0	0	-1	0	0	0	0	0	0	0	0	1	0	0	0	0	0	3	0	1	0	0	1	2	1	0	1	1	2	0	0	1	2	1	0	0	3
1964	ITHUP1	-0.3	50.2	6.6	0	1	0	0	0	-1	0	0	0	0	0	0	0	0	0	0	0	0	0	0	3	1	1	0	0	1	2	1	0	1	1	2	0	0	0	2	1	0	0	3
1965	JG0184	-1.91	25	6.6	0	0	0	0	-1	0	0	0	0	0	0	0	0	0	0	1	0	0	0	0	0	0	1	1	0	3	0	0	0	0	0	2	0	3	1	4	1	0	1	2
1966	TLBP22	-2.3	88.4	7.4	0	0	0	0	0	-1	0	0	0	0	0	0	0	0	0	0	0	0	0	1	0	0	1	2	0	0	0	6	0	2	1	2	0	1	0	1	1	1	0	1
1967	TLBP22	-2.1	88.4	7.4	0	1	0	0	0	0	0	-1	0	0	0	0	0	0	0	0	0	0	0	0	1	1	1	1	1	1	0	2	0	2	2	4	0	2	0	0	1	0	0	0
1968	TLBP22	-4	88.4	7.4	0	1	0	0	0	0	0	-1	0	0	0	0	0	0	0	0	0	0	0	0	1	1	1	1	0	1	0	0	0	1	2	1	0	1	3	1	2	0	1	2
1969	TLBP22	-0.4	88.4	7.4	0	0	0	1	0	0	0	-1	0	0	0	0	0	0	0	0	0	0	0	0	0	1	1	2	0	0	0	4	0	1	0	1	0	0	0	3	1	1	2	2
1970	TLBP22	-10.3	88.4	7.4	0	-1	0	0	0	0	0	0	0	0	0	1	0	0	0	0	0	0	0	0	1	0	0	1	2	0	0	3	1	0	2	2	2	3	0	1	0	0	0	1
1971	TLBP22	-17.4	88.4	7.4	0	-1	0	0	0	0	0	0	0	0	0	0	0	0	0	1	0	0	0	0	0	1	2	1	0	0	1	0	0	1	1	0	0	1	1	3	1	1	2	3
1972	TLBP22	-1.6	88.4	7.4	0	0	0	0	0	0	0	0	0	1	0	0	0	0	0	0	-1	0	0	0	0	0	0	2	0	0	2	2	0	1	0	2	0	1	2	2	1	0	2	2
1973	TSEBAT	-1.5	25	7.8	-1	0	0	0	0	0	0	1	0	0	0	0	0	0	0	0	0	0	0	0	1	2	1	2	0	1	1	3	0	0	2	0	0	2	1	0	1	0	0	2
1974	TSEBAT	0.2	25	7.8	-1	0	0	0	0	0	0	0	0	0	0	0	0	0	0	0	0	0	0	1	1	2	1	2	0	1	1	2	0	0	2	0	0	2	1	0	1	0	0	3
1975	TSEBAT	0.2	25	7.8	-1	0	0	0	0	0	0	0	0	0	0	0	0	0	0	0	0	0	0	1	1	2	1	2	0	1	1	2	0	0	2	0	0	2	1	0	1	0	0	3
1976	TSEBAT	-0.8	25	7.8	-1	0	0	0	0	0	0	0	0	0	0	0	0	0	0	0	0	0	0	1	1	2	1	2	0	1	1	2	0	0	2	0	0	2	1	0	1	0	0	3
1977	TSEBAT	-0.69	50	9	1	0	0	0	-1	0	0	0	0	0	0	0	0	0	0	0	0	0	0	0	5	1	0	0	0	2	1	1	0	1	2	0	1	2	1	0	1	0	0	1
1978	TSEBAT	-1.58	50	9	0	0	0	0	-1	0	0	1	0	0	0	0	0	0	0	0	0	0	0	0	4	1	0	0	0	2	1	2	0	1	2	0	1	2	1	0	1	0	0	1
1979	TSEBAT	-1.41	50	9	0	0	0	0	-1	0	0	0	0	0	0	0	0	0	0	1	0	0	0	0	4	1	0	0	0	2	1	1	0	1	2	0	1	2	1	1	1	0	0	1
1980	TSEBAT	-1.32	50	9	0	0	0	0	-1	0	0	0	0	0	0	0	0	0	0	0	0	0	0	1	4	1	0	0	0	2	1	1	0	1	2	0	1	2	1	0	1	0	0	2
1981	TSEBAT	-0.08	25	7	1	0	0	0	0	-1	0	0	0	0	0	0	0	0	0	0	0	0	0	0	4	0	0	3	0	0	0	2	0	1	4	0	0	1	2	1	0	0	0	1
1982	TSEBAT	0.59	25	9	1	0	0	0	0	-1	0	0	0	0	0	0	0	0	0	0	0	0	0	0	4	0	0	3	0	0	0	2	0	1	4	0	0	1	2	1	0	0	0	1
1983	TSEBAT	0.01	25	7	0	0	0	0	1	-1	0	0	0	0	0	0	0	0	0	0	0	0	0	0	3	0	0	3	1	0	0	2	0	1	4	0	0	1	2	1	0	0	0	1
1984	TSEBAT	-0.13	25	9	0	0	0	0	1	-1	0	0	0	0	0	0	0	0	0	0	0	0	0	0	3	0	0	3	1	0	0	2	0	1	4	0	0	1	2	1	0	0	0	1
1985	TSEBAT	-0.8	25	7	0	0	0	1	0	-1	0	0	0	0	0	0	0	0	0	0	0	0	0	0	3	0	0	4	0	0	0	2	0	1	4	0	0	1	2	1	0	0	0	1
1986	TSEBAT	-0.03	25	9	0	0	0	1	0	-1	0	0	0	0	0	0	0	0	0	0	0	0	0	0	3	0	0	4	0	0	0	2	0	1	4	0	0	1	2	1	0	0	0	1
1987	TSEBAT	-0.86	25	7	0	0	0	0	0	-1	0	0	0	0	0	0	0	1	0	0	0	0	0	0	3	0	0	3	0	0	0	2	0	1	4	0	0	2	2	1	0	0	0	1
1988	TSEBAT	-0.02	25	9	0	0	0	0	0	-1	0	0	0	0	0	0	0	1	0	0	0	0	0	0	3	0	0	3	0	0	0	2	0	1	4	0	0	2	2	1	0	0	0	1
1989	TSEBAT	0.08	25	7	0	0	0	0	0	-1	0	1	0	0	0	0	0	0	0	0	0	0	0	0	3	0	0	3	0	0	0	3	0	1	4	0	0	1	2	1	0	0	0	1
1990	TSEBAT	0.6	25	9	0	0	0	0	0	-1	0	1	0	0	0	0	0	0	0	0	0	0	0	0	3	0	0	3	0	0	0	3	0	1	4	0	0	1	2	1	0	0	0	1
1991	TSEBAT	0.33	25	7	0	0	0	0	0	-1	0	0	1	0	0	0	0	0	0	0	0	0	0	0	3	0	0	3	0	0	0	2	1	1	4	0	0	1	2	1	0	0	0	1
1992	TSEBAT	0.67	25	9	0	0	0	0	0	-1	0	0	1	0	0	0	0	0	0	0	0	0	0	0	3	0	0	3	0	0	0	2	1	1	4	0	0	1	2	1	0	0	0	1
1993	TSEBAT	0.46	25	7	0	0	0	0	0	-1	0	0	0	1	0	0	0	0	0	0	0	0	0	0	3	0	0	3	0	0	0	2	0	2	4	0	0	1	2	1	0	0	0	1
1994	TSEBAT	1.24	25	9	0	0	0	0	0	-1	0	0	0	1	0	0	0	0	0	0	0	0	0	0	3	0	0	3	0	0	0	2	0	2	4	0	0	1	2	1	0	0	0	1
1995	TSEBAT	0.2	25	7	0	0	0	0	0	-1	0	0	0	0	0	1	0	0	0	0	0	0	0	0	3	0	0	3	0	0	0	2	0	1	4	1	0	1	2	1	0	0	0	1
1996	TSEBAT	0.39	25	9	0	0	0	0	0	-1	0	0	0	0	0	1	0	0	0	0	0	0	0	0	3	0	0	3	0	0	0	2	0	1	4	1	0	1	2	1	0	0	0	1
1997	TSEBAT	0.44	25	7	0	0	0	0	0	-1	0	0	0	0	1	0	0	0	0	0	0	0	0	0	3	0	0	3	0	0	0	2	0	1	5	0	0	1	2	1	0	0	0	1
1998	TSEBAT	1.04	25	9	0	0	0	0	0	-1	0	0	0	0	1	0	0	0	0	0	0	0	0	0	3	0	0	3	0	0	0	2	0	1	5	0	0	1	2	1	0	0	0	1
1999	TSEBAT	-0.05	25	7	0	0	0	0	0	-1	0	0	0	0	0	0	1	0	0	0	0	0	0	0	3	0	0	3	0	0	0	2	0	1	4	0	1	1	2	1	0	0	0	1
[truncated: 49 more rows]
