# Supplementary material for: The role of data imbalance bias in the prediction of protein stability change upon mutation
Source: PLoS One. 2023 Mar 30;18(3):e0283727. doi: 10.1371/journal.pone.0283727 (PMC10062539; doi:10.1371/journal.pone.0283727)
Supplement: S2 File — (XLS) [file pone.0283727.s004.xls]

## Sheet: s2048_rev
Protein	Exp.DDG	Temperature	pH	A	R	N	D	C	E	Q	G	H	I	L	K	M	F	P	S	T	W	Y	V	A_count	R_count	N_count	D_count	C_count	E_count	Q_count	G_count	H_count	I_count	L_count	K_count	M_count	F_count	P_count	S_count	T_count	W_count	Y_count	V_count
1A23	-4.6	30	7	0	0	0	0	0	0	0	0	1	0	-1	0	0	0	0	0	0	0	0	0	0	0	0	0	2	3	1	0	2	0	2	0	0	5	1	1	0	0	1	1
1A23	-5.3	30	7	0	0	0	0	0	0	0	0	1	0	-1	0	0	0	0	0	0	0	0	0	0	0	0	0	2	3	1	0	2	0	2	0	0	5	1	1	0	0	1	1
1A23	-3.6	30	7	0	0	0	0	0	0	0	0	1	0	0	0	0	0	0	-1	0	0	0	0	0	0	0	0	2	3	1	0	2	0	2	0	0	5	1	1	0	0	1	1
1A23	-5.2	30	7	0	0	0	0	0	0	0	0	1	0	0	0	0	0	0	-1	0	0	0	0	0	0	0	0	2	3	1	0	2	0	2	0	0	5	1	1	0	0	1	1
1A23	-0.5	30	7	0	0	0	0	0	0	0	0	1	0	0	0	0	0	0	0	0	0	-1	0	0	0	0	0	2	3	1	0	2	0	2	0	0	5	1	1	0	0	1	1
1A23	-6.8	30	7	0	0	0	0	0	0	0	0	1	0	0	0	0	0	0	0	0	0	-1	0	0	0	0	0	2	3	1	0	2	0	2	0	0	5	1	1	0	0	1	1
1A23	-6.8	30	7	0	0	0	0	0	0	0	0	1	0	0	0	0	0	0	0	0	0	-1	0	0	0	0	0	2	3	1	0	2	0	2	0	0	5	1	1	0	0	1	1
1AAR	-0.53	25	5	0	0	0	0	0	-1	0	0	0	0	0	1	0	0	0	0	0	0	0	0	0	0	0	0	0	0	1	1	0	2	2	2	1	1	0	0	4	0	0	1
1AAR	-0.26	25	5	0	0	0	0	0	0	-1	0	0	0	0	1	0	0	0	0	0	0	0	0	0	0	0	0	0	0	1	1	0	2	2	2	1	1	0	0	4	0	0	1
1AAR	-0.32	25	5	0	0	0	0	0	0	0	0	0	0	0	0	0	1	0	0	0	-1	0	0	1	2	0	2	0	1	3	2	0	2	2	1	0	1	2	0	0	0	0	0
1AAR	-0.77	25	5	0	0	0	0	0	-1	0	0	1	0	0	0	0	0	0	0	0	0	0	0	0	2	1	0	0	1	1	2	1	1	4	1	1	0	0	1	1	0	1	1
1AAR	-0.55	25	5	0	0	0	0	0	0	-1	0	1	0	0	0	0	0	0	0	0	0	0	0	0	2	1	0	0	1	1	2	1	1	4	1	1	0	0	1	1	0	1	1
1AAR	1.91	25	5	0	0	0	0	0	0	-1	0	0	0	0	1	0	0	0	0	0	0	0	0	1	0	1	2	0	3	1	1	0	3	0	3	0	0	1	1	1	0	0	1
1AAR	1.48	25	5	0	0	-1	0	0	0	0	0	0	0	0	1	0	0	0	0	0	0	0	0	1	0	1	2	0	2	1	1	0	3	0	3	0	0	2	1	1	0	0	1
1AAR	1.67	25	5	0	0	0	0	0	0	-1	0	0	0	0	1	0	0	0	0	0	0	0	0	1	0	1	2	0	2	1	1	0	3	0	3	0	0	2	1	1	0	0	1
1AAR	-1.63	25	5	0	1	0	0	0	-1	0	0	0	0	0	0	0	0	0	0	0	0	0	0	1	1	0	1	0	2	3	2	0	2	2	2	0	1	2	0	0	0	0	0
1AAR	0.33	25	5	0	1	0	0	0	0	-1	0	0	0	0	0	0	0	0	0	0	0	0	0	0	2	0	0	0	1	1	2	1	1	4	1	1	1	0	1	1	0	0	2
1AG2	0.14	25	7	0	0	0	0	0	1	0	0	0	0	0	-1	0	0	0	0	0	0	0	0	0	1	1	1	0	3	0	1	0	0	0	2	2	1	0	0	5	0	0	2
1AG2	2.46	25	7	0	0	0	0	0	0	0	0	0	0	0	0	0	1	0	-1	0	0	0	0	0	0	1	1	0	3	0	1	0	0	0	2	2	1	0	0	6	0	0	2
1AG2	0.33	25	7	0	0	0	0	0	0	0	0	0	0	0	0	1	0	0	0	0	0	0	-1	1	1	0	0	0	0	0	4	0	0	2	0	3	0	1	2	0	0	1	0
1AG2	2.13	25	7	0	-1	0	0	0	0	1	0	0	0	0	0	0	0	0	0	0	0	0	0	1	1	0	0	1	2	4	0	0	0	0	1	1	0	0	1	1	0	3	3
1AG2	1.44	25	7	0	1	0	0	0	0	0	0	-1	0	0	0	0	0	0	0	0	0	0	0	0	1	0	1	1	3	2	0	0	0	0	1	3	0	0	0	3	0	0	4
1AG2	4.62	25	7	-1	0	0	0	0	0	0	0	0	0	0	0	0	0	0	0	1	0	0	0	0	0	2	1	1	0	1	0	2	2	0	1	0	1	0	0	5	0	0	3
1AG2	0.17	25	7	0	0	0	0	0	0	0	0	0	0	0	0	0	0	0	0	1	0	0	-1	0	0	2	0	0	1	1	1	1	2	0	2	0	1	0	0	7	0	0	1
1AG2	0.5	25	7	0	0	0	0	0	0	0	0	0	-1	0	0	0	0	0	0	0	0	0	1	0	0	4	1	1	0	2	0	2	2	0	1	0	1	0	0	2	0	0	3
1AG2	0.26	25	7	0	0	0	0	0	0	0	0	0	-1	0	0	0	0	0	0	0	0	0	1	0	1	0	1	1	2	3	0	0	0	0	1	3	0	0	0	2	0	1	4
1AJ3	1.11	25	7.5	0	0	0	0	0	0	0	0	0	0	0	0	0	-1	0	0	0	1	0	0	0	1	0	3	0	3	0	0	0	1	2	3	1	1	0	2	0	1	0	1
1AKK	1.2	83	2	0	0	0	0	0	0	0	0	0	0	1	0	0	0	0	0	0	0	0	-1	2	1	1	1	0	2	0	0	0	2	2	5	0	0	0	0	2	0	1	0
1ANK	1.4	51.8	7.2	0	0	0	1	0	0	0	0	-1	0	0	0	0	0	0	0	0	0	0	0	1	2	1	2	1	1	1	2	0	1	2	0	0	2	2	0	1	0	0	0
1ANK	0.8	51.8	7.2	0	0	0	0	0	0	0	0	0	0	-1	0	0	1	0	0	0	0	0	0	2	2	1	2	1	0	1	2	0	1	2	0	0	2	2	0	1	0	0	0
1ANK	2.4	51.8	7.2	0	0	0	0	0	0	0	1	0	0	0	0	0	0	0	0	0	0	0	-1	1	2	1	3	1	0	1	2	0	1	2	0	0	2	2	0	1	0	0	0
1ANK	0.2	51.8	7.4	0	1	0	0	0	0	0	-1	0	0	0	0	0	0	0	0	0	0	0	0	2	1	1	2	0	0	1	2	0	1	2	1	1	2	2	0	1	0	0	0
1ARR	-2.4	20	7.5	0	0	0	0	0	0	0	0	0	0	-1	0	0	0	1	0	0	0	0	0	0	2	1	0	0	1	1	1	0	0	1	2	3	1	2	1	0	1	0	0
1ARR	-2.49	25	7.5	0	0	0	0	0	0	0	0	0	0	-1	0	0	0	1	0	0	0	0	0	0	2	1	0	0	1	1	1	0	0	1	2	3	1	2	1	0	1	0	0
1ARR	-2.55	53.4	7.5	0	0	0	0	0	0	0	0	0	0	-1	0	0	0	1	0	0	0	0	0	0	2	1	0	0	1	1	1	0	0	1	2	3	1	2	1	0	1	0	0
1AYF	-0.96	37	8.5	0	0	0	0	1	0	0	0	0	0	0	0	0	0	0	-1	0	0	0	0	1	2	1	2	2	0	1	1	0	1	2	1	2	0	0	1	2	0	0	0
1AYF	-0.45	37	8.5	0	0	0	1	0	-1	0	0	0	0	0	0	0	0	0	0	0	0	0	0	2	0	1	3	0	3	0	1	0	1	4	0	1	0	0	0	2	0	1	0
1AYF	1.67	37	8.5	0	0	0	0	0	0	-1	0	1	0	0	0	0	0	0	0	0	0	0	0	1	0	0	0	2	3	1	1	2	2	2	0	0	2	0	1	2	0	0	0
1AYF	1.16	37	8.5	0	-1	0	0	0	0	0	0	1	0	0	0	0	0	0	0	0	0	0	0	1	0	0	0	2	3	1	1	2	2	2	0	0	2	0	1	2	0	0	0
1AYF	1.19	37	8.5	0	0	0	0	0	0	0	0	1	0	0	0	0	0	0	0	-1	0	0	0	1	0	0	0	2	3	1	1	2	2	2	0	0	2	0	1	2	0	0	0
1AYF	1.31	37	8.5	-1	0	0	0	0	0	0	0	0	0	0	0	0	0	0	0	1	0	0	0	2	0	0	0	3	2	1	1	2	2	2	0	0	1	0	1	2	0	0	0
1AYF	-0.05	37	8.5	0	0	0	0	0	0	0	0	0	0	0	0	0	0	0	-1	1	0	0	0	2	0	0	0	3	2	1	1	2	2	2	0	0	1	0	1	2	0	0	0
1AYF	0.01	37	8.5	0	0	0	0	0	0	0	0	0	0	0	0	0	-1	0	0	0	0	1	0	1	2	1	3	0	2	0	2	0	0	4	0	1	0	0	1	1	0	1	0
1AYF	0.36	37	8.5	0	0	0	0	0	0	0	0	0	0	-1	0	0	0	0	0	0	0	1	0	1	2	1	3	0	2	0	2	0	0	4	0	1	0	0	1	1	0	1	0
1AYF	0.33	37	8.5	0	0	0	0	0	0	0	0	0	0	0	0	0	0	0	-1	0	0	1	0	1	2	1	3	0	2	0	2	0	0	4	0	1	0	0	1	1	0	1	0
1AYF	0.21	37	8.5	0	0	0	0	0	0	0	0	0	0	0	0	0	0	0	0	0	-1	1	0	1	2	1	3	0	2	0	2	0	0	4	0	1	0	0	1	1	0	1	0
1BNI	0.69	25	4.4	-1	0	0	1	0	0	0	0	0	0	0	0	0	0	0	0	0	0	0	0	2	0	1	2	0	0	2	1	0	1	1	0	0	1	0	0	2	0	2	2
1BNI	0.9	25	6.3	-1	0	0	1	0	0	0	0	0	0	0	0	0	0	0	0	0	0	0	0	2	0	1	2	0	0	2	1	0	1	1	0	0	1	0	0	2	0	2	2
1BNI	1.17	25	6.3	0	0	0	1	0	0	0	-1	0	0	0	0	0	0	0	0	0	0	0	0	2	0	1	2	0	0	2	1	0	1	1	0	0	1	0	0	2	0	2	2
1BNI	0.97	25	6.3	0	0	0	1	0	0	0	0	0	0	0	0	0	0	0	-1	0	0	0	0	2	0	1	2	0	0	2	1	0	1	1	0	0	1	0	0	2	0	2	2
1BNI	4.6	25	6.15	0	0	0	0	0	0	0	0	0	0	-1	0	0	1	0	0	0	0	0	0	2	0	1	2	0	0	2	1	0	1	1	0	0	1	0	0	2	0	1	2
1BNI	1.4	25	6.3	-1	0	0	0	0	0	0	0	0	1	0	0	0	0	0	0	0	0	0	0	2	0	1	2	0	0	1	1	0	1	0	0	0	1	0	0	1	0	1	2
1BNI	0.6	25	6.3	0	0	0	0	0	0	0	0	0	1	0	0	0	0	0	0	0	0	0	-1	2	0	1	2	0	0	1	1	0	1	0	0	0	1	0	0	1	0	1	2
1BNI	1.9	25	6.3	-1	0	1	0	0	0	0	0	0	0	0	0	0	0	0	0	0	0	0	0	2	0	1	2	0	0	1	1	0	1	1	0	0	1	0	0	1	0	1	2
1BNI	2.1	25	6.3	-1	0	0	0	0	0	0	0	0	0	0	0	0	0	0	0	1	0	0	0	2	0	1	2	0	0	2	1	0	1	1	0	0	1	0	0	1	0	1	2
1BNI	2.23	25	6.3	-1	0	0	0	0	0	0	0	0	0	0	0	0	0	0	0	1	0	0	0	2	0	1	2	0	0	2	1	0	1	1	0	0	1	0	0	1	0	1	2
1BNI	2.53	25	6.3	-1	0	0	0	0	0	0	0	0	0	0	0	0	0	0	0	1	0	0	0	2	0	1	2	0	0	2	1	0	1	1	0	0	1	0	0	1	0	1	2
1BNI	-0.11	25	6.3	0	0	0	-1	0	0	0	0	0	0	0	0	0	0	0	0	1	0	0	0	2	0	1	2	0	0	2	1	0	1	1	0	0	1	0	0	1	0	1	2
1BNI	0.27	25	6.3	0	0	0	0	0	-1	0	0	0	0	0	0	0	0	0	0	1	0	0	0	2	0	1	2	0	0	2	1	0	1	1	0	0	1	0	0	1	0	1	2
1BNI	1.2	25	6.3	0	0	0	0	0	0	0	-1	0	0	0	0	0	0	0	0	1	0	0	0	2	0	1	2	0	0	2	1	0	1	1	0	0	1	0	0	1	0	1	2
1BNI	1.34	25	6.3	0	0	0	0	0	0	0	-1	0	0	0	0	0	0	0	0	1	0	0	0	2	0	1	2	0	0	2	1	0	1	1	0	0	1	0	0	1	0	1	2
1BNI	2.65	25	4.4	0	0	0	0	0	0	0	0	-1	0	0	0	0	0	0	0	1	0	0	0	2	0	1	2	0	0	2	1	0	1	1	0	0	1	0	0	1	0	1	2
1BNI	1.56	25	8.9	0	0	0	0	0	0	0	0	-1	0	0	0	0	0	0	0	1	0	0	0	2	0	1	2	0	0	2	1	0	1	1	0	0	1	0	0	1	0	1	2
1BNI	1.27	25	6.3	0	0	-1	0	0	0	0	0	0	0	0	0	0	0	0	0	1	0	0	0	2	0	1	2	0	0	2	1	0	1	1	0	0	1	0	0	1	0	1	2
1BNI	3.08	25	6.3	0	0	0	0	0	0	0	0	0	0	0	0	0	0	-1	0	1	0	0	0	2	0	1	2	0	0	2	1	0	1	1	0	0	1	0	0	1	0	1	2
1BNI	1.87	25	6.3	0	0	0	0	0	0	-1	0	0	0	0	0	0	0	0	0	1	0	0	0	2	0	1	2	0	0	2	1	0	1	1	0	0	1	0	0	1	0	1	2
1BNI	0.22	25	6.3	0	0	0	0	0	0	0	0	0	0	0	0	0	0	0	-1	1	0	0	0	2	0	1	2	0	0	2	1	0	1	1	0	0	1	0	0	1	0	1	2
1BNI	1	25	6.3	1	0	0	0	-1	0	0	0	0	0	0	0	0	0	0	0	0	0	0	0	3	0	2	0	0	1	1	2	0	1	1	2	0	0	0	2	1	1	1	1
1BNI	0.7	25	6.3	1	0	0	-1	0	0	0	0	0	0	0	0	0	0	0	0	0	0	0	0	3	0	2	0	0	1	1	2	0	1	1	2	0	0	0	2	1	1	1	1
1BNI	0.6	25	6.3	1	0	0	0	0	-1	0	0	0	0	0	0	0	0	0	0	0	0	0	0	3	0	2	0	0	1	1	2	0	1	1	2	0	0	0	2	1	1	1	1
1BNI	0.7	25	6.3	1	0	0	0	0	0	0	0	0	0	0	0	0	-1	0	0	0	0	0	0	3	0	2	0	0	1	1	2	0	1	1	2	0	0	0	2	1	1	1	1
1BNI	0.9	25	6.3	1	0	0	0	0	0	0	-1	0	0	0	0	0	0	0	0	0	0	0	0	3	0	2	0	0	1	1	2	0	1	1	2	0	0	0	2	1	1	1	1
1BNI	0.8	25	6.3	1	0	0	0	0	0	0	0	-1	0	0	0	0	0	0	0	0	0	0	0	3	0	2	0	0	1	1	2	0	1	1	2	0	0	0	2	1	1	1	1
1BNI	0.8	25	6.3	1	0	0	0	0	0	0	0	0	-1	0	0	0	0	0	0	0	0	0	0	3	0	2	0	0	1	1	2	0	1	1	2	0	0	0	2	1	1	1	1
1BNI	0.2	25	6.3	1	0	0	0	0	0	0	0	0	0	0	-1	0	0	0	0	0	0	0	0	3	0	2	0	0	1	1	2	0	1	1	2	0	0	0	2	1	1	1	1
1BNI	0.3	25	6.3	1	0	0	0	0	0	0	0	0	0	-1	0	0	0	0	0	0	0	0	0	3	0	2	0	0	1	1	2	0	1	1	2	0	0	0	2	1	1	1	1
1BNI	0.3	25	6.3	1	0	0	0	0	0	0	0	0	0	0	0	-1	0	0	0	0	0	0	0	3	0	2	0	0	1	1	2	0	1	1	2	0	0	0	2	1	1	1	1
1BNI	0.7	25	6.3	1	0	-1	0	0	0	0	0	0	0	0	0	0	0	0	0	0	0	0	0	3	0	2	0	0	1	1	2	0	1	1	2	0	0	0	2	1	1	1	1
1BNI	4.1	25	6.3	1	0	0	0	0	0	0	0	0	0	0	0	0	0	-1	0	0	0	0	0	3	0	2	0	0	1	1	2	0	1	1	2	0	0	0	2	1	1	1	1
1BNI	0.5	25	6.3	1	0	0	0	0	0	-1	0	0	0	0	0	0	0	0	0	0	0	0	0	3	0	2	0	0	1	1	2	0	1	1	2	0	0	0	2	1	1	1	1
1BNI	0.1	25	6.3	1	-1	0	0	0	0	0	0	0	0	0	0	0	0	0	0	0	0	0	0	3	0	2	0	0	1	1	2	0	1	1	2	0	0	0	2	1	1	1	1
1BNI	0.4	25	6.3	1	0	0	0	0	0	0	0	0	0	0	0	0	0	0	-1	0	0	0	0	3	0	2	0	0	1	1	2	0	1	1	2	0	0	0	2	1	1	1	1
1BNI	0.8	25	6.3	1	0	0	0	0	0	0	0	0	0	0	0	0	0	0	0	-1	0	0	0	3	0	2	0	0	1	1	2	0	1	1	2	0	0	0	2	1	1	1	1
1BNI	0.9	25	6.3	1	0	0	0	0	0	0	0	0	0	0	0	0	0	0	0	0	0	0	-1	3	0	2	0	0	1	1	2	0	1	1	2	0	0	0	2	1	1	1	1
1BNI	1	25	6.3	1	0	0	0	0	0	0	0	0	0	0	0	0	0	0	0	0	-1	0	0	3	0	2	0	0	1	1	2	0	1	1	2	0	0	0	2	1	1	1	1
1BNI	0.8	25	6.3	1	0	0	0	0	0	0	0	0	0	0	0	0	0	0	0	0	0	-1	0	3	0	2	0	0	1	1	2	0	1	1	2	0	0	0	2	1	1	1	1
1BNI	-0.43	25	6.3	-1	0	0	1	0	0	0	0	0	0	0	0	0	0	0	0	0	0	0	0	1	0	1	2	0	0	1	1	1	1	2	1	0	1	1	0	2	0	2	2
1BNI	0.3	25	6.3	-1	0	0	1	0	0	0	0	0	0	0	0	0	0	0	0	0	0	0	0	1	0	1	2	0	0	1	1	1	1	2	1	0	1	1	0	2	0	2	2
1BNI	0.78	25	4.4	0	0	0	1	0	0	0	-1	0	0	0	0	0	0	0	0	0	0	0	0	1	0	1	2	0	0	1	1	1	1	2	1	0	1	1	0	2	0	2	2
1BNI	1.29	25	6.3	0	0	0	1	0	0	0	-1	0	0	0	0	0	0	0	0	0	0	0	0	1	0	1	2	0	0	1	1	1	1	2	1	0	1	1	0	2	0	2	2
1BNI	0.65	25	6.3	0	0	0	1	0	0	0	0	0	0	0	0	0	0	0	-1	0	0	0	0	1	0	1	2	0	0	1	1	1	1	2	1	0	1	1	0	2	0	2	2
1BNI	0.27	25	4.4	0	0	0	1	0	0	0	0	0	0	0	0	-1	0	0	0	0	0	0	0	1	0	1	1	0	1	2	0	1	1	2	2	0	0	1	1	2	0	3	0
1BNI	-0.1	25	6.3	0	0	0	1	0	-1	0	0	0	0	0	0	0	0	0	0	0	0	0	0	3	0	1	1	0	0	0	4	0	1	1	2	0	0	1	2	0	1	0	2
1BNI	3	25	6.3	-1	0	0	1	0	0	0	0	0	0	0	0	0	0	0	0	0	0	0	0	1	1	1	1	0	1	0	4	0	2	1	2	0	1	1	2	0	0	0	1
1BNI	3.3	25	6.3	-1	0	0	1	0	0	0	0	0	0	0	0	0	0	0	0	0	0	0	0	1	1	1	1	0	1	0	4	0	2	1	2	0	1	1	2	0	0	0	1
1BNI	2.46	25	4.4	0	0	-1	1	0	0	0	0	0	0	0	0	0	0	0	0	0	0	0	0	1	1	1	1	0	1	0	4	0	2	1	2	0	1	1	2	0	0	0	1
1BNI	2.65	25	4.4	0	0	-1	1	0	0	0	0	0	0	0	0	0	0	0	0	0	0	0	0	1	1	1	1	0	1	0	4	0	2	1	2	0	1	1	2	0	0	0	1
1BNI	2.66	25	4.4	0	0	-1	1	0	0	0	0	0	0	0	0	0	0	0	0	0	0	0	0	1	1	1	1	0	1	0	4	0	2	1	2	0	1	1	2	0	0	0	1
1BNI	2.4	25	6.3	0	0	-1	1	0	0	0	0	0	0	0	0	0	0	0	0	0	0	0	0	1	1	1	1	0	1	0	4	0	2	1	2	0	1	1	2	0	0	0	1
1BNI	2.6	25	6.3	0	0	-1	1	0	0	0	0	0	0	0	0	0	0	0	0	0	0	0	0	1	1	1	1	0	1	0	4	0	2	1	2	0	1	1	2	0	0	0	1
1BNI	2.32	25	8.9	0	0	-1	1	0	0	0	0	0	0	0	0	0	0	0	0	0	0	0	0	1	1	1	1	0	1	0	4	0	2	1	2	0	1	1	2	0	0	0	1
1BNI	4.8	25	6.3	0	0	-1	1	0	0	0	0	0	0	0	0	0	0	0	0	0	0	0	0	1	3	2	1	0	1	0	2	0	1	0	1	0	1	0	2	2	1	1	0
1BNI	5	25	6.3	0	0	-1	1	0	0	0	0	0	0	0	0	0	0	0	0	0	0	0	0	1	3	2	1	0	1	0	2	0	1	0	1	0	1	0	2	2	1	1	0
1BNI	4.11	25	6.3	0	0	-1	1	0	0	0	0	0	0	0	0	0	0	0	0	0	0	0	0	0	1	1	3	0	0	0	0	1	2	2	1	0	0	0	3	2	1	2	0
1BNI	1.25	25	6.3	-1	0	0	0	0	1	0	0	0	0	0	0	0	0	0	0	0	0	0	0	3	0	1	1	0	1	1	1	0	1	2	1	0	0	1	2	1	1	1	1
1BNI	1.8	25	6.3	0	0	0	0	0	1	0	-1	0	0	0	0	0	0	0	0	0	0	0	0	3	0	1	1	0	1	1	1	0	1	2	1	0	0	1	2	1	1	1	1
1BNI	1.81	25	6.3	0	0	0	0	0	1	0	-1	0	0	0	0	0	0	0	0	0	0	0	0	3	0	1	1	0	1	1	1	0	1	2	1	0	0	1	2	1	1	1	1
1BNI	0	25	6.3	0	0	0	0	0	1	-1	0	0	0	0	0	0	0	0	0	0	0	0	0	3	0	1	1	0	1	1	1	0	1	2	1	0	0	1	2	1	1	1	1
1BNI	1.23	25	6.3	0	0	0	0	0	1	0	0	0	0	0	0	0	0	0	-1	0	0	0	0	3	0	1	1	0	1	1	1	0	1	2	1	0	0	1	2	1	1	1	1
1BNI	2.5	25	6.3	-1	0	0	0	0	1	0	0	0	0	0	0	0	0	0	0	0	0	0	0	1	2	1	1	0	1	0	3	0	1	0	1	0	1	1	2	2	1	1	0
1BNI	3.12	25	6.3	-1	0	0	0	0	0	0	1	0	0	0	0	0	0	0	0	0	0	0	0	4	0	1	0	0	1	1	2	0	1	2	2	0	0	0	2	1	1	0	1
1BNI	3.39	25	6.3	0	0	0	-1	0	0	0	1	0	0	0	0	0	0	0	0	0	0	0	0	4	0	1	0	0	1	1	2	0	1	2	2	0	0	0	2	1	1	0	1
1BNI	2.6	25	4.4	0	0	0	0	0	0	0	1	-1	0	0	0	0	0	0	0	0	0	0	0	4	0	1	0	0	1	1	2	0	1	2	2	0	0	0	2	1	1	0	1
1BNI	2.65	25	6.3	0	0	0	0	0	0	0	1	-1	0	0	0	0	0	0	0	0	0	0	0	4	0	1	0	0	1	1	2	0	1	2	2	0	0	0	2	1	1	0	1
1BNI	3.15	25	8.9	0	0	0	0	0	0	0	1	-1	0	0	0	0	0	0	0	0	0	0	0	4	0	1	0	0	1	1	2	0	1	2	2	0	0	0	2	1	1	0	1
1BNI	3.12	25	6.3	0	0	0	0	0	0	0	1	0	0	0	-1	0	0	0	0	0	0	0	0	4	0	1	0	0	1	1	2	0	1	2	2	0	0	0	2	1	1	0	1
1BNI	2.75	25	6.3	0	0	-1	0	0	0	0	1	0	0	0	0	0	0	0	0	0	0	0	0	4	0	1	0	0	1	1	2	0	1	2	2	0	0	0	2	1	1	0	1
1BNI	2.42	25	6.3	0	-1	0	0	0	0	0	1	0	0	0	0	0	0	0	0	0	0	0	0	4	0	1	0	0	1	1	2	0	1	2	2	0	0	0	2	1	1	0	1
1BNI	3.2	25	6.3	0	0	0	0	0	0	0	1	0	0	0	0	0	0	0	-1	0	0	0	0	4	0	1	0	0	1	1	2	0	1	2	2	0	0	0	2	1	1	0	1
1BNI	3.37	25	6.3	0	0	0	0	0	0	0	1	0	0	0	0	0	0	0	0	-1	0	0	0	4	0	1	0	0	1	1	2	0	1	2	2	0	0	0	2	1	1	0	1
1BNI	5.3	54.1	6.3	-1	0	0	0	0	0	0	1	0	0	0	0	0	0	0	0	0	0	0	0	2	1	1	2	0	1	0	4	0	2	0	1	0	1	1	2	0	0	0	1
1BNI	8.4	54.1	6.3	0	0	0	0	0	0	0	1	0	0	0	0	0	0	0	0	0	0	0	-1	2	1	1	2	0	1	0	4	0	2	0	1	0	1	1	2	0	0	0	1
1BNI	3.4	54.1	6.3	-1	0	0	0	0	0	0	1	0	0	0	0	0	0	0	0	0	0	0	0	1	1	1	2	0	1	0	4	0	2	0	2	0	1	1	2	0	0	0	1
1BNI	7.8	54.1	6.3	0	0	0	0	0	0	0	1	0	0	0	0	0	0	0	0	0	0	0	-1	1	1	1	2	0	1	0	4	0	2	0	2	0	1	1	2	0	0	0	1
1BNI	-0.5	25	6.3	0	0	0	0	0	0	0	1	0	0	0	0	0	0	0	-1	0	0	0	0	1	3	1	0	0	2	0	3	0	0	1	2	0	1	1	2	1	1	0	0
1BNI	1.85	25	6.3	-1	0	0	0	0	0	0	0	1	0	0	0	0	0	0	0	0	0	0	0	1	0	1	2	0	0	1	1	1	1	2	2	0	0	1	0	2	0	3	1
1BNI	2.56	25	6.3	0	0	0	-1	0	0	0	0	1	0	0	0	0	0	0	0	0	0	0	0	1	0	1	2	0	0	1	1	1	1	2	2	0	0	1	0	2	0	3	1
1BNI	0.98	25	5.8	0	0	0	0	0	0	0	-1	1	0	0	0	0	0	0	0	0	0	0	0	1	0	1	2	0	0	1	1	1	1	2	2	0	0	1	0	2	0	3	1
1BNI	0.7	25	6.3	0	0	0	0	0	0	0	-1	1	0	0	0	0	0	0	0	0	0	0	0	1	0	1	2	0	0	1	1	1	1	2	2	0	0	1	0	2	0	3	1
1BNI	-0.51	25	9	0	0	0	0	0	0	0	-1	1	0	0	0	0	0	0	0	0	0	0	0	1	0	1	2	0	0	1	1	1	1	2	2	0	0	1	0	2	0	3	1
1BNI	1.19	25	6.3	0	0	0	0	0	0	0	0	1	0	0	-1	0	0	0	0	0	0	0	0	1	0	1	2	0	0	1	1	1	1	2	2	0	0	1	0	2	0	3	1
1BNI	1.2	25	6.3	0	0	0	0	0	0	0	0	1	0	0	-1	0	0	0	0	0	0	0	0	1	0	1	2	0	0	1	1	1	1	2	2	0	0	1	0	2	0	3	1
1BNI	1.68	25	6.3	0	0	-1	0	0	0	0	0	1	0	0	0	0	0	0	0	0	0	0	0	1	0	1	2	0	0	1	1	1	1	2	2	0	0	1	0	2	0	3	1
1BNI	1.6	25	6.3	0	0	0	0	0	0	-1	0	1	0	0	0	0	0	0	0	0	0	0	0	1	0	1	2	0	0	1	1	1	1	2	2	0	0	1	0	2	0	3	1
1BNI	1.17	25	6.3	0	-1	0	0	0	0	0	0	1	0	0	0	0	0	0	0	0	0	0	0	1	0	1	2	0	0	1	1	1	1	2	2	0	0	1	0	2	0	3	1
1BNI	2.28	25	6.3	0	0	0	0	0	0	0	0	1	0	0	0	0	0	0	-1	0	0	0	0	1	0	1	2	0	0	1	1	1	1	2	2	0	0	1	0	2	0	3	1
1BNI	3.5	25	6.3	-1	0	0	0	0	0	0	0	0	1	0	0	0	0	0	0	0	0	0	0	2	0	1	1	0	1	1	1	1	1	2	2	0	0	1	1	2	0	2	0
1BNI	1.1	25	6.3	0	0	0	0	0	0	0	0	0	1	0	0	0	0	0	0	0	0	0	-1	2	0	1	1	0	1	1	1	1	1	2	2	0	0	1	1	2	0	2	0
1BNI	4.7	25	6.3	-1	0	0	0	0	0	0	0	0	1	0	0	0	0	0	0	0	0	0	0	2	1	1	2	0	1	0	3	0	2	1	1	0	1	1	2	0	0	0	1
1BNI	1.86	25	4.4	0	0	0	0	0	0	0	0	0	1	0	0	0	0	0	0	0	0	0	-1	2	1	1	2	0	1	0	3	0	2	1	1	0	1	1	2	0	0	0	1
1BNI	1.8	25	6.3	0	0	0	0	0	0	0	0	0	1	0	0	0	0	0	0	0	0	0	-1	2	1	1	2	0	1	0	3	0	2	1	1	0	1	1	2	0	0	0	1
1BNI	1.1	25	6.3	-1	0	0	0	0	0	0	0	0	1	0	0	0	0	0	0	0	0	0	0	1	1	1	1	0	1	0	4	0	2	1	2	0	1	2	2	0	0	0	0
1BNI	0.6	25	6.3	0	0	0	0	0	0	0	0	0	1	0	0	0	0	0	0	-1	0	0	0	1	1	1	1	0	1	0	4	0	2	1	2	0	1	2	2	0	0	0	0
1BNI	0.3	25	6.3	0	0	0	0	0	0	0	0	0	1	0	0	0	0	0	0	0	0	0	-1	1	1	1	1	0	1	0	4	0	2	1	2	0	1	2	2	0	0	0	0
1BNI	0.3	25	6.3	0	0	0	0	0	0	0	0	0	1	0	0	0	0	0	0	0	0	0	-1	1	1	1	1	0	1	0	4	0	2	1	2	0	1	2	2	0	0	0	0
1BNI	1.9	25	6.3	-1	0	0	0	0	0	0	0	0	1	0	0	0	0	0	0	0	0	0	0	1	3	2	1	0	1	0	2	0	1	0	0	0	1	0	3	2	1	1	0
1BNI	0.8	25	6.3	0	0	0	0	0	0	0	0	0	1	0	0	0	0	0	0	0	0	0	-1	1	3	2	1	0	1	0	2	0	1	0	0	0	1	0	3	2	1	1	0
1BNI	4	25	6.3	-1	0	0	0	0	0	0	0	0	1	0	0	0	0	0	0	0	0	0	0	0	2	1	2	0	0	0	1	0	2	2	0	0	1	0	4	1	1	2	0
1BNI	4.46	25	6.3	-1	0	0	0	0	0	0	0	0	1	0	0	0	0	0	0	0	0	0	0	0	2	1	2	0	0	0	1	0	2	2	0	0	1	0	4	1	1	2	0
1BNI	4.46	25	6.3	-1	0	0	0	0	0	0	0	0	1	0	0	0	0	0	0	0	0	0	0	0	2	1	2	0	0	0	1	0	2	2	0	0	1	0	4	1	1	2	0
1BNI	3.9	48	6.3	-1	0	0	0	0	0	0	0	0	1	0	0	0	0	0	0	0	0	0	0	0	2	1	2	0	0	0	1	0	2	2	0	0	1	0	4	1	1	2	0
1BNI	0.3	25	6.3	0	0	0	0	0	0	0	0	0	1	-1	0	0	0	0	0	0	0	0	0	0	2	1	2	0	0	0	1	0	2	2	0	0	1	0	4	1	1	2	0
1BNI	1.47	25	4.4	0	0	0	0	0	0	0	0	0	1	0	0	0	0	0	0	0	0	0	-1	0	2	1	2	0	0	0	1	0	2	2	0	0	1	0	4	1	1	2	0
1BNI	1.3	25	6.3	0	0	0	0	0	0	0	0	0	1	0	0	0	0	0	0	0	0	0	-1	0	2	1	2	0	0	0	1	0	2	2	0	0	1	0	4	1	1	2	0
1BNI	1.49	25	6.3	0	0	0	0	0	0	0	0	0	1	0	0	0	0	0	0	0	0	0	-1	0	2	1	2	0	0	0	1	0	2	2	0	0	1	0	4	1	1	2	0
1BNI	1.49	25	6.3	0	0	0	0	0	0	0	0	0	1	0	0	0	0	0	0	0	0	0	-1	0	2	1	2	0	0	0	1	0	2	2	0	0	1	0	4	1	1	2	0
1BNI	1.1	48	6.3	0	0	0	0	0	0	0	0	0	1	0	0	0	0	0	0	0	0	0	-1	0	2	1	2	0	0	0	1	0	2	2	0	0	1	0	4	1	1	2	0
1BNI	3.2	25	6.3	-1	0	0	0	0	0	0	0	0	1	0	0	0	0	0	0	0	0	0	0	0	1	0	2	0	0	1	0	1	2	2	1	0	0	0	2	3	1	3	0
1BNI	3.33	25	6.3	-1	0	0	0	0	0	0	0	0	1	0	0	0	0	0	0	0	0	0	0	0	1	0	2	0	0	1	0	1	2	2	1	0	0	0	2	3	1	3	0
1BNI	3.52	25	6.3	-1	0	0	0	0	0	0	0	0	1	0	0	0	0	0	0	0	0	0	0	0	1	0	2	0	0	1	0	1	2	2	1	0	0	0	2	3	1	3	0
1BNI	3.52	25	6.3	-1	0	0	0	0	0	0	0	0	1	0	0	0	0	0	0	0	0	0	0	0	1	0	2	0	0	1	0	1	2	2	1	0	0	0	2	3	1	3	0
1BNI	4	25	6.3	-1	0	0	0	0	0	0	0	0	1	0	0	0	0	0	0	0	0	0	0	0	1	0	2	0	0	1	0	1	2	2	1	0	0	0	2	3	1	3	0
1BNI	3.2	48	6.3	-1	0	0	0	0	0	0	0	0	1	0	0	0	0	0	0	0	0	0	0	0	1	0	2	0	0	1	0	1	2	2	1	0	0	0	2	3	1	3	0
1BNI	1.17	25	4.4	0	0	0	0	0	0	0	0	0	1	0	0	0	0	0	0	0	0	0	-1	0	1	0	2	0	0	1	0	1	2	2	1	0	0	0	2	3	1	3	0
1BNI	1.18	25	4.4	0	0	0	0	0	0	0	0	0	1	0	0	0	0	0	0	0	0	0	-1	0	1	0	2	0	0	1	0	1	2	2	1	0	0	0	2	3	1	3	0
1BNI	0.9	25	6.3	0	0	0	0	0	0	0	0	0	1	0	0	0	0	0	0	0	0	0	-1	0	1	0	2	0	0	1	0	1	2	2	1	0	0	0	2	3	1	3	0
1BNI	0.95	25	6.3	0	0	0	0	0	0	0	0	0	1	0	0	0	0	0	0	0	0	0	-1	0	1	0	2	0	0	1	0	1	2	2	1	0	0	0	2	3	1	3	0
1BNI	0.98	25	6.3	0	0	0	0	0	0	0	0	0	1	0	0	0	0	0	0	0	0	0	-1	0	1	0	2	0	0	1	0	1	2	2	1	0	0	0	2	3	1	3	0
1BNI	0.98	25	6.3	0	0	0	0	0	0	0	0	0	1	0	0	0	0	0	0	0	0	0	-1	0	1	0	2	0	0	1	0	1	2	2	1	0	0	0	2	3	1	3	0
1BNI	1.1	25	6.3	0	0	0	0	0	0	0	0	0	1	0	0	0	0	0	0	0	0	0	-1	0	1	0	2	0	0	1	0	1	2	2	1	0	0	0	2	3	1	3	0
1BNI	0.9	48	6.3	0	0	0	0	0	0	0	0	0	1	0	0	0	0	0	0	0	0	0	-1	0	1	0	2	0	0	1	0	1	2	2	1	0	0	0	2	3	1	3	0
1BNI	-0.2	25	6.3	0	-1	0	0	0	0	0	0	0	0	0	1	0	0	0	0	0	0	0	0	1	0	1	2	0	0	1	0	1	1	2	2	0	0	1	1	2	0	3	1
1BNI	0.4	25	6.3	0	0	0	0	0	0	0	-1	0	0	0	1	0	0	0	0	0	0	0	0	2	0	1	1	0	1	1	1	1	1	2	2	0	0	1	1	1	1	1	1
1BNI	0.55	25	6.3	0	0	0	0	0	0	0	-1	0	0	0	1	0	0	0	0	0	0	0	0	2	0	1	1	0	1	1	1	1	1	2	2	0	0	1	1	1	1	1	1
1BNI	0.4	25	6.3	0	-1	0	0	0	0	0	0	0	0	0	1	0	0	0	0	0	0	0	0	0	2	1	1	0	1	0	4	0	1	1	2	0	1	1	2	1	1	0	0
1BNI	0.5	25	6.3	0	-1	0	0	0	0	0	0	0	0	0	1	0	0	0	0	0	0	0	0	0	2	1	1	0	1	0	4	0	1	1	2	0	1	1	2	1	1	0	0
1BNI	-0.2	25	6.3	-1	0	0	0	0	0	0	0	0	0	0	1	0	0	0	0	0	0	0	0	1	3	1	1	0	2	0	3	0	0	1	2	0	0	1	2	1	1	0	0
1BNI	4.3	25	6.3	-1	0	0	0	0	0	0	0	0	0	1	0	0	0	0	0	0	0	0	0	1	0	2	3	0	0	1	1	1	0	2	1	0	1	1	0	2	0	2	1
1BNI	4.8	25	6.3	-1	0	0	0	0	0	0	0	0	0	1	0	0	0	0	0	0	0	0	0	1	0	2	3	0	0	1	1	1	0	2	1	0	1	1	0	2	0	2	1
1BNI	4.8	25	6.3	-1	0	0	0	0	0	0	0	0	0	1	0	0	0	0	0	0	0	0	0	1	0	2	3	0	0	1	1	1	0	2	1	0	1	1	0	2	0	2	1
1BNI	4.2	48	6.3	-1	0	0	0	0	0	0	0	0	0	1	0	0	0	0	0	0	0	0	0	1	0	2	3	0	0	1	1	1	0	2	1	0	1	1	0	2	0	2	1
1BNI	1.3	25	6.3	0	0	0	0	0	0	-1	0	0	0	1	0	0	0	0	0	0	0	0	0	3	0	1	0	0	1	1	2	0	1	2	2	0	0	0	2	1	1	1	1
1BNI	2.5	25	6.3	0	0	0	0	0	0	0	0	0	0	1	0	0	0	0	0	-1	0	0	0	0	2	1	2	0	0	0	1	0	2	2	1	0	1	0	4	0	1	2	0
1BNI	0.3	25	6.3	0	0	0	0	0	0	0	0	0	0	1	0	0	0	0	0	0	0	0	-1	0	2	1	2	0	0	0	1	0	2	2	1	0	1	0	4	0	1	2	0
1BNI	0.3	25	6.3	0	0	0	0	0	0	0	0	0	0	1	0	0	0	0	0	0	0	0	-1	0	2	1	2	0	0	0	1	0	2	2	1	0	1	0	4	0	1	2	0
1BNI	2.2	25	6.3	-1	0	1	0	0	0	0	0	0	0	0	0	0	0	0	0	0	0	0	0	2	0	1	1	0	1	2	0	1	1	2	2	0	0	1	1	2	0	2	0
1BNI	2.5	25	6.3	0	0	1	-1	0	0	0	0	0	0	0	0	0	0	0	0	0	0	0	0	4	0	1	1	0	0	0	3	0	0	2	2	0	0	1	2	0	1	0	2
1BNI	2.7	25	6.3	-1	0	1	0	0	0	0	0	0	0	0	0	0	0	0	0	0	0	0	0	0	1	1	1	0	1	0	4	0	2	1	3	0	1	1	3	0	0	0	0
1BNI	-0.5	25	6.3	0	0	1	-1	0	0	0	0	0	0	0	0	0	0	0	0	0	0	0	0	0	1	1	1	0	1	0	4	0	2	1	3	0	1	1	3	0	0	0	0
1BNI	1.6	25	6.3	-1	0	1	0	0	0	0	0	0	0	0	0	0	0	0	0	0	0	0	0	1	3	2	2	0	1	0	2	0	1	0	0	0	1	0	2	2	1	1	0
1BNI	2	25	6.3	-1	0	1	0	0	0	0	0	0	0	0	0	0	0	0	0	0	0	0	0	0	2	2	3	0	0	0	1	0	2	1	0	0	1	0	4	1	0	2	0
1BNI	-1	25	6.3	0	0	0	0	0	0	1	0	0	-1	0	0	0	0	0	0	0	0	0	0	1	0	1	3	0	0	1	1	1	0	2	1	0	1	1	0	2	0	3	1
1BNI	-0.1	25	6.3	-1	0	0	0	0	0	1	0	0	0	0	0	0	0	0	0	0	0	0	0	3	0	1	1	0	1	1	2	0	1	1	2	0	0	0	2	1	1	1	1
1BNI	-0.1	25	6.3	-1	0	0	0	0	0	1	0	0	0	0	0	0	0	0	0	0	0	0	0	3	0	1	1	0	1	1	2	0	1	1	2	0	0	0	2	1	1	1	1
1BNI	0.98	25	6.3	0	0	0	0	0	0	1	-1	0	0	0	0	0	0	0	0	0	0	0	0	3	0	1	1	0	1	1	2	0	1	1	2	0	0	0	2	1	1	1	1
1BNI	0.2	25	6.3	0	0	0	0	0	0	1	0	0	0	0	0	0	0	0	-1	0	0	0	0	3	0	1	1	0	1	1	2	0	1	1	2	0	0	0	2	1	1	1	1
1BNI	0.2	25	6.3	0	0	0	0	0	0	1	0	0	0	0	0	0	0	0	-1	0	0	0	0	3	0	1	1	0	1	1	2	0	1	1	2	0	0	0	2	1	1	1	1
1BNI	0.25	25	6.3	0	0	0	0	0	0	1	0	0	0	0	0	0	0	0	-1	0	0	0	0	3	0	1	1	0	1	1	2	0	1	1	2	0	0	0	2	1	1	1	1
1BNI	3.13	25	6.3	0	1	0	0	0	0	0	0	0	0	0	-1	0	0	0	0	0	0	0	0	1	2	1	1	0	2	0	3	0	1	1	2	0	0	1	1	1	1	1	0
1BNI	2.86	25	4.4	0	1	0	0	0	0	0	0	0	0	0	0	-1	0	0	0	0	0	0	0	1	2	1	1	0	2	0	3	0	1	1	2	0	0	1	1	1	1	1	0
1BNI	2.12	25	6.3	0	1	0	0	0	0	0	0	0	0	0	0	-1	0	0	0	0	0	0	0	1	2	1	1	0	2	0	3	0	1	1	2	0	0	1	1	1	1	1	0
1BNI	2.72	25	6.3	0	1	0	0	0	0	0	0	0	0	0	0	0	0	0	-1	0	0	0	0	1	2	1	1	0	2	0	3	0	1	1	2	0	0	1	1	1	1	1	0
1BNI	4.13	25	6.3	0	1	0	0	0	0	0	0	0	0	0	-1	0	0	0	0	0	0	0	0	1	2	2	2	0	0	0	1	0	2	1	0	0	1	0	4	1	0	2	0
1BNI	1.58	25	4.4	0	1	0	0	0	0	-1	0	0	0	0	0	0	0	0	0	0	0	0	0	1	2	2	2	0	0	0	1	0	2	1	0	0	1	0	4	1	0	2	0
1BNI	2.05	25	6.3	0	1	0	0	0	0	-1	0	0	0	0	0	0	0	0	0	0	0	0	0	1	2	2	2	0	0	0	1	0	2	1	0	0	1	0	4	1	0	2	0
1BNI	-0.41	25	6.3	-1	0	0	0	0	0	0	0	0	0	0	0	0	0	0	1	0	0	0	0	3	0	1	1	0	1	1	1	0	1	2	2	0	0	1	1	1	1	1	1
1BNI	-0.4	25	6.3	0	0	0	0	0	-1	0	0	0	0	0	0	0	0	0	1	0	0	0	0	3	0	1	1	0	1	1	1	0	1	2	2	0	0	1	1	1	1	1	1
1BNI	0.45	25	6.3	0	0	0	0	0	0	0	-1	0	0	0	0	0	0	0	1	0	0	0	0	3	0	1	1	0	1	1	1	0	1	2	2	0	0	1	1	1	1	1	1
1BNI	0.12	25	6.3	-1	0	0	0	0	0	0	0	0	0	0	0	0	0	0	1	0	0	0	0	0	2	2	2	0	0	0	1	0	2	1	0	0	1	0	4	1	1	2	0
1BNI	1.16	25	4.4	-1	0	0	0	0	0	0	0	0	0	0	0	0	0	0	1	0	0	0	0	0	2	1	2	0	0	0	0	0	2	2	1	0	1	0	3	2	1	2	0
1BNI	1.38	25	4.4	-1	0	0	0	0	0	0	0	0	0	0	0	0	0	0	1	0	0	0	0	0	2	1	2	0	0	0	0	0	2	2	1	0	1	0	3	2	1	2	0
1BNI	1.9	25	6.3	-1	0	0	0	0	0	0	0	0	0	0	0	0	0	0	1	0	0	0	0	0	2	1	2	0	0	0	0	0	2	2	1	0	1	0	3	2	1	2	0
1BNI	2.83	25	4.4	-1	0	0	0	0	0	0	0	0	0	0	0	0	0	0	1	0	0	0	0	0	2	1	3	0	0	0	0	0	2	2	1	0	0	0	3	2	1	2	0
1BNI	2.8	25	6.3	-1	0	0	0	0	0	0	0	0	0	0	0	0	0	0	1	0	0	0	0	0	2	1	3	0	0	0	0	0	2	2	1	0	0	0	3	2	1	2	0
1BNI	0.27	25	6.3	-1	0	0	0	0	0	0	0	0	0	0	0	0	0	0	0	1	0	0	0	1	0	1	3	0	0	1	1	1	1	2	1	0	1	1	0	1	0	3	1
1BNI	1.66	25	6.3	0	0	0	0	0	0	0	-1	0	0	0	0	0	0	0	0	1	0	0	0	1	0	1	3	0	0	1	1	1	1	2	1	0	1	1	0	1	0	3	1
1BNI	-0.2	25	4.4	0	-1	0	0	0	0	0	0	0	0	0	0	0	0	0	0	1	0	0	0	1	0	1	3	0	0	1	1	1	1	2	1	0	1	1	0	1	0	3	1
1BNI	-0.5	25	6.3	0	-1	0	0	0	0	0	0	0	0	0	0	0	0	0	0	1	0	0	0	1	0	1	3	0	0	1	1	1	1	2	1	0	1	1	0	1	0	3	1
1BNI	-0.5	25	6.3	0	-1	0	0	0	0	0	0	0	0	0	0	0	0	0	0	1	0	0	0	1	0	1	3	0	0	1	1	1	1	2	1	0	1	1	0	1	0	3	1
1BNI	0.48	25	6.3	0	-1	0	0	0	0	0	0	0	0	0	0	0	0	0	0	1	0	0	0	1	0	1	3	0	0	1	1	1	1	2	1	0	1	1	0	1	0	3	1
1BNI	1.7	25	6.3	0	0	0	0	0	0	0	0	0	0	0	0	0	0	0	-1	1	0	0	0	1	0	1	3	0	0	1	1	1	1	2	1	0	1	1	0	1	0	3	1
1BNI	1.87	25	6.3	0	0	0	0	0	0	0	0	0	0	0	0	0	0	0	-1	1	0	0	0	1	0	1	3	0	0	1	1	1	1	2	1	0	1	1	0	1	0	3	1
1BNI	1.9	25	6.3	-1	0	0	0	0	0	0	0	0	0	0	0	0	0	0	0	1	0	0	0	2	0	1	1	0	1	1	1	1	1	2	2	0	0	1	1	1	1	2	0
1BNI	2.11	25	6.3	-1	0	0	0	0	0	0	0	0	0	0	0	0	0	0	0	1	0	0	0	2	0	1	1	0	1	1	1	1	1	2	2	0	0	1	1	1	1	2	0
1BNI	2.14	25	6.3	-1	0	0	0	0	0	0	0	0	0	0	0	0	0	0	0	1	0	0	0	2	0	1	1	0	1	1	1	1	1	2	2	0	0	1	1	1	1	2	0
1BNI	0.08	25	6.3	0	0	0	-1	0	0	0	0	0	0	0	0	0	0	0	0	1	0	0	0	2	0	1	1	0	1	1	1	1	1	2	2	0	0	1	1	1	1	2	0
1BNI	0.05	25	6.3	0	0	0	0	0	-1	0	0	0	0	0	0	0	0	0	0	1	0	0	0	2	0	1	1	0	1	1	1	1	1	2	2	0	0	1	1	1	1	2	0
1BNI	2.08	25	4.4	0	0	0	0	0	0	0	-1	0	0	0	0	0	0	0	0	1	0	0	0	2	0	1	1	0	1	1	1	1	1	2	2	0	0	1	1	1	1	2	0
1BNI	1.5	25	6.3	0	0	0	0	0	0	0	-1	0	0	0	0	0	0	0	0	1	0	0	0	2	0	1	1	0	1	1	1	1	1	2	2	0	0	1	1	1	1	2	0
1BNI	1.58	25	6.3	0	0	0	0	0	0	0	-1	0	0	0	0	0	0	0	0	1	0	0	0	2	0	1	1	0	1	1	1	1	1	2	2	0	0	1	1	1	1	2	0
1BNI	1.29	25	6.3	0	0	-1	0	0	0	0	0	0	0	0	0	0	0	0	0	1	0	0	0	2	0	1	1	0	1	1	1	1	1	2	2	0	0	1	1	1	1	2	0
1BNI	1.72	25	6.3	0	0	0	0	0	0	-1	0	0	0	0	0	0	0	0	0	1	0	0	0	2	0	1	1	0	1	1	1	1	1	2	2	0	0	1	1	1	1	2	0
1BNI	0.56	25	6.3	0	0	0	0	0	0	0	0	0	0	0	0	0	0	0	-1	1	0	0	0	2	0	1	1	0	1	1	1	1	1	2	2	0	0	1	1	1	1	2	0
1BNI	2.31	25	6.3	0	0	0	0	0	0	0	0	0	0	0	0	0	0	0	0	1	0	0	-1	2	0	1	1	0	1	1	1	1	1	2	2	0	0	1	1	1	1	2	0
1BNI	-0.3	25	6.3	0	0	0	0	0	0	0	0	0	0	0	0	0	0	0	0	1	0	0	-1	1	3	2	2	0	1	0	1	0	2	0	0	0	1	0	2	2	1	1	0
1BNI	2.7	25	6.3	0	0	0	0	0	0	0	0	0	0	0	0	0	0	0	0	1	0	0	-1	0	0	0	2	0	0	1	0	1	1	1	2	0	1	0	2	4	1	3	0
1BNI	3.4	25	6.3	-1	0	0	0	0	0	0	0	0	0	0	0	0	0	0	0	0	0	0	1	2	0	1	2	0	0	2	1	1	1	1	1	0	1	0	0	2	0	2	2
1BNI	2.5	25	6.3	0	0	0	0	0	0	0	0	0	0	0	0	0	0	0	0	-1	0	0	1	2	0	1	2	0	0	2	1	1	1	1	1	0	1	0	0	2	0	2	2
1BNI	1.3	25	6.3	-1	0	0	0	0	0	0	0	0	0	0	0	0	0	0	0	0	0	0	1	4	0	1	1	0	1	1	2	0	0	2	2	0	0	0	2	0	1	0	2
1BNI	1.1	25	6.3	0	0	0	0	0	0	0	0	0	0	0	0	0	0	0	0	-1	0	0	1	4	0	1	1	0	1	1	2	0	0	2	2	0	0	0	2	0	1	0	2
1BNI	1.8	25	6.3	-1	0	0	0	0	0	0	0	0	0	0	0	0	0	0	0	0	0	0	1	3	0	1	2	0	0	0	4	0	1	1	2	0	0	1	2	0	0	0	2
1BNI	2.4	25	6.3	0	0	0	0	0	0	0	0	0	0	0	0	0	0	0	0	-1	0	0	1	3	0	1	2	0	0	0	4	0	1	1	2	0	0	1	2	0	0	0	2
1BNI	1.06	25	5.8	0	0	0	0	0	0	0	0	0	0	0	0	0	-1	0	0	0	1	0	0	0	1	0	3	0	0	0	0	1	2	2	1	0	0	0	3	2	1	3	0
1BNI	0.6	25	9	0	0	0	0	0	0	0	0	0	0	0	0	0	-1	0	0	0	1	0	0	0	1	0	3	0	0	0	0	1	2	2	1	0	0	0	3	2	1	3	0
1BNI	1.59	25	5.8	0	0	0	0	0	0	0	0	0	0	-1	0	0	0	0	0	0	1	0	0	0	1	0	3	0	0	0	0	1	2	2	1	0	0	0	3	2	1	3	0
1BNI	0.64	25	8.9	0	0	0	0	0	0	0	0	0	0	-1	0	0	0	0	0	0	1	0	0	0	1	0	3	0	0	0	0	1	2	2	1	0	0	0	3	2	1	3	0
1BNI	0.66	25	9	0	0	0	0	0	0	0	0	0	0	-1	0	0	0	0	0	0	1	0	0	0	1	0	3	0	0	0	0	1	2	2	1	0	0	0	3	2	1	3	0
1BNI	1.27	25	5.8	0	0	0	0	0	0	0	0	0	0	0	0	0	0	0	0	0	1	-1	0	0	1	0	3	0	0	0	0	1	2	2	1	0	0	0	3	2	1	3	0
1BNI	0.99	25	9	0	0	0	0	0	0	0	0	0	0	0	0	0	0	0	0	0	1	-1	0	0	1	0	3	0	0	0	0	1	2	2	1	0	0	0	3	2	1	3	0
1BNI	3.3	25	6.3	-1	0	0	0	0	0	0	0	0	0	0	0	0	0	0	0	0	0	1	0	1	0	1	3	0	0	1	1	1	1	2	1	0	1	1	0	2	0	2	1
1BNI	3.71	25	6.3	-1	0	0	0	0	0	0	0	0	0	0	0	0	0	0	0	0	0	1	0	1	0	1	3	0	0	1	1	1	1	2	1	0	1	1	0	2	0	2	1
1BNI	0.41	25	6.3	0	0	0	0	0	0	0	0	0	0	0	0	0	-1	0	0	0	0	1	0	1	0	1	3	0	0	1	1	1	1	2	1	0	1	1	0	2	0	2	1
1BNI	2	25	6.3	-1	0	0	0	0	0	0	0	0	0	0	0	0	0	0	0	0	0	1	0	1	0	1	3	0	0	1	1	1	1	2	1	0	0	1	0	2	0	3	1
1BNI	2.26	25	6.3	-1	0	0	0	0	0	0	0	0	0	0	0	0	0	0	0	0	0	1	0	1	0	1	3	0	0	1	1	1	1	2	1	0	0	1	0	2	0	3	1
1BNI	0.3	25	6.3	0	0	0	0	0	0	0	0	0	0	0	0	0	-1	0	0	0	0	1	0	1	0	1	3	0	0	1	1	1	1	2	1	0	0	1	0	2	0	3	1
1BNI	4.03	25	6.3	0	0	0	0	0	0	0	-1	0	0	0	0	0	0	0	0	0	0	1	0	1	0	1	3	0	0	1	1	1	1	2	1	0	0	1	0	2	0	3	1
1BNI	2.57	25	6.3	0	0	0	0	0	0	0	0	0	0	0	0	0	0	0	-1	0	0	1	0	1	0	1	3	0	0	1	1	1	1	2	1	0	0	1	0	2	0	3	1
1BNI	0	25	6.3	0	0	0	0	0	0	0	0	0	0	0	0	0	-1	0	0	0	0	1	0	2	0	1	1	0	1	2	0	1	1	2	2	0	0	1	1	2	0	2	0
1BNI	1.4	25	6.3	0	0	0	0	0	0	0	0	0	0	0	0	0	-1	0	0	0	0	1	0	1	4	2	2	0	1	0	1	0	1	0	0	0	1	0	2	2	1	1	0
1BNI	1.5	25	6.3	0	0	0	0	0	0	0	0	0	0	0	0	0	-1	0	0	0	0	1	0	1	4	2	2	0	1	0	1	0	1	0	0	0	1	0	2	2	1	1	0
1BNI	2.1	25	6.3	-1	0	0	0	0	0	0	0	0	1	0	0	0	0	0	0	0	0	0	0	1	1	1	2	0	0	2	0	1	2	0	1	0	2	0	0	4	0	1	1
1BNI	0.8	25	6.3	0	0	0	0	0	0	0	0	0	1	0	0	0	0	0	0	0	0	0	-1	1	1	1	2	0	0	2	0	1	2	0	1	0	2	0	0	4	0	1	1
1BNI	-0.9	25	6.3	0	-1	0	0	0	0	0	0	0	0	0	1	0	0	0	0	0	0	0	0	1	1	1	1	0	0	2	0	1	2	0	1	0	2	0	0	5	0	1	1
1BNI	0.2	25	6.3	-1	0	0	0	0	0	1	0	0	0	0	0	0	0	0	0	0	0	0	0	1	1	0	1	0	0	2	0	1	2	1	2	0	1	0	0	4	0	2	1
1BNI	0.4	25	6.3	-1	1	0	0	0	0	0	0	0	0	0	0	0	0	0	0	0	0	0	0	1	1	1	2	0	0	2	1	1	2	0	1	0	2	0	0	3	0	1	1
1BNI	2.2	25	6.3	0	0	0	0	0	0	0	0	0	0	0	0	0	0	0	0	1	0	0	-1	1	1	0	1	0	0	2	0	1	3	0	2	0	1	0	0	4	0	2	1
1BNI	0	25	6.3	0	0	0	0	0	0	0	0	0	0	0	0	0	-1	0	0	0	0	1	0	1	1	0	1	0	0	2	0	1	2	1	2	0	1	0	0	4	1	2	0
1BPI	-0.2	39	7	-1	0	0	1	0	0	0	0	0	0	0	0	0	0	0	0	0	0	0	0	0	1	0	1	1	1	0	1	0	0	1	0	0	1	3	0	1	0	1	0
1BPI	1.5	39	7	-1	0	0	0	0	1	0	0	0	0	0	0	0	0	0	0	0	0	0	0	1	1	0	1	2	1	0	1	0	0	1	1	0	1	4	0	1	0	1	0
1BPI	3	39	7	-1	0	0	0	0	0	0	0	0	0	0	0	0	1	0	0	0	0	0	0	0	1	0	1	1	1	0	1	0	0	1	0	0	1	4	0	1	0	1	0
1BPI	0.6	39	7	-1	0	0	0	0	0	0	0	0	0	1	0	0	0	0	0	0	0	0	0	0	1	0	1	2	1	0	1	0	0	1	1	0	1	4	0	1	0	1	0
1BPI	1.3	39	7	-1	0	0	0	0	0	0	0	0	0	0	0	0	0	1	0	0	0	0	0	0	1	0	1	1	1	0	0	0	0	1	0	0	1	3	0	1	0	1	0
1BPI	0.3	39	7	-1	0	0	0	0	0	0	0	0	0	0	0	0	0	1	0	0	0	0	0	1	2	0	1	2	1	0	1	0	0	1	1	0	1	4	0	1	0	1	0
1BPI	0.8	39	7	-1	0	0	0	0	0	0	0	0	0	0	0	0	0	1	0	0	0	0	0	1	2	0	1	2	1	0	1	0	1	1	1	0	1	4	0	1	0	1	0
1BPI	0.5	39	7	-1	1	0	0	0	0	0	0	0	0	0	0	0	0	0	0	0	0	0	0	0	1	0	1	1	1	0	0	0	0	1	0	0	1	3	0	0	0	1	0
1BPI	0.4	39	7	-1	0	0	1	0	0	0	0	0	0	0	0	0	0	0	0	0	0	0	0	2	2	2	1	2	1	0	2	0	0	0	2	1	1	0	1	1	0	0	0
1BPI	0.2	39	7	-1	0	0	0	0	1	0	0	0	0	0	0	0	0	0	0	0	0	0	0	3	2	2	1	2	1	0	2	0	0	0	2	1	1	0	1	1	0	0	0
1BPI	1.2	25	2	-1	0	0	0	0	0	0	0	0	0	0	0	0	1	0	0	0	0	0	0	3	2	1	0	2	0	1	1	0	2	1	2	0	1	1	0	0	0	2	0
1BPI	2	39	7	-1	0	0	0	0	0	0	0	0	0	0	0	0	1	0	0	0	0	0	0	3	2	1	0	2	0	1	1	0	2	1	2	0	1	1	0	0	0	2	0
1BPI	6.9	25	2	-1	0	0	0	0	0	0	0	0	0	0	0	0	1	0	0	0	0	0	0	2	3	2	1	2	1	0	2	0	0	0	2	1	1	0	1	1	0	0	0
1BPI	1.8	39	7	-1	0	0	0	0	0	0	1	0	0	0	0	0	0	0	0	0	0	0	0	1	2	0	1	2	1	0	1	0	2	1	1	0	1	3	0	1	0	2	0
1BPI	1	39	7	-1	0	0	0	0	0	0	1	0	0	0	0	0	0	0	0	0	0	0	0	2	1	1	0	1	0	1	3	0	1	1	1	0	2	0	0	1	0	3	1
1BPI	2.1	39	7	-1	0	0	0	0	0	0	1	0	0	0	0	0	0	0	0	0	0	0	0	2	2	2	0	2	0	1	3	0	0	1	1	0	2	0	0	1	0	1	1
1BPI	0.7	72.6	4.6	0	0	0	0	0	0	0	1	0	0	0	0	0	0	0	-1	0	0	0	0	2	2	2	0	2	0	1	3	0	0	1	1	0	2	0	0	1	0	1	1
1BPI	4.9	25	2	-1	0	0	0	0	0	0	1	0	0	0	0	0	0	0	0	0	0	0	0	1	2	2	0	2	0	1	3	0	0	1	2	0	2	0	0	1	0	1	1
1BPI	2.3	39	7	-1	0	0	0	0	0	0	1	0	0	0	0	0	0	0	0	0	0	0	0	1	2	2	0	2	0	1	3	0	0	1	2	0	2	0	0	1	0	1	1
1BPI	0.2	39	7	-1	0	0	0	0	0	0	1	0	0	0	0	0	0	0	0	0	0	0	0	2	1	0	1	2	1	0	2	0	0	0	0	1	0	0	1	1	0	0	0
1BPI	0.2	39	7	-1	0	0	0	0	0	0	1	0	0	0	0	0	0	0	0	0	0	0	0	2	1	0	1	2	1	0	2	0	0	0	0	1	0	0	0	1	0	0	0
1BPI	1.5	39	7	-1	0	0	0	0	0	0	0	0	1	0	0	0	0	0	0	0	0	0	0	3	2	1	0	1	0	0	1	0	2	0	2	0	1	2	0	1	0	3	0
1BPI	2.1	39	7	-1	0	0	0	0	0	0	0	0	1	0	0	0	0	0	0	0	0	0	0	3	2	1	0	1	0	0	2	0	2	0	2	0	1	1	0	1	0	3	0
1BPI	0.4	39	7	-1	0	0	0	0	0	0	0	0	0	0	1	0	0	0	0	0	0	0	0	1	2	1	0	1	1	0	1	0	2	1	1	0	1	3	0	1	0	3	0
1BPI	0	39	7	-1	0	0	0	0	0	0	0	0	0	0	1	0	0	0	0	0	0	0	0	2	2	1	0	1	0	1	1	0	2	1	1	0	2	0	0	1	0	3	1
1BPI	0.4	39	7	-1	0	0	0	0	0	0	0	0	0	0	1	0	0	0	0	0	0	0	0	2	2	2	1	1	1	0	2	0	0	0	2	0	2	0	1	1	0	1	1
1BPI	-0.1	39	7	-1	0	0	0	0	0	0	0	0	0	0	1	0	0	0	0	0	0	0	0	2	3	2	1	3	1	0	1	0	0	0	2	1	1	0	1	1	0	0	0
1BPI	0	39	7	-1	0	0	0	0	0	0	0	0	0	1	0	0	0	0	0	0	0	0	0	2	1	1	0	2	0	1	3	0	0	1	1	0	2	0	0	1	0	3	1
1BPI	1.7	39	7	-1	0	0	0	0	0	0	0	0	0	0	0	1	0	0	0	0	0	0	0	2	1	2	1	2	1	0	2	0	0	0	1	1	1	0	1	1	0	0	0
1BPI	2.2	39	7	-1	0	1	0	0	0	0	0	0	0	0	0	0	0	0	0	0	0	0	0	3	2	1	0	1	0	1	1	0	2	1	2	0	2	0	0	1	0	2	0
1BPI	5.7	25	2	0	0	1	0	0	0	0	-1	0	0	0	0	0	0	0	0	0	0	0	0	2	2	2	1	2	1	0	2	0	0	0	2	1	1	0	1	0	0	1	1
1BPI	5.7	25	2	0	0	1	0	0	0	0	-1	0	0	0	0	0	0	0	0	0	0	0	0	2	2	2	1	2	1	0	2	0	0	0	2	1	1	0	1	0	0	1	1
1BPI	3.3	39	7	-1	0	1	0	0	0	0	0	0	0	0	0	0	0	0	0	0	0	0	0	2	3	2	1	2	1	0	2	0	0	0	2	1	1	0	1	0	0	1	0
1BPI	4.7	25	2	0	0	1	0	0	0	0	-1	0	0	0	0	0	0	0	0	0	0	0	0	2	3	2	1	2	1	0	2	0	0	0	2	1	1	0	1	0	0	1	0
1BPI	1.2	39	7	-1	0	0	0	0	0	0	0	0	0	0	0	0	0	1	0	0	0	0	0	1	2	0	0	2	1	0	1	0	2	1	1	0	2	3	0	1	0	2	0
1BPI	1	39	7	-1	0	0	0	0	0	1	0	0	0	0	0	0	0	0	0	0	0	0	0	3	1	1	0	2	0	1	3	0	0	1	1	0	2	0	0	1	0	2	1
1BPI	0.3	39	7	-1	1	0	0	0	0	0	0	0	0	0	0	0	0	0	0	0	0	0	0	2	2	1	0	1	0	0	1	0	2	0	2	0	1	3	0	1	0	3	0
1BPI	1.8	39	7	-1	1	0	0	0	0	0	0	0	0	0	0	0	0	0	0	0	0	0	0	3	2	1	0	1	0	0	2	0	2	1	2	0	1	1	0	1	0	2	0
1BPI	0	39	7	-1	1	0	0	0	0	0	0	0	0	0	0	0	0	0	0	0	0	0	0	2	2	2	0	2	0	1	2	0	0	0	2	0	2	0	1	1	0	1	1
1BPI	0.5	39	7	-1	1	0	0	0	0	0	0	0	0	0	0	0	0	0	0	0	0	0	0	2	2	2	1	2	1	0	2	0	0	0	2	0	2	0	1	0	0	1	1
1BPI	0.1	39	7	-1	1	0	0	0	0	0	0	0	0	0	0	0	0	0	0	0	0	0	0	2	1	1	1	2	1	0	2	0	0	0	1	1	1	0	1	1	0	0	0
1BPI	1.6	39	7	-1	0	0	0	0	0	0	0	0	0	0	0	0	0	0	1	0	0	0	0	2	3	2	1	3	1	0	1	0	0	0	2	1	1	0	1	1	0	0	0
1BPI	0	39	7	-1	0	0	0	0	0	0	0	0	0	0	0	0	0	0	0	1	0	0	0	1	2	0	1	2	1	0	1	0	2	1	1	0	1	4	0	1	0	1	0
1BPI	0.1	39	7	-1	0	0	0	0	0	0	0	0	0	0	0	0	0	0	0	1	0	0	0	3	1	1	0	2	0	1	3	0	0	1	2	0	1	0	0	1	0	2	1
1BPI	0.1	39	7	-1	0	0	0	0	0	0	0	0	0	0	0	0	0	0	0	1	0	0	0	2	1	0	1	2	1	0	2	0	0	0	1	1	1	0	1	1	0	0	0
1BPI	1.2	39	7	-1	0	0	0	0	0	0	0	0	0	0	0	0	0	0	0	0	0	0	1	3	2	1	0	2	0	1	3	0	0	1	2	0	1	0	0	1	0	1	1
1BPI	1.2	39	7	-1	0	0	0	0	0	0	0	0	0	0	0	0	0	0	0	0	0	1	0	1	2	0	1	2	1	0	1	0	2	1	1	0	1	4	0	1	0	1	0
1BPI	5.9	25	2	-1	0	0	0	0	0	0	0	0	0	0	0	0	0	0	0	0	0	1	0	3	2	1	0	2	0	1	1	0	2	1	2	0	1	0	0	1	0	2	0
1BPI	1.1	39	7	-1	0	0	0	0	0	0	0	0	0	0	0	0	0	0	0	0	0	1	0	2	2	2	0	2	0	1	3	0	0	1	2	0	1	0	0	1	0	1	1
1BPI	5	25	2	0	0	0	0	0	0	0	-1	0	0	0	0	0	0	0	0	0	0	1	0	2	2	2	0	2	0	1	3	0	0	1	2	0	1	0	0	1	0	1	1
1BPI	5	25	2	0	0	0	0	0	0	0	-1	0	0	0	0	0	0	0	0	0	0	1	0	2	2	2	0	2	0	1	3	0	0	1	2	0	1	0	0	1	0	1	1
1BTA	-0.48	25	7.4	-1	0	0	0	1	0	0	0	0	0	0	0	0	0	0	0	0	0	0	0	2	1	0	1	1	2	0	1	0	3	1	1	0	1	0	1	1	0	0	1
1BVC	0.55	25	4	-1	0	0	0	0	1	0	0	0	0	0	0	0	0	0	0	0	0	0	0	0	0	0	0	0	2	1	1	1	0	3	0	0	0	0	1	0	1	0	3
1BVC	0.7	25	4	-1	0	0	0	0	1	0	0	0	0	0	0	0	0	0	0	0	0	0	0	0	0	0	0	0	2	1	1	1	0	3	0	0	0	0	1	0	1	0	3
1BVC	0.4	82.2	9.6	-1	0	0	0	0	0	0	0	0	0	1	0	0	0	0	0	0	0	0	0	1	0	0	0	0	3	1	1	1	0	3	1	0	0	0	1	0	2	0	4
1BVC	-0.89	4	4.2	-1	0	0	0	0	0	1	0	0	0	0	0	0	0	0	0	0	0	0	0	1	0	0	0	0	2	1	1	1	0	3	1	0	0	0	1	0	2	0	4
1BVC	-1.07	4	4.2	-1	0	0	0	0	0	1	0	0	0	0	0	0	0	0	0	0	0	0	0	1	0	0	0	0	2	1	1	1	0	3	1	0	0	0	1	0	2	0	4
1BVC	0.5	4	4.2	0	0	0	0	0	0	1	-1	0	0	0	0	0	0	0	0	0	0	0	0	1	0	0	0	0	2	1	1	1	0	3	1	0	0	0	1	0	2	0	4
1BVC	0.63	4	4.2	0	0	0	0	0	0	1	-1	0	0	0	0	0	0	0	0	0	0	0	0	1	0	0	0	0	2	1	1	1	0	3	1	0	0	0	1	0	2	0	4
1BVC	-0.1	4	7.8	0	0	0	0	0	0	0	0	0	0	0	0	0	-1	0	0	0	1	0	0	1	0	0	0	0	2	1	1	1	0	3	1	0	0	0	1	0	2	0	3
1BVC	0.9	4	7.8	0	0	0	0	0	0	0	0	0	0	0	0	0	-1	0	0	0	1	0	0	1	0	0	0	0	2	1	1	1	0	3	1	0	0	0	1	0	2	0	3
1BVC	1.1	4	7.8	0	0	0	0	0	0	0	0	0	0	0	0	0	-1	0	0	0	1	0	0	1	0	0	0	0	2	1	1	1	0	3	1	0	0	0	1	0	2	0	3
1BVC	0.15	25	4	-1	0	0	1	0	0	0	0	0	0	0	0	0	0	0	0	0	0	0	0	1	1	0	1	0	3	0	0	2	0	2	3	0	2	1	1	2	0	0	0
1BVC	0.2	25	4	-1	0	0	1	0	0	0	0	0	0	0	0	0	0	0	0	0	0	0	0	1	1	0	1	0	3	0	0	2	0	2	3	0	2	1	1	2	0	0	0
1BVC	0.1	25	4	-1	0	0	1	0	0	0	0	0	0	0	0	0	0	0	0	0	0	0	0	2	0	0	1	0	3	0	1	1	0	2	3	1	0	0	1	2	0	0	2
1BVC	0.15	25	4	-1	0	0	1	0	0	0	0	0	0	0	0	0	0	0	0	0	0	0	0	2	0	0	1	0	3	0	1	1	0	2	3	1	0	0	1	2	0	0	2
1BVC	0.5	25	4	-1	0	0	0	0	1	0	0	0	0	0	0	0	0	0	0	0	0	0	0	3	0	0	2	0	1	1	2	2	0	2	1	0	0	0	0	0	1	0	4
1BVC	0.7	25	4	-1	0	0	0	0	1	0	0	0	0	0	0	0	0	0	0	0	0	0	0	3	0	0	2	0	1	1	2	2	0	2	1	0	0	0	0	0	1	0	4
1BVC	1.1	82.2	9.6	-1	0	0	0	0	0	0	1	0	0	0	0	0	0	0	0	0	0	0	0	3	1	0	2	0	1	1	2	1	2	2	1	0	0	0	0	0	1	0	2
1BVC	0.1	4	7.8	0	0	0	0	0	0	-1	0	1	0	0	0	0	0	0	0	0	0	0	0	0	2	0	2	0	2	0	0	1	2	3	2	0	2	1	1	1	0	0	0
1BVC	0.7	4	7.8	0	0	0	0	0	0	-1	0	1	0	0	0	0	0	0	0	0	0	0	0	0	2	0	2	0	2	0	0	1	2	3	2	0	2	1	1	1	0	0	0
1BVC	0.8	4	7.8	0	0	0	0	0	0	-1	0	1	0	0	0	0	0	0	0	0	0	0	0	0	2	0	2	0	2	0	0	1	2	3	2	0	2	1	1	1	0	0	0
1BVC	1.3	76.5	11	-1	0	0	0	0	0	0	0	0	1	0	0	0	0	0	0	0	0	0	0	2	1	0	2	0	0	1	2	2	2	2	1	0	1	1	1	0	0	0	1
1BVC	0.6	76.5	11	0	0	0	0	0	0	0	0	0	1	-1	0	0	0	0	0	0	0	0	0	2	1	0	2	0	0	1	2	2	2	2	1	0	1	1	1	0	0	0	1
1BVC	0.6	76.5	11	0	0	0	0	0	0	0	0	0	1	0	0	-1	0	0	0	0	0	0	0	2	1	0	2	0	0	1	2	2	2	2	1	0	1	1	1	0	0	0	1
1BVC	0	76.5	11	0	0	0	0	0	0	0	0	0	1	0	0	0	0	0	0	0	0	0	-1	2	1	0	2	0	0	1	2	2	2	2	1	0	1	1	1	0	0	0	1
1BVC	0.2	25	4	-1	0	0	0	0	0	0	0	0	0	0	1	0	0	0	0	0	0	0	0	2	0	0	1	0	3	0	1	2	0	2	5	1	0	0	1	1	0	0	0
1BVC	0.25	25	4	-1	0	0	0	0	0	0	0	0	0	0	1	0	0	0	0	0	0	0	0	2	0	0	1	0	3	0	1	2	0	2	5	1	0	0	1	1	0	0	0
1BVC	0.02	25	4	-1	0	0	0	0	0	0	0	0	0	0	1	0	0	0	0	0	0	0	0	3	0	0	0	0	2	0	2	2	1	4	3	0	0	0	0	1	0	0	1
1BVC	0.05	25	4	-1	0	0	0	0	0	0	0	0	0	0	1	0	0	0	0	0	0	0	0	3	0	0	0	0	2	0	2	2	1	4	3	0	0	0	0	1	0	0	1
1BVC	0.4	82.2	9.6	-1	0	0	0	0	0	0	0	0	0	1	0	0	0	0	0	0	0	0	0	2	0	0	1	0	3	1	1	1	0	3	1	0	0	0	1	0	2	0	3
1BVC	2.4	76.5	11	-1	0	0	0	0	0	0	0	0	0	1	0	0	0	0	0	0	0	0	0	1	1	0	2	0	1	1	2	2	2	2	1	0	1	1	1	0	0	0	1
1BVC	1.1	76.5	11	0	0	0	0	0	0	0	0	0	-1	1	0	0	0	0	0	0	0	0	0	1	1	0	2	0	1	1	2	2	2	2	1	0	1	1	1	0	0	0	1
1BVC	-0.1	76.5	11	0	0	0	0	0	0	0	0	0	0	1	0	-1	0	0	0	0	0	0	0	1	1	0	2	0	1	1	2	2	2	2	1	0	1	1	1	0	0	0	1
1BVC	1.7	76.5	11	0	0	0	0	0	0	0	0	0	0	1	0	0	0	0	0	0	0	0	-1	1	1	0	2	0	1	1	2	2	2	2	1	0	1	1	1	0	0	0	1
1BVC	0.8	76.5	11	0	0	0	0	0	0	0	0	0	-1	1	0	0	0	0	0	0	0	0	0	2	1	0	1	0	3	0	0	1	0	2	4	1	2	0	1	1	0	0	0
1BVC	1.2	76.5	11	-1	0	0	0	0	0	0	0	0	0	1	0	0	0	0	0	0	0	0	0	2	0	0	1	0	0	0	2	1	1	4	4	0	0	0	0	2	0	0	2
1BVC	0	76.5	11	0	0	0	0	0	0	0	0	0	-1	1	0	0	0	0	0	0	0	0	0	2	0	0	1	0	0	0	2	1	1	4	4	0	0	0	0	2	0	0	2
1BVC	0	76.5	11	0	0	0	0	0	0	0	0	0	0	1	0	-1	0	0	0	0	0	0	0	2	0	0	1	0	0	0	2	1	1	4	4	0	0	0	0	2	0	0	2
1BVC	0.1	76.5	11	0	0	0	0	0	0	0	0	0	0	1	0	0	0	0	0	0	0	0	-1	2	0	0	1	0	0	0	2	1	1	4	4	0	0	0	0	2	0	0	2
1BVC	-0.6	82.2	9.6	-1	0	0	0	0	0	0	0	0	0	0	0	0	0	1	0	0	0	0	0	3	0	0	0	0	2	1	1	4	0	2	3	0	0	1	1	1	0	0	0
1BVC	1.4	82.2	9.6	-1	0	0	0	0	0	0	0	0	0	0	0	0	0	0	0	1	0	0	0	2	1	0	2	0	3	0	0	1	0	1	4	1	2	0	1	1	0	0	0
1BVC	0.3	82.2	9.6	-1	0	0	0	0	0	0	0	0	0	0	0	0	0	0	0	1	0	0	0	2	0	0	1	0	1	0	2	1	1	4	2	0	0	0	1	2	0	0	2
1BVC	0.7	82.2	9.6	-1	0	0	0	0	0	0	0	0	0	0	0	0	0	0	0	0	0	0	1	3	0	0	1	0	3	1	1	1	0	2	1	0	0	0	0	0	2	0	4
1BVC	-0.8	82.2	9.6	-1	0	0	0	0	0	0	0	0	0	0	0	0	0	0	0	0	0	0	1	3	0	0	1	0	1	0	2	1	1	3	2	0	0	0	1	2	0	0	2
1BVC	0.2	4	7.8	0	0	0	0	0	0	0	0	0	0	0	0	0	0	0	0	-1	0	0	1	2	0	0	1	0	1	0	2	1	1	4	3	0	0	0	0	2	0	0	2
1BVC	0.4	4	7.8	0	0	0	0	0	0	0	0	0	0	0	0	0	0	0	0	-1	0	0	1	2	0	0	1	0	1	0	2	1	1	4	3	0	0	0	0	2	0	0	2
1BVC	0.6	4	7.8	0	0	0	0	0	0	0	0	0	0	0	0	0	0	0	0	-1	0	0	1	2	0	0	1	0	1	0	2	1	1	4	3	0	0	0	0	2	0	0	2
1BVC	0.5	4	7.8	0	0	0	0	0	0	0	0	0	0	0	0	0	-1	0	0	0	1	0	0	3	0	0	1	0	2	1	2	1	0	2	1	0	0	0	0	0	2	0	4
1BVC	0.6	4	7.8	0	0	0	0	0	0	0	0	0	0	0	0	0	-1	0	0	0	1	0	0	3	0	0	1	0	2	1	2	1	0	2	1	0	0	0	0	0	2	0	4
1BVC	1.1	4	7.8	0	0	0	0	0	0	0	0	0	0	0	0	0	-1	0	0	0	1	0	0	3	0	0	1	0	2	1	2	1	0	2	1	0	0	0	0	0	2	0	4
1BVC	0.9	4	7.8	1	0	0	0	0	0	0	0	0	0	0	-1	0	0	0	0	0	0	0	0	4	1	1	2	0	1	1	3	0	0	2	1	1	2	0	0	0	0	0	0
1BVC	1.2	4	7.8	1	0	0	0	0	0	0	0	0	0	0	-1	0	0	0	0	0	0	0	0	4	1	1	2	0	1	1	3	0	0	2	1	1	2	0	0	0	0	0	0
1BVC	2.1	4	7.8	1	0	0	0	0	0	0	0	0	0	0	-1	0	0	0	0	0	0	0	0	4	1	1	2	0	1	1	3	0	0	2	1	1	2	0	0	0	0	0	0
1BVC	-0.1	4	7.8	1	0	0	0	0	0	0	0	0	0	-1	0	0	0	0	0	0	0	0	0	4	1	1	2	0	1	1	3	0	0	2	1	1	2	0	0	0	0	0	0
1BVC	0.9	4	7.8	1	0	0	0	0	0	0	0	0	0	-1	0	0	0	0	0	0	0	0	0	4	1	1	2	0	1	1	3	0	0	2	1	1	2	0	0	0	0	0	0
1BVC	1	4	7.8	1	0	0	0	0	0	0	0	0	0	-1	0	0	0	0	0	0	0	0	0	4	1	1	2	0	1	1	3	0	0	2	1	1	2	0	0	0	0	0	0
1BVC	-0.17	4	4.2	-1	0	0	0	0	1	0	0	0	0	0	0	0	0	0	0	0	0	0	0	1	1	0	0	0	2	0	0	2	4	2	1	0	1	1	2	0	0	1	1
1BVC	-0.36	4	4.2	-1	0	0	0	0	1	0	0	0	0	0	0	0	0	0	0	0	0	0	0	1	1	0	0	0	2	0	0	2	4	2	1	0	1	1	2	0	0	1	1
1BVC	0.89	4	4.2	0	0	0	0	0	1	0	-1	0	0	0	0	0	0	0	0	0	0	0	0	1	1	0	0	0	2	0	0	2	4	2	1	0	1	1	2	0	0	1	1
1BVC	0.96	4	4.2	0	0	0	0	0	1	0	-1	0	0	0	0	0	0	0	0	0	0	0	0	1	1	0	0	0	2	0	0	2	4	2	1	0	1	1	2	0	0	1	1
1BVC	0.7	4	7.8	0	0	0	0	0	0	0	0	0	0	0	-1	0	1	0	0	0	0	0	0	3	1	1	2	0	0	1	3	2	0	1	0	1	1	1	1	0	0	0	1
1BVC	1.4	4	7.8	0	0	0	0	0	0	0	0	0	0	0	-1	0	1	0	0	0	0	0	0	3	1	1	2	0	0	1	3	2	0	1	0	1	1	1	1	0	0	0	1
1BVC	2.1	4	7.8	0	0	0	0	0	0	0	0	0	0	0	-1	0	1	0	0	0	0	0	0	3	1	1	2	0	0	1	3	2	0	1	0	1	1	1	1	0	0	0	1
1BVC	-1.1	82.2	9.6	-1	0	0	0	0	0	0	1	0	0	0	0	0	0	0	0	0	0	0	0	4	0	1	2	0	1	1	3	0	0	2	1	1	2	1	0	0	0	0	0
1BVC	-0.2	82.2	9.6	-1	0	0	0	0	0	0	0	1	0	0	0	0	0	0	0	0	0	0	0	2	1	0	1	0	1	0	2	3	3	1	0	0	1	1	2	0	0	0	1
1BVC	1.8	76.5	11	-1	0	0	0	0	0	0	0	0	1	0	0	0	0	0	0	0	0	0	0	1	1	0	0	0	2	0	0	3	3	2	1	0	1	1	2	0	0	1	1
1BVC	0.6	76.5	11	0	0	0	0	0	0	0	0	0	1	-1	0	0	0	0	0	0	0	0	0	1	1	0	0	0	2	0	0	3	3	2	1	0	1	1	2	0	0	1	1
1BVC	1.1	76.5	11	0	0	0	0	0	0	0	0	0	1	0	0	-1	0	0	0	0	0	0	0	1	1	0	0	0	2	0	0	3	3	2	1	0	1	1	2	0	0	1	1
1BVC	1.1	76.5	11	-1	0	0	0	0	0	0	0	0	1	0	0	0	0	0	0	0	0	0	0	3	1	0	1	0	2	0	1	0	1	3	4	0	1	0	0	0	0	2	0
1BVC	1.9	82.2	9.6	-1	0	0	0	0	0	0	0	0	1	0	0	0	0	0	0	0	0	0	0	3	1	0	1	0	2	0	1	0	1	3	4	0	1	0	0	0	0	2	0
1BVC	-0.6	76.5	11	0	0	0	0	0	0	0	0	0	1	-1	0	0	0	0	0	0	0	0	0	3	1	0	1	0	2	0	1	0	1	3	4	0	1	0	0	0	0	2	0
1BVC	-0.9	76.5	11	0	0	0	0	0	0	0	0	0	1	0	0	-1	0	0	0	0	0	0	0	3	1	0	1	0	2	0	1	0	1	3	4	0	1	0	0	0	0	2	0
1BVC	0.1	76.5	11	0	0	0	0	0	0	0	0	0	1	0	0	0	0	0	0	0	0	0	-1	3	1	0	1	0	2	0	1	0	1	3	4	0	1	0	0	0	0	2	0
1BVC	-0.35	4	4.2	-1	0	0	0	0	0	0	0	0	0	0	1	0	0	0	0	0	0	0	0	3	1	1	1	0	2	0	0	0	1	3	4	1	1	0	0	0	0	1	0
1BVC	-0.6	4	4.2	-1	0	0	0	0	0	0	0	0	0	0	1	0	0	0	0	0	0	0	0	3	1	1	1	0	2	0	0	0	1	3	4	1	1	0	0	0	0	1	0
1BVC	1.5	76.5	11	0	0	0	0	0	0	0	0	0	-1	1	0	0	0	0	0	0	0	0	0	5	1	1	2	0	1	1	1	0	1	2	2	1	1	0	0	0	0	0	0
1BVC	0.8	76.5	11	0	0	0	0	0	0	0	0	0	0	1	0	-1	0	0	0	0	0	0	0	5	1	1	2	0	1	1	1	0	1	2	2	1	1	0	0	0	0	0	0
1BVC	2.2	76.5	11	0	0	0	0	0	0	0	0	0	0	1	0	0	0	0	0	0	0	0	-1	5	1	1	2	0	1	1	1	0	1	2	2	1	1	0	0	0	0	0	0
1BVC	1.8	82.2	9.6	-1	0	0	0	0	0	0	0	0	0	1	0	0	0	0	0	0	0	0	0	4	1	1	1	0	1	1	1	0	1	2	3	1	1	0	0	0	0	1	0
1BVC	1.6	82.2	9.6	-1	0	0	0	0	0	0	0	0	0	1	0	0	0	0	0	0	0	0	0	2	0	0	1	0	1	1	2	0	1	1	3	0	0	0	0	0	0	2	0
1BVC	0.9	4	7.8	-1	0	0	0	0	0	0	0	0	0	0	0	1	0	0	0	0	0	0	0	4	1	1	2	0	1	1	2	0	0	2	2	1	2	0	0	0	0	0	0
1BVC	1.3	4	7.8	-1	0	0	0	0	0	0	0	0	0	0	0	1	0	0	0	0	0	0	0	4	1	1	2	0	1	1	2	0	0	2	2	1	2	0	0	0	0	0	0
1BVC	2.2	4	7.8	-1	0	0	0	0	0	0	0	0	0	0	0	1	0	0	0	0	0	0	0	4	1	1	2	0	1	1	2	0	0	2	2	1	2	0	0	0	0	0	0
1BVC	0.3	82.2	9.6	-1	0	0	0	0	0	0	0	0	0	0	0	0	0	0	1	0	0	0	0	2	1	0	2	0	1	0	2	3	2	1	0	0	1	1	2	0	0	0	1
1BVC	1.4	82.2	9.6	-1	0	0	0	0	0	0	0	0	0	0	0	0	0	0	0	0	0	0	1	1	1	0	1	0	2	0	1	3	3	1	0	0	2	1	2	0	0	0	1
1C2R	2.2	30	7.5	0	0	0	0	0	0	0	1	0	0	0	0	0	0	0	-1	0	0	0	0	1	1	1	0	0	1	0	4	0	1	1	2	0	0	1	0	2	0	1	3
1C2R	1.3	25	7.5	0	0	0	-1	0	0	0	0	0	0	0	1	0	0	0	0	0	0	0	0	3	0	1	0	2	2	0	1	1	2	0	4	0	1	0	1	1	0	0	0
1C2R	1.3	25	7.5	0	0	0	0	0	-1	0	0	0	0	0	1	0	0	0	0	0	0	0	0	1	0	1	1	2	2	0	1	1	2	0	4	0	1	1	1	1	0	0	0
1C2R	-0.2	25	7.5	0	0	0	0	0	-1	0	0	0	0	0	1	0	0	0	0	0	0	0	0	1	0	1	1	0	1	0	4	0	1	1	2	0	0	1	0	2	0	1	3
1C2R	2	30	7.5	-1	0	0	0	0	0	0	0	0	0	0	0	0	0	1	0	0	0	0	0	1	1	1	0	0	1	0	4	0	1	1	2	0	0	1	0	2	0	1	3
1C9O	-0.29	70	7	0	0	0	0	0	0	1	0	0	0	-1	0	0	0	0	0	0	0	0	0	0	1	2	0	0	0	1	1	0	0	0	2	1	1	0	0	0	1	0	1
1C9O	-0.29	70	7	0	0	0	0	0	0	1	0	0	0	-1	0	0	0	0	0	0	0	0	0	0	1	2	0	0	0	1	1	0	0	0	2	1	1	0	0	0	1	0	1
1C9O	-0.55	70	7	0	0	0	0	0	0	1	0	0	0	-1	0	0	0	0	0	0	0	0	0	0	1	2	0	0	0	1	1	0	0	0	2	1	1	0	0	0	1	0	1
1C9O	-0.55	70	7	0	0	0	0	0	0	1	0	0	0	-1	0	0	0	0	0	0	0	0	0	0	1	2	0	0	0	1	1	0	0	0	2	1	1	0	0	0	1	0	1
1C9O	1.05	70	7	-1	1	0	0	0	0	0	0	0	0	0	0	0	0	0	0	0	0	0	0	0	1	2	0	0	1	1	1	0	0	0	2	1	1	0	0	0	1	0	1
1C9O	1.89	70	7	-1	1	0	0	0	0	0	0	0	0	0	0	0	0	0	0	0	0	0	0	0	1	2	0	0	1	1	1	0	0	0	2	1	1	0	0	0	1	0	1
1C9O	1	70	7	0	1	0	0	0	-1	0	0	0	0	0	0	0	0	0	0	0	0	0	0	0	1	2	0	0	1	1	1	0	0	0	2	1	1	0	0	0	1	0	1
1C9O	1	70	7	0	1	0	0	0	-1	0	0	0	0	0	0	0	0	0	0	0	0	0	0	0	1	2	0	0	1	1	1	0	0	0	2	1	1	0	0	0	1	0	1
1C9O	2.75	70	7	0	1	0	0	0	-1	0	0	0	0	0	0	0	0	0	0	0	0	0	0	0	1	2	0	0	1	1	1	0	0	0	2	1	1	0	0	0	1	0	1
1C9O	2.75	70	7	0	1	0	0	0	-1	0	0	0	0	0	0	0	0	0	0	0	0	0	0	0	1	2	0	0	1	1	1	0	0	0	2	1	1	0	0	0	1	0	1
1C9O	0.14	70	7	0	1	0	0	0	0	0	0	0	0	0	-1	0	0	0	0	0	0	0	0	0	1	2	0	0	1	1	1	0	0	0	2	1	1	0	0	0	1	0	1
1C9O	0.19	70	7	0	1	0	0	0	0	0	0	0	0	0	-1	0	0	0	0	0	0	0	0	0	1	2	0	0	1	1	1	0	0	0	2	1	1	0	0	0	1	0	1
1C9O	0.22	70	7	0	1	0	0	0	0	0	0	0	0	-1	0	0	0	0	0	0	0	0	0	0	1	2	0	0	1	1	1	0	0	0	2	1	1	0	0	0	1	0	1
1C9O	0.93	70	7	0	1	0	0	0	0	0	0	0	0	-1	0	0	0	0	0	0	0	0	0	0	1	2	0	0	1	1	1	0	0	0	2	1	1	0	0	0	1	0	1
1C9O	0.12	70	7	-1	0	0	0	0	1	0	0	0	0	0	0	0	0	0	0	0	0	0	0	0	0	1	0	0	4	2	3	0	1	1	1	0	2	0	1	1	0	0	2
1C9O	0.12	70	7	-1	0	0	0	0	1	0	0	0	0	0	0	0	0	0	0	0	0	0	0	0	0	1	0	0	4	2	3	0	1	1	1	0	2	0	1	1	0	0	2
1C9O	0.22	70	7	-1	0	0	0	0	1	0	0	0	0	0	0	0	0	0	0	0	0	0	0	0	0	1	0	0	4	2	3	0	1	1	1	0	2	0	1	1	0	0	2
1C9O	0.22	70	7	-1	0	0	0	0	1	0	0	0	0	0	0	0	0	0	0	0	0	0	0	0	0	1	0	0	4	2	3	0	1	1	1	0	2	0	1	1	0	0	2
1C9O	0.29	70	7	0	0	0	0	0	0	-1	1	0	0	0	0	0	0	0	0	0	0	0	0	1	0	0	1	0	2	0	4	1	1	0	0	0	3	0	1	1	0	1	3
1C9O	0.29	70	7	0	0	0	0	0	0	-1	1	0	0	0	0	0	0	0	0	0	0	0	0	1	0	0	1	0	2	0	4	1	1	0	0	0	3	0	1	1	0	1	3
1C9O	0.31	70	7	0	0	0	0	0	0	-1	1	0	0	0	0	0	0	0	0	0	0	0	0	1	0	0	1	0	2	0	4	1	1	0	0	0	3	0	1	1	0	1	3
1C9O	0.31	70	7	0	0	0	0	0	0	-1	1	0	0	0	0	0	0	0	0	0	0	0	0	1	0	0	1	0	2	0	4	1	1	0	0	0	3	0	1	1	0	1	3
1C9O	1.24	70	7	0	0	0	0	0	-1	0	0	0	0	1	0	0	0	0	0	0	0	0	0	2	1	1	0	0	0	2	2	0	0	1	3	1	1	1	0	0	1	0	3
1C9O	1.24	70	7	0	0	0	0	0	-1	0	0	0	0	1	0	0	0	0	0	0	0	0	0	2	1	1	0	0	0	2	2	0	0	1	3	1	1	1	0	0	1	0	3
1C9O	1.27	70	7	0	0	0	0	0	-1	0	0	0	0	1	0	0	0	0	0	0	0	0	0	2	1	1	0	0	0	2	2	0	0	1	3	1	1	1	0	0	1	0	3
1C9O	1.27	70	7	0	0	0	0	0	-1	0	0	0	0	1	0	0	0	0	0	0	0	0	0	2	1	1	0	0	0	2	2	0	0	1	3	1	1	1	0	0	1	0	3
1C9O	-0.22	70	7	0	0	1	0	0	0	0	0	0	0	0	0	0	0	0	-1	0	0	0	0	0	1	2	0	0	2	1	3	0	1	0	3	0	2	0	0	0	1	1	2
1C9O	-0.22	70	7	0	0	1	0	0	0	0	0	0	0	0	0	0	0	0	-1	0	0	0	0	0	1	2	0	0	2	1	3	0	1	0	3	0	2	0	0	0	1	1	2
1C9O	-0.33	70	7	0	0	1	0	0	0	0	0	0	0	0	0	0	0	0	-1	0	0	0	0	0	1	2	0	0	2	1	3	0	1	0	3	0	2	0	0	0	1	1	2
1C9O	-0.33	70	7	0	0	1	0	0	0	0	0	0	0	0	0	0	0	0	-1	0	0	0	0	0	1	2	0	0	2	1	3	0	1	0	3	0	2	0	0	0	1	1	2
1C9O	0	70	7	0	0	0	0	0	-1	1	0	0	0	0	0	0	0	0	0	0	0	0	0	2	1	2	0	0	2	3	3	0	1	0	0	0	1	1	1	0	0	0	2
1C9O	0	70	7	0	0	0	0	0	-1	1	0	0	0	0	0	0	0	0	0	0	0	0	0	2	1	2	0	0	2	3	3	0	1	0	0	0	1	1	1	0	0	0	2
1C9O	0.1	70	7	0	0	0	0	0	-1	1	0	0	0	0	0	0	0	0	0	0	0	0	0	2	1	2	0	0	2	3	3	0	1	0	0	0	1	1	1	0	0	0	2
1C9O	0.1	70	7	0	0	0	0	0	-1	1	0	0	0	0	0	0	0	0	0	0	0	0	0	2	1	2	0	0	2	3	3	0	1	0	0	0	1	1	1	0	0	0	2
1C9O	-0.19	70	7	0	0	0	-1	0	0	0	0	0	0	0	0	0	0	0	1	0	0	0	0	1	0	0	1	0	2	0	3	1	2	0	0	0	3	0	1	1	0	1	3
1C9O	-0.19	70	7	0	0	0	-1	0	0	0	0	0	0	0	0	0	0	0	1	0	0	0	0	1	0	0	1	0	2	0	3	1	2	0	0	0	3	0	1	1	0	1	3
1C9O	-0.22	70	7	0	0	0	-1	0	0	0	0	0	0	0	0	0	0	0	1	0	0	0	0	1	0	0	1	0	2	0	3	1	2	0	0	0	3	0	1	1	0	1	3
1C9O	-0.22	70	7	0	0	0	-1	0	0	0	0	0	0	0	0	0	0	0	1	0	0	0	0	1	0	0	1	0	2	0	3	1	2	0	0	0	3	0	1	1	0	1	3
1C9O	-0.17	70	7	0	0	0	0	0	0	0	0	0	0	0	0	0	0	0	-1	1	0	0	0	1	0	0	1	0	1	1	4	1	1	0	1	0	3	0	1	2	0	0	2
1C9O	-0.17	70	7	0	0	0	0	0	0	0	0	0	0	0	0	0	0	0	-1	1	0	0	0	1	0	0	1	0	1	1	4	1	1	0	1	0	3	0	1	2	0	0	2
1C9O	-0.19	70	7	0	0	0	0	0	0	0	0	0	0	0	0	0	0	0	-1	1	0	0	0	1	0	0	1	0	1	1	4	1	1	0	1	0	3	0	1	2	0	0	2
1C9O	-0.19	70	7	0	0	0	0	0	0	0	0	0	0	0	0	0	0	0	-1	1	0	0	0	1	0	0	1	0	1	1	4	1	1	0	1	0	3	0	1	2	0	0	2
1C9O	0.19	70	7	0	0	0	0	0	0	0	0	0	0	0	0	0	0	0	0	-1	0	0	1	2	2	2	0	0	0	2	2	0	0	1	3	1	0	1	0	0	0	0	3
1C9O	0.19	70	7	0	0	0	0	0	0	0	0	0	0	0	0	0	0	0	0	-1	0	0	1	2	2	2	0	0	0	2	2	0	0	1	3	1	0	1	0	0	0	0	3
1C9O	0.26	70	7	0	0	0	0	0	0	0	0	0	0	0	0	0	0	0	0	-1	0	0	1	2	2	2	0	0	0	2	2	0	0	1	3	1	0	1	0	0	0	0	3
1C9O	0.26	70	7	0	0	0	0	0	0	0	0	0	0	0	0	0	0	0	0	-1	0	0	1	2	2	2	0	0	0	2	2	0	0	1	3	1	0	1	0	0	0	0	3
1C9O	-0.07	70	7	0	0	0	0	0	0	0	0	0	0	0	0	0	-1	0	0	0	0	1	0	0	0	2	0	0	3	0	4	0	1	0	2	0	2	0	1	0	1	1	2
1C9O	-0.07	70	7	0	0	0	0	0	0	0	0	0	0	0	0	0	-1	0	0	0	0	1	0	0	0	2	0	0	3	0	4	0	1	0	2	0	2	0	1	0	1	1	2
1C9O	0.05	70	7	0	0	0	0	0	0	0	0	0	0	0	0	0	-1	0	0	0	0	1	0	0	0	2	0	0	3	0	4	0	1	0	2	0	2	0	1	0	1	1	2
1C9O	0.05	70	7	0	0	0	0	0	0	0	0	0	0	0	0	0	-1	0	0	0	0	1	0	0	0	2	0	0	3	0	4	0	1	0	2	0	2	0	1	0	1	1	2
1CAH	-0.1	23	7.5	0	0	0	0	0	0	0	0	0	0	0	0	0	-1	0	0	0	1	0	0	0	0	1	0	0	1	0	3	3	0	0	1	0	0	1	1	0	1	1	0
1CAH	2.5	23	7.5	0	0	0	0	0	0	0	0	0	0	0	0	0	-1	0	0	0	1	0	0	0	0	1	0	0	1	0	3	3	0	0	1	0	0	1	1	0	1	1	0
1CAH	-0.3	23	7.5	0	0	0	0	0	0	0	0	0	0	0	0	0	-1	0	0	0	1	0	0	1	0	1	1	0	1	0	3	3	1	0	3	0	1	2	0	0	1	1	0
1CAH	6.3	23	7.5	0	0	0	0	0	0	0	0	0	0	0	0	0	-1	0	0	0	1	0	0	1	0	1	1	0	1	0	3	3	1	0	3	0	1	2	0	0	1	1	0
1CAH	-0.1	23	7.5	0	0	0	0	1	0	0	0	0	0	0	0	0	0	0	-1	0	0	0	0	0	0	0	0	1	2	0	0	0	1	4	1	0	0	3	1	3	1	0	2
1CAH	0.7	23	7.5	0	0	0	0	1	0	0	0	0	0	0	0	0	0	0	-1	0	0	0	0	0	0	0	0	1	2	0	0	0	1	4	1	0	0	3	1	3	1	0	2
1CHK	3.56	42.7	7	0	0	0	0	0	0	0	0	0	0	0	0	0	-1	0	0	0	1	0	0	2	0	1	2	0	2	1	0	0	1	1	2	0	0	0	4	0	1	2	0
1CHK	4.43	43.2	7	0	0	0	0	0	0	0	0	0	0	0	0	0	-1	0	0	0	1	0	0	2	0	1	2	0	2	1	0	0	1	1	2	0	0	0	4	0	1	2	0
1CHK	1.76	52.2	7	0	0	0	0	0	0	0	0	0	0	0	0	0	-1	0	0	0	1	0	0	2	0	1	2	0	2	1	0	0	1	1	2	0	0	0	4	0	1	2	0
1CHK	3.91	42.7	7	0	0	0	0	0	0	0	0	0	0	0	0	0	-1	0	0	0	1	0	0	3	0	0	2	0	0	0	2	0	0	1	2	0	2	1	0	4	1	0	1
1CHK	4.27	43.2	7	0	0	0	0	0	0	0	0	0	0	0	0	0	-1	0	0	0	1	0	0	3	0	0	2	0	0	0	2	0	0	1	2	0	2	1	0	4	1	0	1
1CHK	1.89	52.2	7	0	0	0	0	0	0	0	0	0	0	0	0	0	-1	0	0	0	1	0	0	3	0	0	2	0	0	0	2	0	0	1	2	0	2	1	0	4	1	0	1
1CHK	2.97	42.7	7	0	0	0	0	0	0	0	0	0	0	0	0	0	-1	0	0	0	1	0	0	0	0	2	2	0	0	0	1	0	1	3	2	0	0	3	0	1	1	2	1
1CHK	2.51	43.2	7	0	0	0	0	0	0	0	0	0	0	0	0	0	-1	0	0	0	1	0	0	0	0	2	2	0	0	0	1	0	1	3	2	0	0	3	0	1	1	2	1
1CHK	1.31	52.2	7	0	0	0	0	0	0	0	0	0	0	0	0	0	-1	0	0	0	1	0	0	0	0	2	2	0	0	0	1	0	1	3	2	0	0	3	0	1	1	2	1
1CSP	-0.41	70	7	0	0	0	0	0	1	0	0	0	0	-1	0	0	0	0	0	0	0	0	0	0	0	1	0	0	2	0	1	0	0	1	2	1	1	0	1	0	1	0	1
1CSP	-1.6	70	7	0	0	0	0	0	1	0	0	0	0	-1	0	0	0	0	0	0	0	0	0	0	0	1	0	0	2	0	1	0	0	1	2	1	1	0	1	0	1	0	1
1CSP	-0.77	70	7	0	-1	0	0	0	1	0	0	0	0	0	0	0	0	0	0	0	0	0	0	0	0	1	0	0	2	0	1	0	0	1	2	1	1	0	1	0	1	0	1
1CSP	-0.77	70	7	0	-1	0	0	0	1	0	0	0	0	0	0	0	0	0	0	0	0	0	0	0	0	1	0	0	2	0	1	0	0	1	2	1	1	0	1	0	1	0	1
1CSP	-2.66	70	7	0	-1	0	0	0	1	0	0	0	0	0	0	0	0	0	0	0	0	0	0	0	0	1	0	0	2	0	1	0	0	1	2	1	1	0	1	0	1	0	1
1CSP	-2.66	70	7	0	-1	0	0	0	1	0	0	0	0	0	0	0	0	0	0	0	0	0	0	0	0	1	0	0	2	0	1	0	0	1	2	1	1	0	1	0	1	0	1
1CSP	-1.44	70	7	0	0	0	0	0	1	0	0	0	0	-1	0	0	0	0	0	0	0	0	0	3	0	1	0	0	1	1	1	0	0	0	1	0	0	1	0	1	0	0	1
1CSP	-1.44	70	7	0	0	0	0	0	1	0	0	0	0	-1	0	0	0	0	0	0	0	0	0	3	0	1	0	0	1	1	1	0	0	0	1	0	0	1	0	1	0	0	1
1CSP	-2.11	70	7	0	0	0	0	0	1	0	0	0	0	-1	0	0	0	0	0	0	0	0	0	3	0	1	0	0	1	1	1	0	0	0	1	0	0	1	0	1	0	0	1
1CSP	-2.11	70	7	0	0	0	0	0	1	0	0	0	0	-1	0	0	0	0	0	0	0	0	0	3	0	1	0	0	1	1	1	0	0	0	1	0	0	1	0	1	0	0	1
1CSP	1.67	60	7	-1	0	0	0	0	0	0	0	0	0	0	0	0	1	0	0	0	0	0	0	0	0	1	1	0	3	1	3	0	1	0	2	0	3	0	1	0	1	0	2
1CSP	1.34	60	7	-1	0	0	0	0	0	0	0	0	0	0	0	0	1	0	0	0	0	0	0	0	0	1	2	0	3	1	3	0	1	0	1	0	3	0	1	0	1	0	2
1CSP	0.69	60	7	-1	0	0	0	0	0	0	0	0	0	0	0	0	1	0	0	0	0	0	0	1	0	0	2	0	3	2	2	1	2	0	0	0	2	0	1	0	0	0	3
1CSP	-0.31	60	7	-1	0	0	0	0	0	0	0	0	0	0	0	0	1	0	0	0	0	0	0	2	0	0	0	0	3	2	3	1	1	1	1	0	2	0	1	1	0	0	1
1CYO	2.82	66.2	7	0	0	0	0	0	0	0	0	-1	0	0	0	0	1	0	0	0	0	0	0	0	0	0	1	0	4	0	2	2	0	2	2	0	1	1	0	1	0	2	1
1CYO	1.87	66.2	7	0	0	0	0	0	0	0	0	0	0	-1	0	0	1	0	0	0	0	0	0	0	0	0	1	0	4	0	2	2	0	2	2	0	1	1	0	1	0	2	1
1CYO	-0.79	66.2	7	0	0	0	0	0	0	0	0	0	0	0	0	0	1	0	0	0	0	-1	0	0	0	0	1	0	4	0	2	2	0	2	2	0	1	1	0	1	0	2	1
1CYO	2.68	66.7	7	0	0	0	0	0	-1	0	0	0	0	0	0	0	0	0	0	0	0	0	1	2	1	0	1	0	5	1	4	1	0	2	0	0	0	1	0	0	0	0	1
1CYO	2.06	77.6	7	0	0	0	0	0	-1	0	0	0	0	0	0	0	0	0	0	0	0	0	1	2	1	0	1	0	5	1	4	1	0	2	0	0	0	1	0	0	0	0	1
1CYO	1.91	25	7	0	0	0	0	0	0	0	-1	0	0	0	0	0	0	0	0	0	0	0	1	2	1	0	1	0	5	1	4	1	0	2	0	0	0	1	0	0	0	0	1
1CYO	1.65	25	7	0	0	0	0	0	0	0	0	-1	0	0	0	0	0	0	0	0	0	0	1	2	1	0	1	0	5	1	4	1	0	2	0	0	0	1	0	0	0	0	1
1CYO	1.34	66.7	7	0	0	0	0	0	0	0	0	-1	0	0	0	0	0	0	0	0	0	0	1	2	1	0	1	0	5	1	4	1	0	2	0	0	0	1	0	0	0	0	1
1CYO	1.39	77.6	7	0	0	0	0	0	0	0	0	-1	0	0	0	0	0	0	0	0	0	0	1	2	1	0	1	0	5	1	4	1	0	2	0	0	0	1	0	0	0	0	1
1CYO	0.96	25	7	0	0	0	0	0	0	0	0	0	0	0	0	0	0	0	0	-1	0	0	1	2	1	0	1	0	5	1	4	1	0	2	0	0	0	1	0	0	0	0	1
1CYO	1.53	66.7	7	0	0	0	0	0	0	0	0	0	0	0	0	0	0	0	0	0	0	-1	1	2	1	0	1	0	5	1	4	1	0	2	0	0	0	1	0	0	0	0	1
1CYO	1.56	77.6	7	0	0	0	0	0	0	0	0	0	0	0	0	0	0	0	0	0	0	-1	1	2	1	0	1	0	5	1	4	1	0	2	0	0	0	1	0	0	0	0	1
1CYO	1.05	25	7	0	0	0	0	0	-1	0	0	0	0	0	0	0	0	0	0	0	0	0	1	2	1	1	3	0	3	0	2	1	0	1	0	0	1	0	1	2	0	0	1
1CYO	1.1	67.2	7	0	0	0	0	0	-1	0	0	0	0	0	0	0	0	0	0	0	0	0	1	2	1	1	3	0	3	0	2	1	0	1	0	0	1	0	1	2	0	0	1
1CYO	1.6	25	7	0	0	0	0	0	0	0	0	-1	0	0	0	0	0	0	0	0	0	0	1	2	1	1	3	0	3	0	2	1	0	1	0	0	1	0	1	2	0	0	1
1CYO	1.63	67.2	7	0	0	0	0	0	0	0	0	-1	0	0	0	0	0	0	0	0	0	0	1	2	1	1	3	0	3	0	2	1	0	1	0	0	1	0	1	2	0	0	1
1CYO	2.39	25	7	0	0	0	0	0	0	0	0	0	0	0	-1	0	0	0	0	0	0	0	1	2	1	1	3	0	3	0	2	1	0	1	0	0	1	0	1	2	0	0	1
1CYO	2.34	67.2	7	0	0	0	0	0	0	0	0	0	0	0	-1	0	0	0	0	0	0	0	1	2	1	1	3	0	3	0	2	1	0	1	0	0	1	0	1	2	0	0	1
1CYO	1.34	25	7	0	0	0	0	0	0	0	0	0	0	0	0	0	0	0	0	0	0	-1	1	2	1	1	3	0	3	0	2	1	0	1	0	0	1	0	1	2	0	0	1
1CYO	1.29	67.2	7	0	0	0	0	0	0	0	0	0	0	0	0	0	0	0	0	0	0	-1	1	2	1	1	3	0	3	0	2	1	0	1	0	0	1	0	1	2	0	0	1
1EL1	0.26	66.4	4.5	1	0	0	0	0	0	0	0	0	0	0	0	0	0	0	-1	0	0	0	0	2	1	1	6	1	0	0	0	0	2	1	2	0	0	1	0	0	0	0	2
1EL1	0.48	66.4	4.5	0	0	0	0	0	0	0	-1	1	0	0	0	0	0	0	0	0	0	0	0	1	0	1	1	1	0	0	3	1	0	2	1	2	1	0	2	0	1	1	1
1EL1	0.24	66.4	4.5	0	0	0	0	0	0	0	0	0	1	-1	0	0	0	0	0	0	0	0	0	0	0	3	1	1	0	1	2	0	1	1	1	0	1	0	4	0	2	1	0
1EL1	0.43	66.4	4.5	0	0	0	0	0	0	0	0	0	0	0	-1	0	0	0	0	0	0	0	1	2	0	1	1	1	0	0	2	1	0	0	4	1	0	1	1	0	2	0	2
1EM7	-2.07	25	5.2	0	0	-1	0	0	0	0	0	0	1	0	0	0	0	0	0	0	0	0	0	0	0	1	0	0	1	0	2	0	1	3	3	0	0	0	0	3	0	1	0
1EM7	-1.82	63	5.2	0	0	-1	0	0	0	0	0	0	1	0	0	0	0	0	0	0	0	0	0	0	0	1	0	0	1	0	2	0	1	3	3	0	0	0	0	3	0	1	0
1EM7	-2	25	5.2	0	0	0	0	0	0	0	0	0	1	0	0	0	0	0	0	-1	0	0	0	0	0	1	0	0	1	0	2	0	1	3	3	0	0	0	0	3	0	1	0
1EM7	-1.76	63	5.2	0	0	0	0	0	0	0	0	0	1	0	0	0	0	0	0	-1	0	0	0	0	0	1	0	0	1	0	2	0	1	3	3	0	0	0	0	3	0	1	0
1EM7	-4.61	25	5.2	0	0	0	0	0	0	0	0	0	0	0	0	0	-1	0	0	1	0	0	0	1	0	0	2	0	1	0	0	0	0	0	1	0	1	0	0	5	0	1	1
1EM7	-4.1	63	5.2	0	0	0	0	0	0	0	0	0	0	0	0	0	-1	0	0	1	0	0	0	1	0	0	2	0	1	0	0	0	0	0	1	0	1	0	0	5	0	1	1
1EM7	-3.3	25	5.2	0	0	0	0	0	0	0	0	0	-1	0	0	0	0	0	0	1	0	0	0	1	0	0	2	0	1	0	0	0	0	0	1	0	1	0	0	5	0	1	1
1EM7	-3.81	63	5.2	0	0	0	0	0	0	0	0	0	-1	0	0	0	0	0	0	1	0	0	0	1	0	0	2	0	1	0	0	0	0	0	1	0	1	0	0	5	0	1	1
1EM7	-2.8	25	5.2	0	0	0	0	0	0	0	0	0	0	0	0	0	0	0	0	1	0	0	-1	1	0	0	2	0	1	0	0	0	0	0	1	0	1	0	0	5	0	1	1
1EM7	-3.38	63	5.2	0	0	0	0	0	0	0	0	0	0	0	0	0	0	0	0	1	0	0	-1	1	0	0	2	0	1	0	0	0	0	0	1	0	1	0	0	5	0	1	1
1EM7	-4.1	25	5.2	0	0	0	0	0	0	0	0	0	0	0	0	0	0	0	0	1	0	-1	0	1	0	0	2	0	1	0	0	0	0	0	1	0	1	0	0	5	0	1	1
1EM7	-4.29	63	5.2	0	0	0	0	0	0	0	0	0	0	0	0	0	0	0	0	1	0	-1	0	1	0	0	2	0	1	0	0	0	0	0	1	0	1	0	0	5	0	1	1
1G6N	0.26	20	7.9	-1	0	0	0	0	0	0	0	0	0	0	0	0	0	0	1	0	0	0	0	2	2	1	0	0	1	2	1	0	0	3	1	1	1	0	1	1	0	0	2
1G6N	-0.14	20	7.9	0	0	0	0	0	0	0	0	0	0	0	0	0	0	-1	1	0	0	0	0	2	2	1	0	0	1	2	1	0	0	3	1	1	1	0	1	1	0	0	2
1HFY	-0.3	20	2	1	0	0	0	0	0	0	0	0	-1	0	0	0	0	0	0	0	0	0	0	1	0	0	1	1	1	1	1	1	0	1	0	0	1	1	2	3	1	1	2
1HFY	-0.06	20	2	1	0	0	0	0	0	0	0	0	0	0	0	0	0	0	0	-1	0	0	0	1	0	0	1	1	1	1	1	1	0	1	0	0	1	1	2	3	1	1	2
1HFY	-0.12	20	2	0	0	0	0	0	0	0	0	0	-1	0	0	0	0	0	0	1	0	0	0	1	0	0	1	1	1	0	2	1	0	1	0	0	1	1	2	3	1	1	2
1HFY	-0.18	20	2	0	0	0	0	0	0	0	0	0	-1	0	0	0	0	0	0	1	0	0	0	2	0	0	1	1	1	1	1	1	1	0	0	0	1	1	1	3	1	1	2
1HUE	1.19	63.9	7	1	0	0	0	0	0	0	0	0	0	0	0	0	0	0	-1	0	0	0	0	4	0	0	3	0	1	0	0	0	1	1	3	0	1	0	1	2	0	0	2
1HUE	0.13	63.9	7	1	0	0	0	0	0	0	0	0	0	0	0	0	0	0	-1	0	0	0	0	2	4	2	0	0	2	1	2	0	0	0	1	0	2	1	0	1	0	0	1
1HUE	0	63.9	7	0	0	0	0	0	0	0	0	0	-1	0	0	1	0	0	0	0	0	0	0	2	1	1	0	0	3	1	2	0	1	0	1	1	0	3	1	1	0	0	1
1HUE	-0.41	63.9	7	0	0	0	0	0	0	0	0	0	0	0	0	0	0	0	1	-1	0	0	0	3	1	0	3	0	1	0	1	0	1	1	2	0	1	0	1	2	0	0	2
1HUE	0.82	63.9	7	0	0	0	0	0	0	0	0	0	-1	0	0	0	0	0	0	0	0	0	1	1	1	1	1	0	2	1	3	0	1	2	2	0	2	0	0	1	0	0	1
1IGV	-0.74	25	7	0	0	-1	1	0	0	0	0	0	0	0	0	0	0	0	0	0	0	0	0	2	0	1	1	0	4	1	1	0	0	2	3	0	1	1	1	0	0	1	0
1IGV	-0.38	25	7	0	0	0	0	0	1	-1	0	0	0	0	0	0	0	0	0	0	0	0	0	2	0	1	1	0	3	1	2	0	1	1	3	0	1	1	1	0	0	1	0
1IGV	-0.09	25	7	0	0	0	0	0	1	-1	0	0	0	0	0	0	0	0	0	0	0	0	0	0	0	1	1	0	4	2	1	0	0	5	2	0	0	1	1	1	0	0	0
1IOB	0.8	25	6.5	-1	0	0	0	0	0	0	0	0	0	0	0	0	0	0	0	1	0	0	0	1	2	1	1	1	0	2	0	0	0	3	1	0	0	1	3	1	0	0	1
1IOB	2.6	25	6.5	0	0	0	0	0	0	0	-1	0	0	0	0	0	0	0	0	1	0	0	0	1	2	1	1	1	0	2	0	0	0	3	1	0	0	1	3	1	0	0	1
1IOB	0.7	25	6.5	0	0	0	0	0	0	0	0	0	0	-1	0	0	0	0	0	1	0	0	0	1	2	1	1	1	0	2	0	0	0	3	1	0	0	1	3	1	0	0	1
1IOB	1.9	25	6.5	0	0	0	0	0	0	-1	0	0	0	0	0	0	0	0	0	1	0	0	0	1	2	1	1	1	0	2	0	0	0	3	1	0	0	1	3	1	0	0	1
1IOB	1.2	25	6.5	0	0	0	0	0	0	0	-1	0	0	0	1	0	0	0	0	0	0	0	0	0	1	2	0	0	2	0	0	0	2	0	6	1	2	1	0	0	0	1	1
1IOB	0.5	25	6.5	0	-1	0	0	0	0	0	0	0	0	0	1	0	0	0	0	0	0	0	0	0	1	2	0	0	2	0	0	0	2	0	6	1	2	1	0	0	0	1	1
1IOB	-0.8	25	6.5	0	0	0	0	0	0	0	0	0	0	0	1	0	0	0	0	0	0	0	-1	0	1	2	0	0	2	0	0	0	2	0	6	1	2	1	0	0	0	1	1
1LZ1	0.02	64.9	2.7	1	0	0	0	0	0	0	0	0	0	0	0	0	0	0	-1	0	0	0	0	1	3	0	1	1	2	0	1	0	0	3	2	1	1	0	0	1	0	0	1
1LZ1	-0.1	65	2.2	0	0	0	0	0	1	-1	0	0	0	0	0	0	0	0	0	0	0	0	0	1	3	0	0	1	2	0	1	0	0	3	2	0	1	0	0	1	0	0	1
1LZ1	0.43	65	2.3	0	0	0	0	0	1	-1	0	0	0	0	0	0	0	0	0	0	0	0	0	1	3	0	0	1	2	0	1	0	0	3	2	0	1	0	0	1	0	0	1
1LZ1	1.44	65	4	0	0	0	0	0	1	-1	0	0	0	0	0	0	0	0	0	0	0	0	0	1	3	0	0	1	2	0	1	0	0	3	2	0	1	0	0	1	0	0	1
1LZ1	1.29	65	4.5	0	0	0	0	0	1	-1	0	0	0	0	0	0	0	0	0	0	0	0	0	1	3	0	0	1	2	0	1	0	0	3	2	0	1	0	0	1	0	0	1
1LZ1	0.6	64.9	2.7	-1	0	0	0	0	0	0	0	0	0	0	1	0	0	0	0	0	0	0	0	1	2	0	0	1	2	0	0	0	0	1	1	0	1	0	0	0	0	0	1
1LZ1	0.12	64.9	2.7	0	0	0	0	0	0	0	0	0	0	0	1	-1	0	0	0	0	0	0	0	1	2	0	0	1	2	0	0	0	0	1	1	0	1	0	0	0	0	0	1
1LZ1	3.73	64.9	2.7	0	0	0	0	0	0	0	0	0	0	1	0	0	0	0	0	-1	0	0	0	1	3	0	0	1	2	0	1	0	0	3	2	1	1	0	0	1	0	0	1
1LZ1	1.51	49.2	2.7	-1	0	0	0	0	0	0	0	0	0	0	0	0	0	0	0	0	0	0	1	1	2	0	0	1	2	0	0	0	0	1	1	0	1	0	0	1	0	0	1
1LZ1	1.51	64.9	2.7	-1	0	0	0	0	0	0	0	0	0	0	0	0	0	0	0	0	0	0	1	1	2	0	0	1	2	0	0	0	0	1	1	0	1	0	0	1	0	0	1
1LZ1	1.44	64.9	2.7	0	0	0	-1	0	0	0	0	0	0	0	0	0	0	0	0	0	0	0	1	1	2	0	0	1	2	0	0	0	0	1	1	0	1	0	0	1	0	0	1
1LZ1	0.86	64.9	2.7	0	0	0	0	0	0	0	0	0	0	0	0	0	-1	0	0	0	0	0	1	1	2	0	0	1	2	0	0	0	0	1	1	0	1	0	0	1	0	0	1
1LZ1	2.3	64.9	2.7	0	0	0	0	0	0	0	-1	0	0	0	0	0	0	0	0	0	0	0	1	1	2	0	0	1	2	0	0	0	0	1	1	0	1	0	0	1	0	0	1
1LZ1	-1.1	64.9	2.7	0	0	0	0	0	0	0	0	0	-1	0	0	0	0	0	0	0	0	0	1	1	2	0	0	1	2	0	0	0	0	1	1	0	1	0	0	1	0	0	1
1LZ1	0.05	64.9	2.7	0	0	0	0	0	0	0	0	0	0	-1	0	0	0	0	0	0	0	0	1	1	2	0	0	1	2	0	0	0	0	1	1	0	1	0	0	1	0	0	1
1LZ1	0.31	64.9	2.7	0	0	0	0	0	0	0	0	0	0	0	0	-1	0	0	0	0	0	0	1	1	2	0	0	1	2	0	0	0	0	1	1	0	1	0	0	1	0	0	1
1LZ1	1.34	64.9	2.7	0	0	-1	0	0	0	0	0	0	0	0	0	0	0	0	0	0	0	0	1	1	2	0	0	1	2	0	0	0	0	1	1	0	1	0	0	1	0	0	1
1LZ1	0.38	64.9	2.7	0	-1	0	0	0	0	0	0	0	0	0	0	0	0	0	0	0	0	0	1	1	2	0	0	1	2	0	0	0	0	1	1	0	1	0	0	1	0	0	1
1LZ1	1.41	64.9	2.7	0	0	0	0	0	0	0	0	0	0	0	0	0	0	0	-1	0	0	0	1	1	2	0	0	1	2	0	0	0	0	1	1	0	1	0	0	1	0	0	1
1LZ1	0.36	64.9	2.7	0	0	0	0	0	0	0	0	0	0	0	0	0	0	0	0	0	0	-1	1	1	2	0	0	1	2	0	0	0	0	1	1	0	1	0	0	1	0	0	1
1LZ1	0.1	64.9	2.7	1	0	0	0	0	0	0	0	0	0	-1	0	0	0	0	0	0	0	0	0	2	1	2	0	1	1	0	1	0	1	2	1	1	0	0	2	1	2	1	0
1LZ1	0.33	64.9	2.7	1	0	0	0	0	0	0	0	0	0	0	0	0	0	0	-1	0	0	0	0	2	1	2	0	1	1	0	1	0	1	2	1	1	0	0	2	1	2	1	0
1LZ1	-0.1	68.8	2.8	1	0	0	0	0	0	0	0	0	0	0	0	0	0	-1	0	0	0	0	0	2	2	3	2	0	0	0	2	0	1	0	0	0	0	0	1	3	0	3	0
1LZ1	-0.81	64.9	2.7	1	0	0	0	0	0	0	0	0	0	0	0	0	0	0	-1	0	0	0	0	5	2	1	2	1	0	1	0	0	1	2	1	0	0	0	0	0	0	0	3
1LZ1	-0.02	64.9	2.7	1	0	0	0	0	0	0	0	0	0	0	0	-1	0	0	0	0	0	0	0	4	2	1	3	1	0	1	1	0	1	0	1	0	0	1	0	0	0	0	3
1LZ1	1	64.9	2.7	1	0	0	0	0	0	0	0	0	0	0	0	0	0	0	-1	0	0	0	0	4	2	1	3	1	0	1	1	0	1	0	1	0	0	1	0	0	0	0	3
1LZ1	4.6	57	3	-1	0	0	0	1	0	0	0	0	0	0	0	0	0	0	0	0	0	0	0	3	0	1	0	2	0	1	2	1	0	3	1	0	0	1	2	1	0	0	1
1LZ1	0.53	65	2.2	0	0	-1	1	0	0	0	0	0	0	0	0	0	0	0	0	0	0	0	0	2	3	1	1	0	0	0	3	0	1	3	1	1	0	0	1	1	0	1	0
1LZ1	1.7	65	4	0	0	-1	1	0	0	0	0	0	0	0	0	0	0	0	0	0	0	0	0	2	3	1	1	0	0	0	3	0	1	3	1	1	0	0	1	1	0	1	0
1LZ1	0	65	2.2	0	0	-1	1	0	0	0	0	0	0	0	0	0	0	0	0	0	0	0	0	2	2	2	2	0	0	1	2	0	1	0	0	0	1	0	1	3	0	2	0
1LZ1	1	65	4	0	0	-1	1	0	0	0	0	0	0	0	0	0	0	0	0	0	0	0	0	2	2	2	2	0	0	1	2	0	1	0	0	0	1	0	1	3	0	2	0
1LZ1	0.24	65	2.2	0	0	-1	1	0	0	0	0	0	0	0	0	0	0	0	0	0	0	0	0	2	1	3	1	1	0	1	2	0	1	0	1	0	0	1	1	1	1	1	1
1LZ1	0.26	65	2.3	0	0	-1	1	0	0	0	0	0	0	0	0	0	0	0	0	0	0	0	0	2	1	3	1	1	0	1	2	0	1	0	1	0	0	1	1	1	1	1	1
1LZ1	2.25	65	4	0	0	-1	1	0	0	0	0	0	0	0	0	0	0	0	0	0	0	0	0	2	1	3	1	1	0	1	2	0	1	0	1	0	0	1	1	1	1	1	1
1LZ1	1.7	65	4.5	0	0	-1	1	0	0	0	0	0	0	0	0	0	0	0	0	0	0	0	0	2	1	3	1	1	0	1	2	0	1	0	1	0	0	1	1	1	1	1	1
1LZ1	0.4	68.8	2.8	0	0	0	1	0	0	0	0	0	0	0	0	0	0	-1	0	0	0	0	0	5	1	1	2	1	0	1	0	0	1	2	1	0	0	0	1	0	0	0	3
1LZ1	0.53	64.9	2.7	0	0	0	0	0	1	0	0	0	0	-1	0	0	0	0	0	0	0	0	0	3	1	3	0	1	1	0	1	0	0	1	1	1	0	0	1	2	2	1	0
1LZ1	0.29	64.9	2.7	-1	0	0	0	0	0	0	1	0	0	0	0	0	0	0	0	0	0	0	0	2	1	3	0	1	1	0	1	0	0	1	1	1	0	0	1	2	2	2	0
1LZ1	0.26	64.9	2.7	0	0	0	0	0	0	-1	1	0	0	0	0	0	0	0	0	0	0	0	0	2	1	3	0	1	1	0	1	0	0	1	1	1	0	0	1	2	2	2	0
1LZ1	0.26	64.9	2.7	0	0	0	0	0	0	-1	1	0	0	0	0	0	0	0	0	0	0	0	0	2	1	3	0	1	1	0	1	0	0	1	1	1	0	0	1	2	2	2	0
1LZ1	0.14	64.9	2.7	-1	0	0	0	0	0	0	0	1	0	0	0	0	0	0	0	0	0	0	0	3	0	1	1	2	0	1	1	1	0	3	1	0	0	1	2	1	0	0	1
1LZ1	0.12	64.9	2.7	0	0	0	0	0	0	0	-1	1	0	0	0	0	0	0	0	0	0	0	0	3	0	1	1	2	0	1	1	1	0	3	1	0	0	1	2	1	0	0	1
1LZ1	0.12	64.9	2.7	0	0	0	0	0	0	0	-1	1	0	0	0	0	0	0	0	0	0	0	0	3	0	1	1	2	0	1	1	1	0	3	1	0	0	1	2	1	0	0	1
1LZ1	2.54	64.9	2.7	-1	0	0	0	0	0	0	0	0	1	0	0	0	0	0	0	0	0	0	0	2	2	1	1	1	0	0	3	0	1	3	0	2	0	0	1	0	1	1	0
1LZ1	0.41	49.2	2.7	0	0	0	0	0	0	0	0	0	1	0	0	0	0	0	0	0	0	0	-1	2	2	1	1	1	0	0	3	0	1	3	0	2	0	0	1	0	1	1	0
1LZ1	0.36	64.9	2.7	0	0	0	0	0	0	0	0	0	1	0	0	0	0	0	0	0	0	0	-1	2	2	1	1	1	0	0	3	0	1	3	0	2	0	0	1	0	1	1	0
1LZ1	3.71	64.9	2.7	-1	0	0	0	0	0	0	0	0	1	0	0	0	0	0	0	0	0	0	0	1	2	1	2	1	0	1	2	0	2	0	0	0	1	0	2	1	1	2	0
1LZ1	3.71	64.9	2.7	-1	0	0	0	0	0	0	0	0	1	0	0	0	0	0	0	0	0	0	0	1	2	1	2	1	0	1	2	0	2	0	0	0	1	0	2	1	1	2	0
1LZ1	4.09	64.9	2.7	0	0	0	0	0	0	0	0	0	1	0	0	0	-1	0	0	0	0	0	0	1	2	1	2	1	0	1	2	0	2	0	0	0	1	0	2	1	1	2	0
1LZ1	0.1	64.9	2.7	0	0	0	0	0	0	0	0	0	1	-1	0	0	0	0	0	0	0	0	0	1	2	1	2	1	0	1	2	0	2	0	0	0	1	0	2	1	1	2	0
1LZ1	1.77	64.9	2.7	0	0	0	0	0	0	0	0	0	1	0	0	-1	0	0	0	0	0	0	0	1	2	1	2	1	0	1	2	0	2	0	0	0	1	0	2	1	1	2	0
1LZ1	3.64	64.9	2.7	0	0	0	0	0	0	0	0	0	1	0	0	0	0	0	0	-1	0	0	0	1	2	1	2	1	0	1	2	0	2	0	0	0	1	0	2	1	1	2	0
1LZ1	3.64	64.9	2.7	0	0	0	0	0	0	0	0	0	1	0	0	0	0	0	0	-1	0	0	0	1	2	1	2	1	0	1	2	0	2	0	0	0	1	0	2	1	1	2	0
1LZ1	1.34	49.2	2.7	0	0	0	0	0	0	0	0	0	1	0	0	0	0	0	0	0	0	0	-1	1	2	1	2	1	0	1	2	0	2	0	0	0	1	0	2	1	1	2	0
1LZ1	1.2	64.9	2.7	0	0	0	0	0	0	0	0	0	1	0	0	0	0	0	0	0	0	0	-1	1	2	1	2	1	0	1	2	0	2	0	0	0	1	0	2	1	1	2	0
1LZ1	1.2	64.9	2.7	0	0	0	0	0	0	0	0	0	1	0	0	0	0	0	0	0	0	0	-1	1	2	1	2	1	0	1	2	0	2	0	0	0	1	0	2	1	1	2	0
1LZ1	1.32	49.2	2.7	-1	0	0	0	0	0	0	0	0	1	0	0	0	0	0	0	0	0	0	0	0	2	2	2	1	0	1	2	0	2	0	0	0	1	0	2	1	1	2	0
1LZ1	1.72	64.9	2.7	-1	0	0	0	0	0	0	0	0	1	0	0	0	0	0	0	0	0	0	0	0	2	2	2	1	0	1	2	0	2	0	0	0	1	0	2	1	1	2	0
1LZ1	1.72	64.9	2.7	-1	0	0	0	0	0	0	0	0	1	0	0	0	0	0	0	0	0	0	0	0	2	2	2	1	0	1	2	0	2	0	0	0	1	0	2	1	1	2	0
1LZ1	0.81	64.9	2.7	0	0	0	0	0	0	0	0	0	1	0	0	0	-1	0	0	0	0	0	0	0	2	2	2	1	0	1	2	0	2	0	0	0	1	0	2	1	1	2	0
1LZ1	3.83	64.9	2.7	0	0	0	0	0	0	0	-1	0	1	0	0	0	0	0	0	0	0	0	0	0	2	2	2	1	0	1	2	0	2	0	0	0	1	0	2	1	1	2	0
1LZ1	3.83	64.9	2.7	0	0	0	0	0	0	0	-1	0	1	0	0	0	0	0	0	0	0	0	0	0	2	2	2	1	0	1	2	0	2	0	0	0	1	0	2	1	1	2	0
1LZ1	0	64.9	2.7	0	0	0	0	0	0	0	0	0	1	-1	0	0	0	0	0	0	0	0	0	0	2	2	2	1	0	1	2	0	2	0	0	0	1	0	2	1	1	2	0
1LZ1	1.29	64.9	2.7	0	0	0	0	0	0	0	0	0	1	0	0	-1	0	0	0	0	0	0	0	0	2	2	2	1	0	1	2	0	2	0	0	0	1	0	2	1	1	2	0
1LZ1	3.59	64.9	2.7	0	0	0	0	0	0	0	0	0	1	0	0	0	0	0	-1	0	0	0	0	0	2	2	2	1	0	1	2	0	2	0	0	0	1	0	2	1	1	2	0
1LZ1	2.22	64.9	2.7	0	0	0	0	0	0	0	0	0	1	0	0	0	0	0	0	-1	0	0	0	0	2	2	2	1	0	1	2	0	2	0	0	0	1	0	2	1	1	2	0
1LZ1	0.93	49.2	2.7	0	0	0	0	0	0	0	0	0	1	0	0	0	0	0	0	0	0	0	-1	0	2	2	2	1	0	1	2	0	2	0	0	0	1	0	2	1	1	2	0
1LZ1	1.1	64.9	2.7	0	0	0	0	0	0	0	0	0	1	0	0	0	0	0	0	0	0	0	-1	0	2	2	2	1	0	1	2	0	2	0	0	0	1	0	2	1	1	2	0
1LZ1	1.1	64.9	2.7	0	0	0	0	0	0	0	0	0	1	0	0	0	0	0	0	0	0	0	-1	0	2	2	2	1	0	1	2	0	2	0	0	0	1	0	2	1	1	2	0
1LZ1	3.78	64.9	2.7	0	0	0	0	0	0	0	0	0	1	0	0	0	0	0	0	0	0	-1	0	0	2	2	2	1	0	1	2	0	2	0	0	0	1	0	2	1	1	2	0
1LZ1	2.7	64.9	2.7	-1	0	0	0	0	0	0	0	0	1	0	0	0	0	0	0	0	0	0	0	5	1	1	2	2	0	1	0	0	1	2	1	0	0	0	2	0	0	0	1
1LZ1	0.35	49.2	2.7	0	0	0	0	0	0	0	0	0	1	0	0	0	0	0	0	0	0	0	-1	5	1	1	2	2	0	1	0	0	1	2	1	0	0	0	2	0	0	0	1
1LZ1	0.48	64.9	2.7	0	0	0	0	0	0	0	0	0	1	0	0	0	0	0	0	0	0	0	-1	5	1	1	2	2	0	1	0	0	1	2	1	0	0	0	2	0	0	0	1
1LZ1	1.6	68.8	2.8	0	0	0	0	0	0	0	-1	0	0	0	0	0	0	1	0	0	0	0	0	2	1	2	1	2	0	0	2	1	0	1	1	0	0	1	1	1	1	1	1
1LZ1	-0.91	64.9	2.7	-1	0	0	0	0	0	1	0	0	0	0	0	0	0	0	0	0	0	0	0	0	2	2	3	1	0	1	1	0	2	0	0	0	1	0	2	1	1	2	0
1LZ1	-1.87	64.9	2.7	0	0	0	0	0	0	1	-1	0	0	0	0	0	0	0	0	0	0	0	0	0	2	2	3	1	0	1	1	0	2	0	0	0	1	0	2	1	1	2	0
1LZ1	-1.87	64.9	2.7	0	0	0	0	0	0	1	-1	0	0	0	0	0	0	0	0	0	0	0	0	0	2	2	3	1	0	1	1	0	2	0	0	0	1	0	2	1	1	2	0
1LZ1	-1.32	64.9	2.7	-1	1	0	0	0	0	0	0	0	0	0	0	0	0	0	0	0	0	0	0	1	2	1	1	1	0	0	3	0	1	3	1	2	0	0	1	0	1	1	0
1LZ1	-1.15	64.9	2.7	0	1	0	0	0	0	0	-1	0	0	0	0	0	0	0	0	0	0	0	0	1	2	1	1	1	0	0	3	0	1	3	1	2	0	0	1	0	1	1	0
1LZ1	-0.43	64.9	2.7	-1	1	0	0	0	0	0	0	0	0	0	0	0	0	0	0	0	0	0	0	2	2	2	2	0	0	1	2	0	2	0	0	0	1	0	1	2	0	2	0
1LZ1	-0.26	64.9	2.7	0	1	0	0	0	0	0	-1	0	0	0	0	0	0	0	0	0	0	0	0	2	2	2	2	0	0	1	2	0	2	0	0	0	1	0	1	2	0	2	0
1LZ1	-0.26	64.9	2.7	0	1	0	0	0	0	0	-1	0	0	0	0	0	0	0	0	0	0	0	0	2	2	2	2	0	0	1	2	0	2	0	0	0	1	0	1	2	0	2	0
1LZ1	0.43	49.2	2.7	-1	0	0	0	0	0	0	0	0	0	0	0	0	0	0	0	0	0	0	1	3	0	2	1	3	0	0	2	1	0	1	1	0	0	1	2	1	0	0	1
1LZ1	0.36	64.9	2.7	-1	0	0	0	0	0	0	0	0	0	0	0	0	0	0	0	0	0	0	1	3	0	2	1	3	0	0	2	1	0	1	1	0	0	1	2	1	0	0	1
1LZ1	0.43	64.9	2.7	0	0	0	-1	0	0	0	0	0	0	0	0	0	0	0	0	0	0	0	1	3	0	2	1	3	0	0	2	1	0	1	1	0	0	1	2	1	0	0	1
1LZ1	0.29	64.9	2.7	0	0	0	0	0	0	0	0	0	0	0	0	0	-1	0	0	0	0	0	1	3	0	2	1	3	0	0	2	1	0	1	1	0	0	1	2	1	0	0	1
1LZ1	0.22	64.9	2.7	0	0	0	0	0	0	0	-1	0	0	0	0	0	0	0	0	0	0	0	1	3	0	2	1	3	0	0	2	1	0	1	1	0	0	1	2	1	0	0	1
1LZ1	-0.45	64.9	2.7	0	0	0	0	0	0	0	0	0	-1	0	0	0	0	0	0	0	0	0	1	3	0	2	1	3	0	0	2	1	0	1	1	0	0	1	2	1	0	0	1
1LZ1	-0.19	64.9	2.7	0	0	0	0	0	0	0	0	0	0	-1	0	0	0	0	0	0	0	0	1	3	0	2	1	3	0	0	2	1	0	1	1	0	0	1	2	1	0	0	1
1LZ1	-0.65	64.9	2.7	0	0	0	0	0	0	0	0	0	0	0	0	-1	0	0	0	0	0	0	1	3	0	2	1	3	0	0	2	1	0	1	1	0	0	1	2	1	0	0	1
1LZ1	0.33	64.9	2.7	0	0	-1	0	0	0	0	0	0	0	0	0	0	0	0	0	0	0	0	1	3	0	2	1	3	0	0	2	1	0	1	1	0	0	1	2	1	0	0	1
1LZ1	0.07	64.9	2.7	0	-1	0	0	0	0	0	0	0	0	0	0	0	0	0	0	0	0	0	1	3	0	2	1	3	0	0	2	1	0	1	1	0	0	1	2	1	0	0	1
1LZ1	0.38	64.9	2.7	0	0	0	0	0	0	0	0	0	0	0	0	0	0	0	-1	0	0	0	1	3	0	2	1	3	0	0	2	1	0	1	1	0	0	1	2	1	0	0	1
1LZ1	0.38	64.9	2.7	0	0	0	0	0	0	0	0	0	0	0	0	0	0	0	-1	0	0	0	1	3	0	2	1	3	0	0	2	1	0	1	1	0	0	1	2	1	0	0	1
1LZ1	0.24	64.9	2.7	0	0	0	0	0	0	0	0	0	0	0	0	0	0	0	0	0	0	-1	1	3	0	2	1	3	0	0	2	1	0	1	1	0	0	1	2	1	0	0	1
1LZ1	1	49.2	2.7	-1	0	0	0	0	0	0	0	0	0	0	0	0	0	0	0	0	0	0	1	4	2	1	3	1	0	1	0	0	1	2	1	0	0	0	0	0	0	0	3
1LZ1	0.74	64.9	2.7	-1	0	0	0	0	0	0	0	0	0	0	0	0	0	0	0	0	0	0	1	4	2	1	3	1	0	1	0	0	1	2	1	0	0	0	0	0	0	0	3
1LZ1	0.67	64.9	2.7	0	0	0	0	0	0	0	0	0	0	0	0	0	0	0	0	-1	0	0	1	4	2	1	3	1	0	1	0	0	1	2	1	0	0	0	0	0	0	0	3
1LZ1	0.89	49.2	2.7	-1	0	0	0	0	0	0	0	0	0	0	0	0	0	0	0	0	0	0	1	5	3	0	2	1	0	1	1	0	1	0	1	0	0	1	0	0	0	0	3
1LZ1	0.98	64.9	2.7	-1	0	0	0	0	0	0	0	0	0	0	0	0	0	0	0	0	0	0	1	5	3	0	2	1	0	1	1	0	1	0	1	0	0	1	0	0	0	0	3
1LZ1	0.5	64.9	2.7	0	0	0	0	0	0	0	0	0	0	0	0	0	0	0	0	-1	0	0	1	5	3	0	2	1	0	1	1	0	1	0	1	0	0	1	0	0	0	0	3
1LZ1	0.5	64.9	2.7	0	0	0	0	0	0	0	0	0	0	0	0	0	-1	0	0	0	0	1	0	1	2	1	1	0	0	0	3	0	1	3	1	2	0	0	1	1	1	1	0
1LZ1	2.49	64.9	2.7	-1	0	0	0	0	0	0	0	0	0	0	0	0	0	0	0	0	0	1	0	3	1	3	0	1	1	0	1	0	0	1	1	1	0	0	1	2	1	2	0
1LZ1	0.19	64.9	2.7	0	0	0	0	0	0	0	0	0	0	0	0	0	-1	0	0	0	0	1	0	3	1	3	0	1	1	0	1	0	0	1	1	1	0	0	1	2	1	2	0
1LZ1	2.32	64.9	2.7	0	0	0	0	0	0	0	-1	0	0	0	0	0	0	0	0	0	0	1	0	3	1	3	0	1	1	0	1	0	0	1	1	1	0	0	1	2	1	2	0
1LZ1	-0.07	64.9	2.7	0	0	0	0	0	0	0	0	0	0	0	0	0	-1	0	0	0	0	1	0	2	2	3	2	0	0	0	2	0	0	0	0	0	0	0	2	3	0	3	0
1LZ1	0.96	64.9	2.7	0	0	0	0	0	0	0	0	0	0	0	0	0	-1	0	0	0	0	1	0	1	2	2	2	0	0	1	2	0	2	0	0	0	1	0	2	1	0	3	0
1LZ1	0.24	64.9	2.7	0	0	0	0	0	0	0	0	0	0	0	0	0	-1	0	0	0	0	1	0	0	1	2	1	1	0	1	3	0	2	0	1	0	1	1	1	1	1	2	0
1LZ1	-0.17	65	2.2	0	0	-1	1	0	0	0	0	0	0	0	0	0	0	0	0	0	0	0	0	4	3	0	1	1	0	1	1	0	1	0	1	0	0	1	0	0	1	0	4
1LZ1	-0.14	65	2.3	0	0	-1	1	0	0	0	0	0	0	0	0	0	0	0	0	0	0	0	0	4	3	0	1	1	0	1	1	0	1	0	1	0	0	1	0	0	1	0	4
1LZ1	0.67	65	4	0	0	-1	1	0	0	0	0	0	0	0	0	0	0	0	0	0	0	0	0	4	3	0	1	1	0	1	1	0	1	0	1	0	0	1	0	0	1	0	4
1LZ1	-0.07	65	4.5	0	0	-1	1	0	0	0	0	0	0	0	0	0	0	0	0	0	0	0	0	4	3	0	1	1	0	1	1	0	1	0	1	0	0	1	0	0	1	0	4
1LZ1	-0.1	65	2.2	0	0	-1	1	0	0	0	0	0	0	0	0	0	0	0	0	0	0	0	0	1	4	2	1	2	0	3	2	0	0	0	0	0	0	0	0	0	1	1	2
1LZ1	-0.19	65	2.3	0	0	-1	1	0	0	0	0	0	0	0	0	0	0	0	0	0	0	0	0	1	4	2	1	2	0	3	2	0	0	0	0	0	0	0	0	0	1	1	2
1LZ1	0.67	65	4	0	0	-1	1	0	0	0	0	0	0	0	0	0	0	0	0	0	0	0	0	1	4	2	1	2	0	3	2	0	0	0	0	0	0	0	0	0	1	1	2
1LZ1	-0.05	65	4.5	0	0	-1	1	0	0	0	0	0	0	0	0	0	0	0	0	0	0	0	0	1	4	2	1	2	0	3	2	0	0	0	0	0	0	0	0	0	1	1	2
1LZ1	0.93	64.9	2.7	-1	0	0	0	0	0	0	0	0	1	0	0	0	0	0	0	0	0	0	0	2	5	1	1	0	0	1	1	0	1	0	1	0	0	1	0	0	2	0	3
1LZ1	0.98	49.2	2.7	0	0	0	0	0	0	0	0	0	1	0	0	0	0	0	0	0	0	0	-1	2	5	1	1	0	0	1	1	0	1	0	1	0	0	1	0	0	2	0	3
1LZ1	0.72	64.9	2.7	0	0	0	0	0	0	0	0	0	1	0	0	0	0	0	0	0	0	0	-1	2	5	1	1	0	0	1	1	0	1	0	1	0	0	1	0	0	2	0	3
1LZ1	-0.19	64.9	2.7	-1	0	1	0	0	0	0	0	0	0	0	0	0	0	0	0	0	0	0	0	1	4	2	1	1	0	3	1	0	0	0	0	0	0	0	0	0	2	1	3
1LZ1	-0.05	64.9	2.7	0	0	1	0	0	0	0	-1	0	0	0	0	0	0	0	0	0	0	0	0	1	4	2	1	1	0	3	1	0	0	0	0	0	0	0	0	0	2	1	3
1LZ1	0.1	68.8	2.8	0	0	0	0	0	0	0	-1	0	0	0	0	0	0	1	0	0	0	0	0	4	3	0	1	1	0	1	1	0	1	0	1	0	0	1	0	0	2	0	3
1LZ1	0.57	49.2	2.7	-1	0	0	0	0	0	0	0	0	0	0	0	0	0	0	0	0	0	0	1	4	3	0	2	1	0	1	1	0	1	0	1	0	0	1	0	0	1	0	3
1LZ1	0.26	64.9	2.7	-1	0	0	0	0	0	0	0	0	0	0	0	0	0	0	0	0	0	0	1	4	3	0	2	1	0	1	1	0	1	0	1	0	0	1	0	0	1	0	3
1LZ1	1.65	64.9	2.7	0	0	0	0	0	0	0	0	0	0	0	0	0	-1	0	0	0	0	0	1	4	3	0	2	1	0	1	1	0	1	0	1	0	0	1	0	0	1	0	3
1LZ1	0.29	64.9	2.7	0	0	0	0	0	0	0	0	0	0	0	0	0	0	0	0	-1	0	0	1	4	3	0	2	1	0	1	1	0	1	0	1	0	0	1	0	0	1	0	3
1LZ1	-0.07	49.2	2.7	-1	0	0	0	0	0	0	0	0	0	0	0	0	0	0	0	0	0	0	1	2	5	2	1	1	0	2	1	0	1	0	0	0	0	1	0	0	2	0	1
1LZ1	-0.53	64.9	2.7	-1	0	0	0	0	0	0	0	0	0	0	0	0	0	0	0	0	0	0	1	2	5	2	1	1	0	2	1	0	1	0	0	0	0	1	0	0	2	0	1
1LZ1	-0.17	64.9	2.7	0	0	0	-1	0	0	0	0	0	0	0	0	0	0	0	0	0	0	0	1	2	5	2	1	1	0	2	1	0	1	0	0	0	0	1	0	0	2	0	1
1LZ1	0.05	64.9	2.7	0	0	0	0	0	0	0	0	0	0	0	0	0	-1	0	0	0	0	0	1	2	5	2	1	1	0	2	1	0	1	0	0	0	0	1	0	0	2	0	1
1LZ1	-0.48	64.9	2.7	0	0	0	0	0	0	0	-1	0	0	0	0	0	0	0	0	0	0	0	1	2	5	2	1	1	0	2	1	0	1	0	0	0	0	1	0	0	2	0	1
1LZ1	-0.86	64.9	2.7	0	0	0	0	0	0	0	0	0	-1	0	0	0	0	0	0	0	0	0	1	2	5	2	1	1	0	2	1	0	1	0	0	0	0	1	0	0	2	0	1
1LZ1	-0.07	64.9	2.7	0	0	0	0	0	0	0	0	0	0	-1	0	0	0	0	0	0	0	0	1	2	5	2	1	1	0	2	1	0	1	0	0	0	0	1	0	0	2	0	1
1LZ1	-0.53	64.9	2.7	0	0	0	0	0	0	0	0	0	0	0	0	-1	0	0	0	0	0	0	1	2	5	2	1	1	0	2	1	0	1	0	0	0	0	1	0	0	2	0	1
1LZ1	-0.07	64.9	2.7	0	0	-1	0	0	0	0	0	0	0	0	0	0	0	0	0	0	0	0	1	2	5	2	1	1	0	2	1	0	1	0	0	0	0	1	0	0	2	0	1
1LZ1	-0.5	68.8	2.8	0	0	0	0	0	0	0	0	0	0	0	0	0	0	-1	0	0	0	0	1	2	5	2	1	1	0	2	1	0	1	0	0	0	0	1	0	0	2	0	1
1LZ1	-0.89	64.9	2.7	0	-1	0	0	0	0	0	0	0	0	0	0	0	0	0	0	0	0	0	1	2	5	2	1	1	0	2	1	0	1	0	0	0	0	1	0	0	2	0	1
1LZ1	0.14	64.9	2.7	0	0	0	0	0	0	0	0	0	0	0	0	0	0	0	0	0	0	-1	1	2	5	2	1	1	0	2	1	0	1	0	0	0	0	1	0	0	2	0	1
1LZ1	1.75	49.2	2.7	-1	0	0	0	0	0	0	0	0	0	0	0	0	0	0	0	0	0	0	1	0	4	2	1	2	0	3	2	0	0	0	0	0	0	0	0	0	1	1	3
1LZ1	1.44	64.9	2.7	-1	0	0	0	0	0	0	0	0	0	0	0	0	0	0	0	0	0	0	1	0	4	2	1	2	0	3	2	0	0	0	0	0	0	0	0	0	1	1	3
1LZ1	1.6	49.2	2.7	-1	0	0	0	0	0	0	0	0	0	0	0	0	0	0	0	0	0	0	1	0	2	1	1	2	0	3	2	0	0	0	0	0	0	0	0	0	0	1	3
1LZ1	1.32	64.9	2.7	-1	0	0	0	0	0	0	0	0	0	0	0	0	0	0	0	0	0	0	1	0	2	1	1	2	0	3	2	0	0	0	0	0	0	0	0	0	0	1	3
1LZ1	1.12	49.2	2.7	-1	0	0	0	0	0	0	0	0	0	0	0	0	0	0	0	0	0	0	1	0	1	0	0	1	0	2	2	0	0	0	0	0	0	0	0	0	0	1	3
1LZ1	0.84	64.9	2.7	-1	0	0	0	0	0	0	0	0	0	0	0	0	0	0	0	0	0	0	1	0	1	0	0	1	0	2	2	0	0	0	0	0	0	0	0	0	0	1	3
1LZ1	0.36	64.9	2.7	0	0	0	0	0	0	0	0	0	0	0	0	0	-1	0	0	0	0	1	0	0	3	1	1	2	0	3	2	0	0	0	0	0	0	0	0	0	0	1	3
1MBG	2.32	25	7.5	-1	0	0	0	0	0	0	0	0	0	0	0	0	0	0	0	0	0	0	1	0	1	0	1	0	3	2	1	0	1	1	2	0	0	2	0	1	1	1	2
1MBG	-0.69	25	7.5	0	0	0	0	0	0	0	0	0	-1	0	0	0	0	0	0	0	0	0	1	0	1	0	1	0	3	2	1	0	1	1	2	0	0	2	0	1	1	1	2
1MBG	-2.44	25	7.5	0	0	0	0	0	0	0	0	0	0	-1	0	0	0	0	0	0	0	0	1	0	1	0	1	0	3	2	1	0	1	1	2	0	0	2	0	1	1	1	2
1N0J	2.7	70	7.8	0	0	0	0	0	0	0	0	0	1	0	0	0	0	0	0	-1	0	0	0	4	0	1	1	0	0	2	1	0	1	3	2	0	1	1	0	1	0	0	1
1ONC	2.51	25	2	0	0	0	0	0	0	0	0	0	0	-1	0	1	0	0	0	0	0	0	0	0	1	2	4	2	0	0	0	1	1	1	1	1	1	0	1	2	0	0	1
1ONC	2.3	25	2.5	0	0	0	0	0	0	0	0	0	0	-1	0	1	0	0	0	0	0	0	0	0	1	2	4	2	0	0	0	1	1	1	1	1	1	0	1	2	0	0	1
1ONC	2.78	25	3	0	0	0	0	0	0	0	0	0	0	-1	0	1	0	0	0	0	0	0	0	0	1	2	4	2	0	0	0	1	1	1	1	1	1	0	1	2	0	0	1
1ONC	2.89	25	3.5	0	0	0	0	0	0	0	0	0	0	-1	0	1	0	0	0	0	0	0	0	0	1	2	4	2	0	0	0	1	1	1	1	1	1	0	1	2	0	0	1
1ONC	2.42	25	4	0	0	0	0	0	0	0	0	0	0	-1	0	1	0	0	0	0	0	0	0	0	1	2	4	2	0	0	0	1	1	1	1	1	1	0	1	2	0	0	1
1ONC	2.66	25	5	0	0	0	0	0	0	0	0	0	0	-1	0	1	0	0	0	0	0	0	0	0	1	2	4	2	0	0	0	1	1	1	1	1	1	0	1	2	0	0	1
1ONC	2.66	25	6	0	0	0	0	0	0	0	0	0	0	-1	0	1	0	0	0	0	0	0	0	0	1	2	4	2	0	0	0	1	1	1	1	1	1	0	1	2	0	0	1
1ONC	2.22	25	7	0	0	0	0	0	0	0	0	0	0	-1	0	1	0	0	0	0	0	0	0	0	1	2	4	2	0	0	0	1	1	1	1	1	1	0	1	2	0	0	1
1ONC	2.39	25	8	0	0	0	0	0	0	0	0	0	0	-1	0	1	0	0	0	0	0	0	0	0	1	2	4	2	0	0	0	1	1	1	1	1	1	0	1	2	0	0	1
1OTR	3.01	50	3.75	-1	0	0	0	0	0	0	0	0	0	0	0	0	0	0	0	0	0	0	1	1	0	3	1	0	1	1	0	1	1	4	2	0	0	1	2	0	0	0	1
1OTR	5.38	50	3.75	0	0	-1	0	0	0	0	0	0	0	0	0	0	0	0	0	0	0	0	1	1	0	3	1	0	1	1	0	1	1	4	2	0	0	1	2	0	0	0	1
1OTR	3.73	50	3.75	0	0	0	0	0	0	0	0	0	0	0	0	0	0	0	0	-1	0	0	1	1	0	3	1	0	1	1	0	1	1	4	2	0	0	1	2	0	0	0	1
1OTR	-0.91	65	3	0	0	0	0	-1	1	0	0	0	0	0	0	0	0	0	0	0	0	0	0	0	0	3	2	0	1	1	0	1	1	5	2	0	0	0	1	1	0	0	1
1OTR	-1.39	65	3	0	0	0	0	0	1	0	-1	0	0	0	0	0	0	0	0	0	0	0	0	0	0	3	2	0	1	1	0	1	1	5	2	0	0	0	1	1	0	0	1
1OTR	3.92	65	3	0	0	0	0	0	1	0	0	-1	0	0	0	0	0	0	0	0	0	0	0	0	0	3	2	0	1	1	0	1	1	5	2	0	0	0	1	1	0	0	1
1OTR	-1.65	65	3	0	0	0	0	0	1	0	0	0	-1	0	0	0	0	0	0	0	0	0	0	0	0	3	2	0	1	1	0	1	1	5	2	0	0	0	1	1	0	0	1
1OTR	2.15	65	3	0	0	0	0	0	1	0	0	0	0	0	-1	0	0	0	0	0	0	0	0	0	0	3	2	0	1	1	0	1	1	5	2	0	0	0	1	1	0	0	1
1OTR	-1.36	65	3	0	0	0	0	0	1	0	0	0	0	-1	0	0	0	0	0	0	0	0	0	0	0	3	2	0	1	1	0	1	1	5	2	0	0	0	1	1	0	0	1
1OTR	2.13	65	3	0	0	0	0	0	1	0	0	0	0	0	0	0	0	-1	0	0	0	0	0	0	0	3	2	0	1	1	0	1	1	5	2	0	0	0	1	1	0	0	1
1OTR	1.46	65	3	0	0	0	0	0	1	-1	0	0	0	0	0	0	0	0	0	0	0	0	0	0	0	3	2	0	1	1	0	1	1	5	2	0	0	0	1	1	0	0	1
1OTR	-0.12	65	3	0	0	0	0	0	1	0	0	0	0	0	0	0	0	0	-1	0	0	0	0	0	0	3	2	0	1	1	0	1	1	5	2	0	0	0	1	1	0	0	1
1OTR	-1.51	65	3	0	0	0	0	0	1	0	0	0	0	0	0	0	0	0	0	-1	0	0	0	0	0	3	2	0	1	1	0	1	1	5	2	0	0	0	1	1	0	0	1
1OTR	-1.32	65	3	0	0	0	0	0	1	0	0	0	0	0	0	0	0	0	0	0	-1	0	0	0	0	3	2	0	1	1	0	1	1	5	2	0	0	0	1	1	0	0	1
1OTR	1.96	50	3	0	0	0	0	0	0	0	0	0	1	-1	0	0	0	0	0	0	0	0	0	0	0	1	4	0	1	1	1	0	3	0	3	0	0	2	1	1	0	0	1
1OTR	0.86	50	3	0	0	0	0	0	0	0	0	0	1	0	0	0	-1	0	0	0	0	0	0	0	1	0	2	0	1	3	1	0	3	1	3	0	1	2	1	0	0	0	0
1OTR	1.32	50	3	0	0	0	0	0	0	0	0	0	1	-1	0	0	0	0	0	0	0	0	0	0	1	0	2	0	1	3	1	0	3	1	3	0	1	2	1	0	0	0	0
1OTR	0.79	50	3	0	0	0	0	0	0	0	0	0	1	0	0	0	0	0	0	0	0	0	-1	0	1	0	2	0	1	3	1	0	3	1	3	0	1	2	1	0	0	0	0
1OTR	2.82	50	3.75	-1	0	0	0	0	0	0	0	0	0	1	0	0	0	0	0	0	0	0	0	0	2	1	1	0	1	1	2	1	1	4	1	0	0	0	1	1	0	1	1
1OTR	3.4	50	3.75	0	0	-1	0	0	0	0	0	0	0	1	0	0	0	0	0	0	0	0	0	0	2	1	1	0	1	1	2	1	1	4	1	0	0	0	1	1	0	1	1
1OTR	3.3	50	3.75	0	0	0	0	0	0	0	0	0	0	1	0	0	0	0	-1	0	0	0	0	0	2	1	1	0	1	1	2	1	1	4	1	0	0	0	1	1	0	1	1
1OTR	2.92	50	3.75	0	0	0	0	0	0	0	0	0	0	1	0	0	0	0	0	-1	0	0	0	0	2	1	1	0	1	1	2	1	1	4	1	0	0	0	1	1	0	1	1
1OTR	0.26	50	3.75	0	0	0	0	0	0	1	0	0	0	-1	0	0	0	0	0	0	0	0	0	1	1	0	2	0	1	3	2	0	2	2	2	0	1	2	0	0	0	0	0
1OTR	2.56	50	3.75	0	0	-1	0	0	0	1	0	0	0	0	0	0	0	0	0	0	0	0	0	1	1	0	2	0	1	3	2	0	2	2	2	0	1	2	0	0	0	0	0
1OTR	1.27	50	3.75	0	0	0	0	0	0	1	0	0	0	0	0	0	0	0	-1	0	0	0	0	1	1	0	2	0	1	3	2	0	2	2	2	0	1	2	0	0	0	0	0
1OTR	0.43	50	3.75	0	0	0	0	0	0	1	0	0	0	0	0	0	0	0	0	-1	0	0	0	1	1	0	2	0	1	3	2	0	2	2	2	0	1	2	0	0	0	0	0
1OTR	0.05	50	3.75	0	0	0	0	0	0	1	0	0	0	0	0	0	0	0	0	0	0	0	-1	1	1	0	2	0	1	3	2	0	2	2	2	0	1	2	0	0	0	0	0
1OTR	1.63	50	3.75	-1	0	0	0	0	0	0	0	0	0	0	0	0	0	0	0	0	0	0	1	0	0	1	2	0	2	0	1	0	2	2	1	0	0	0	2	4	0	0	2
1OTR	4.9	50	3.75	0	0	-1	0	0	0	0	0	0	0	0	0	0	0	0	0	0	0	0	1	0	0	1	2	0	2	0	1	0	2	2	1	0	0	0	2	4	0	0	2
1OTR	1.89	50	3.75	0	0	0	0	0	0	0	0	0	0	0	0	0	0	0	0	-1	0	0	1	0	0	1	2	0	2	0	1	0	2	2	1	0	0	0	2	4	0	0	2
1PGA	1.36	25	7	-1	0	0	1	0	0	0	0	0	0	0	0	0	0	0	0	0	0	0	0	1	0	1	3	0	1	0	2	0	0	0	1	0	1	0	0	5	1	1	2
1PGA	-0.36	25	7	-1	0	0	1	0	0	0	0	0	0	0	0	0	0	0	0	0	0	0	0	1	0	0	3	0	2	0	2	0	0	0	1	0	1	0	0	5	1	1	2
1PGA	0.45	25	7	-1	0	0	0	0	0	0	0	0	0	0	1	0	0	0	0	0	0	0	0	1	0	0	2	0	2	0	1	0	0	0	1	0	1	0	0	5	1	1	1
1PGA	0.86	25	7	-1	0	0	0	0	0	0	0	0	0	0	0	0	0	0	0	1	0	0	0	1	0	0	3	0	2	0	1	0	0	0	1	0	1	0	0	5	1	1	1
1PGA	-0.78	60	5.2	0	0	0	0	-1	0	0	0	0	0	0	0	0	0	0	0	1	0	0	0	1	0	0	2	0	1	0	0	0	0	0	1	0	1	0	0	5	0	1	1
1PGA	0.85	60	5.2	0	0	0	-1	0	0	0	0	0	0	0	0	0	0	0	0	1	0	0	0	1	0	0	2	0	1	0	0	0	0	0	1	0	1	0	0	5	0	1	1
1PGA	-0.23	60	5.2	0	0	0	0	0	-1	0	0	0	0	0	0	0	0	0	0	1	0	0	0	1	0	0	2	0	1	0	0	0	0	0	1	0	1	0	0	5	0	1	1
1PGA	-1.08	60	5.2	0	0	0	0	0	0	0	0	0	0	0	0	0	-1	0	0	1	0	0	0	1	0	0	2	0	1	0	0	0	0	0	1	0	1	0	0	5	0	1	1
1PGA	1.21	60	5.2	0	0	0	0	0	0	0	-1	0	0	0	0	0	0	0	0	1	0	0	0	1	0	0	2	0	1	0	0	0	0	0	1	0	1	0	0	5	0	1	1
1PGA	-0.37	60	5.2	0	0	0	0	0	0	0	0	-1	0	0	0	0	0	0	0	1	0	0	0	1	0	0	2	0	1	0	0	0	0	0	1	0	1	0	0	5	0	1	1
1PGA	-1.25	60	5.2	0	0	0	0	0	0	0	0	0	-1	0	0	0	0	0	0	1	0	0	0	1	0	0	2	0	1	0	0	0	0	0	1	0	1	0	0	5	0	1	1
1PGA	-0.35	60	5.2	0	0	0	0	0	0	0	0	0	0	0	-1	0	0	0	0	1	0	0	0	1	0	0	2	0	1	0	0	0	0	0	1	0	1	0	0	5	0	1	1
1PGA	-0.45	60	5.2	0	0	0	0	0	0	0	0	0	0	-1	0	0	0	0	0	1	0	0	0	1	0	0	2	0	1	0	0	0	0	0	1	0	1	0	0	5	0	1	1
1PGA	-0.9	60	5.2	0	0	0	0	0	0	0	0	0	0	0	0	-1	0	0	0	1	0	0	0	1	0	0	2	0	1	0	0	0	0	0	1	0	1	0	0	5	0	1	1
1PGA	-0.52	60	5.2	0	0	-1	0	0	0	0	0	0	0	0	0	0	0	0	0	1	0	0	0	1	0	0	2	0	1	0	0	0	0	0	1	0	1	0	0	5	0	1	1
1PGA	-0.38	60	5.2	0	0	0	0	0	0	-1	0	0	0	0	0	0	0	0	0	1	0	0	0	1	0	0	2	0	1	0	0	0	0	0	1	0	1	0	0	5	0	1	1
1PGA	-0.4	60	5.2	0	-1	0	0	0	0	0	0	0	0	0	0	0	0	0	0	1	0	0	0	1	0	0	2	0	1	0	0	0	0	0	1	0	1	0	0	5	0	1	1
1PGA	-0.87	60	5.2	0	0	0	0	0	0	0	0	0	0	0	0	0	0	0	-1	1	0	0	0	1	0	0	2	0	1	0	0	0	0	0	1	0	1	0	0	5	0	1	1
1PGA	-1.36	60	5.2	0	0	0	0	0	0	0	0	0	0	0	0	0	0	0	0	-1	0	0	0	1	0	0	2	0	1	0	0	0	0	0	1	0	1	0	0	5	0	1	1
1PGA	-0.94	60	5.2	0	0	0	0	0	0	0	0	0	0	0	0	0	0	0	0	1	0	0	-1	1	0	0	2	0	1	0	0	0	0	0	1	0	1	0	0	5	0	1	1
1PGA	-1.04	60	5.2	0	0	0	0	0	0	0	0	0	0	0	0	0	0	0	0	1	-1	0	0	1	0	0	2	0	1	0	0	0	0	0	1	0	1	0	0	5	0	1	1
1PGA	-1.63	60	5.2	0	0	0	0	0	0	0	0	0	0	0	0	0	0	0	0	1	0	-1	0	1	0	0	2	0	1	0	0	0	0	0	1	0	1	0	0	5	0	1	1
1PGA	0.1	25	7	-1	0	0	0	0	0	0	0	0	0	0	0	0	0	0	0	0	0	0	1	1	0	0	2	0	1	0	0	0	0	0	1	0	1	0	0	4	0	1	1
1POH	-1.6	25	7	-1	0	0	0	0	0	0	0	0	0	0	1	0	0	0	0	0	0	0	0	2	0	0	0	0	0	2	2	0	0	4	3	0	1	0	3	2	0	0	0
1POH	-1.8	25	7	0	0	0	-1	0	0	0	0	0	0	0	1	0	0	0	0	0	0	0	0	2	0	0	0	0	0	2	2	0	0	4	3	0	1	0	3	2	0	0	0
1POH	-2.1	25	7	0	0	0	0	0	-1	0	0	0	0	0	1	0	0	0	0	0	0	0	0	2	0	0	0	0	0	2	2	0	0	4	3	0	1	0	3	2	0	0	0
1POH	-1.9	30	7	0	0	0	0	0	-1	0	0	0	0	0	1	0	0	0	0	0	0	0	0	2	0	0	0	0	0	2	2	0	0	4	3	0	1	0	3	2	0	0	0
1POH	-2.1	63.4	7	0	0	0	0	0	-1	0	0	0	0	0	1	0	0	0	0	0	0	0	0	2	0	0	0	0	0	2	2	0	0	4	3	0	1	0	3	2	0	0	0
1POH	-1.2	25	7	0	0	0	0	0	0	0	-1	0	0	0	1	0	0	0	0	0	0	0	0	2	0	0	0	0	0	2	2	0	0	4	3	0	1	0	3	2	0	0	0
1POH	-1	25	7	0	0	0	0	0	0	0	0	0	0	0	1	-1	0	0	0	0	0	0	0	2	0	0	0	0	0	2	2	0	0	4	3	0	1	0	3	2	0	0	0
1POH	-0.4	25	7	0	0	-1	0	0	0	0	0	0	0	0	1	0	0	0	0	0	0	0	0	2	0	0	0	0	0	2	2	0	0	4	3	0	1	0	3	2	0	0	0
1POH	-1.5	25	7	0	0	0	0	0	0	-1	0	0	0	0	1	0	0	0	0	0	0	0	0	2	0	0	0	0	0	2	2	0	0	4	3	0	1	0	3	2	0	0	0
1POH	0.2	25	7	0	-1	0	0	0	0	0	0	0	0	0	1	0	0	0	0	0	0	0	0	2	0	0	0	0	0	2	2	0	0	4	3	0	1	0	3	2	0	0	0
1POH	-1.2	25	7	0	0	0	0	0	0	0	0	0	0	0	1	0	0	0	-1	0	0	0	0	2	0	0	0	0	0	2	2	0	0	4	3	0	1	0	3	2	0	0	0
1POH	0.9	30	7	-1	0	0	0	0	0	0	0	0	0	0	0	0	0	0	1	0	0	0	0	2	0	1	0	0	0	1	2	0	0	4	3	0	1	0	4	1	0	0	0
1POH	1.1	30	7	-1	0	0	0	0	0	0	0	0	0	0	0	0	0	0	1	0	0	0	0	2	0	1	0	0	0	1	2	0	0	4	3	0	1	0	4	1	0	0	0
1POH	-1.4	30	7	0	0	0	-1	0	0	0	0	0	0	0	0	0	0	0	1	0	0	0	0	2	0	1	0	0	0	1	2	0	0	4	3	0	1	0	4	1	0	0	0
1POH	-1.5	30	7	0	0	0	-1	0	0	0	0	0	0	0	0	0	0	0	1	0	0	0	0	2	0	1	0	0	0	1	2	0	0	4	3	0	1	0	4	1	0	0	0
1POH	-0.3	30	7	0	0	-1	0	0	0	0	0	0	0	0	0	0	0	0	1	0	0	0	0	2	0	1	0	0	0	1	2	0	0	4	3	0	1	0	4	1	0	0	0
1POH	-0.5	30	7	0	0	-1	0	0	0	0	0	0	0	0	0	0	0	0	1	0	0	0	0	2	0	1	0	0	0	1	2	0	0	4	3	0	1	0	4	1	0	0	0
1RN1	0.9	25	7	-1	0	1	0	0	0	0	0	0	0	0	0	0	0	0	0	0	0	0	0	1	0	1	2	3	0	0	1	0	0	0	0	0	0	0	5	2	0	2	1
1RN1	0.71	50.9	7	-1	0	1	0	0	0	0	0	0	0	0	0	0	0	0	0	0	0	0	0	1	0	1	2	3	0	0	1	0	0	0	0	0	0	0	5	2	0	2	1
1RN1	0.74	0	2.5	1	0	0	0	-1	0	0	0	0	0	0	0	0	0	0	0	0	0	0	0	3	0	0	2	0	1	2	2	1	0	1	0	0	0	0	4	1	0	1	1
1RN1	-0.33	0	2.5	1	0	0	-1	0	0	0	0	0	0	0	0	0	0	0	0	0	0	0	0	3	0	0	2	0	1	2	2	1	0	1	0	0	0	0	4	1	0	1	1
1RN1	0.71	0	7	1	0	0	-1	0	0	0	0	0	0	0	0	0	0	0	0	0	0	0	0	3	0	0	2	0	1	2	2	1	0	1	0	0	0	0	4	1	0	1	1
1RN1	-0.05	0	2.5	1	0	0	0	0	-1	0	0	0	0	0	0	0	0	0	0	0	0	0	0	3	0	0	2	0	1	2	2	1	0	1	0	0	0	0	4	1	0	1	1
1RN1	0.69	0	7	1	0	0	0	0	-1	0	0	0	0	0	0	0	0	0	0	0	0	0	0	3	0	0	2	0	1	2	2	1	0	1	0	0	0	0	4	1	0	1	1
1RN1	0.57	0	2.5	1	0	0	0	0	0	0	0	0	0	0	0	0	-1	0	0	0	0	0	0	3	0	0	2	0	1	2	2	1	0	1	0	0	0	0	4	1	0	1	1
1RN1	0.9	0	2.5	1	0	0	0	0	0	0	-1	0	0	0	0	0	0	0	0	0	0	0	0	3	0	0	2	0	1	2	2	1	0	1	0	0	0	0	4	1	0	1	1
1RN1	0.56	0	2.5	1	0	0	0	0	0	0	0	-1	0	0	0	0	0	0	0	0	0	0	0	3	0	0	2	0	1	2	2	1	0	1	0	0	0	0	4	1	0	1	1
1RN1	0.17	0	7	1	0	0	0	0	0	0	0	-1	0	0	0	0	0	0	0	0	0	0	0	3	0	0	2	0	1	2	2	1	0	1	0	0	0	0	4	1	0	1	1
1RN1	0.44	0	2.5	1	0	0	0	0	0	0	0	0	-1	0	0	0	0	0	0	0	0	0	0	3	0	0	2	0	1	2	2	1	0	1	0	0	0	0	4	1	0	1	1
1RN1	0.51	0	2.5	1	0	0	0	0	0	0	0	0	0	0	-1	0	0	0	0	0	0	0	0	3	0	0	2	0	1	2	2	1	0	1	0	0	0	0	4	1	0	1	1
1RN1	0.13	0	2.5	1	0	0	0	0	0	0	0	0	0	-1	0	0	0	0	0	0	0	0	0	3	0	0	2	0	1	2	2	1	0	1	0	0	0	0	4	1	0	1	1
1RN1	0.15	0	2.5	1	0	0	0	0	0	0	0	0	0	0	0	-1	0	0	0	0	0	0	0	3	0	0	2	0	1	2	2	1	0	1	0	0	0	0	4	1	0	1	1
1RN1	-0.34	0	2.5	1	0	-1	0	0	0	0	0	0	0	0	0	0	0	0	0	0	0	0	0	3	0	0	2	0	1	2	2	1	0	1	0	0	0	0	4	1	0	1	1
1RN1	0.26	0	2.5	1	0	0	0	0	0	-1	0	0	0	0	0	0	0	0	0	0	0	0	0	3	0	0	2	0	1	2	2	1	0	1	0	0	0	0	4	1	0	1	1
1RN1	0.4	0	7	1	0	0	0	0	0	-1	0	0	0	0	0	0	0	0	0	0	0	0	0	3	0	0	2	0	1	2	2	1	0	1	0	0	0	0	4	1	0	1	1
1RN1	0.41	0	2.5	1	-1	0	0	0	0	0	0	0	0	0	0	0	0	0	0	0	0	0	0	3	0	0	2	0	1	2	2	1	0	1	0	0	0	0	4	1	0	1	1
1RN1	0.49	0	2.5	1	0	0	0	0	0	0	0	0	0	0	0	0	0	0	-1	0	0	0	0	3	0	0	2	0	1	2	2	1	0	1	0	0	0	0	4	1	0	1	1
1RN1	0.4	0	7	1	0	0	0	0	0	0	0	0	0	0	0	0	0	0	-1	0	0	0	0	3	0	0	2	0	1	2	2	1	0	1	0	0	0	0	4	1	0	1	1
1RN1	0.57	0	2.5	1	0	0	0	0	0	0	0	0	0	0	0	0	0	0	0	-1	0	0	0	3	0	0	2	0	1	2	2	1	0	1	0	0	0	0	4	1	0	1	1
1RN1	0.66	0	2.5	1	0	0	0	0	0	0	0	0	0	0	0	0	0	0	0	0	0	0	-1	3	0	0	2	0	1	2	2	1	0	1	0	0	0	0	4	1	0	1	1
1RN1	0.3	0	2.5	1	0	0	0	0	0	0	0	0	0	0	0	0	0	0	0	0	-1	0	0	3	0	0	2	0	1	2	2	1	0	1	0	0	0	0	4	1	0	1	1
1RN1	0.39	0	2.5	1	0	0	0	0	0	0	0	0	0	0	0	0	0	0	0	0	0	-1	0	3	0	0	2	0	1	2	2	1	0	1	0	0	0	0	4	1	0	1	1
1RN1	-1.1	25	7	0	0	0	1	0	0	0	0	-1	0	0	0	0	0	0	0	0	0	0	0	0	0	2	1	0	2	0	1	1	0	0	1	0	2	1	3	0	0	4	1
1RN1	3.7	15	7	-1	0	0	1	0	0	0	0	0	0	0	0	0	0	0	0	0	0	0	0	1	1	3	1	0	1	1	3	0	0	0	0	0	1	1	2	0	0	1	3
1RN1	3.8	15	7	-1	0	0	1	0	0	0	0	0	0	0	0	0	0	0	0	0	0	0	0	1	1	3	1	0	1	1	3	0	0	0	0	0	1	1	2	0	0	1	3
1RN1	3.1	15	7	0	0	-1	1	0	0	0	0	0	0	0	0	0	0	0	0	0	0	0	0	1	1	3	1	0	1	1	3	0	0	0	0	0	1	1	2	0	0	1	3
1RN1	3.1	15	7	0	0	-1	1	0	0	0	0	0	0	0	0	0	0	0	0	0	0	0	0	1	1	3	1	0	1	1	3	0	0	0	0	0	1	1	2	0	0	1	3
1RN1	3.1	15	7	0	0	0	1	0	0	0	0	0	0	0	0	0	0	0	-1	0	0	0	0	1	1	3	1	0	1	1	3	0	0	0	0	0	1	1	2	0	0	1	3
1RN1	3.3	15	7	0	0	0	1	0	0	0	0	0	0	0	0	0	0	0	-1	0	0	0	0	1	1	3	1	0	1	1	3	0	0	0	0	0	1	1	2	0	0	1	3
1RN1	0.77	25	7	-1	0	0	0	0	1	0	0	0	0	0	0	0	0	0	0	0	0	0	0	0	0	0	2	0	1	0	1	0	1	1	0	0	1	2	5	0	1	2	2
1RN1	0.78	48.6	7	-1	0	0	0	0	1	0	0	0	0	0	0	0	0	0	0	0	0	0	0	0	0	0	2	0	1	0	1	0	1	1	0	0	1	2	5	0	1	2	2
1RN1	0.26	25	6	0	0	0	0	0	0	0	0	1	0	0	0	0	0	0	0	-1	0	0	0	0	0	3	1	0	2	0	2	1	0	0	1	0	1	1	2	1	0	3	1
1RN1	0.62	25	6	-1	0	0	0	0	0	0	0	1	0	0	0	0	0	0	0	0	0	0	0	2	0	4	0	0	0	1	3	1	1	1	0	0	1	0	1	2	0	0	2
1RN1	-0.03	25	7	-1	0	1	0	0	0	0	0	0	0	0	0	0	0	0	0	0	0	0	0	0	0	3	1	0	2	0	2	2	0	0	1	0	0	1	2	1	0	3	1
1RN1	0	50.9	7	-1	0	1	0	0	0	0	0	0	0	0	0	0	0	0	0	0	0	0	0	0	0	3	1	0	2	0	2	2	0	0	1	0	0	1	2	1	0	3	1
1RN1	2.08	25	7	-1	0	1	0	0	0	0	0	0	0	0	0	0	0	0	0	0	0	0	0	0	0	3	1	0	1	0	1	1	0	0	1	0	2	1	4	0	0	3	1
1RN1	1.6	50.8	7	-1	0	1	0	0	0	0	0	0	0	0	0	0	0	0	0	0	0	0	0	0	0	3	1	0	1	0	1	1	0	0	1	0	2	1	4	0	0	3	1
1RN1	1.86	50.9	7	-1	0	1	0	0	0	0	0	0	0	0	0	0	0	0	0	0	0	0	0	0	0	3	1	0	1	0	1	1	0	0	1	0	2	1	4	0	0	3	1
1RN1	1.6	50.8	7	0	0	1	-1	0	0	0	0	0	0	0	0	0	0	0	0	0	0	0	0	0	0	3	1	0	1	0	1	1	0	0	1	0	2	1	4	0	0	3	1
1RN1	1.5	50.8	7	0	0	1	0	0	0	0	0	0	0	0	0	0	0	0	-1	0	0	0	0	0	0	3	1	0	1	0	1	1	0	0	1	0	2	1	4	0	0	3	1
1RN1	2.87	25	7	-1	0	1	0	0	0	0	0	0	0	0	0	0	0	0	0	0	0	0	0	2	1	3	1	0	1	1	2	0	1	1	0	0	1	1	1	0	0	0	3
1RN1	2.91	50.9	7	-1	0	1	0	0	0	0	0	0	0	0	0	0	0	0	0	0	0	0	0	2	1	3	1	0	1	1	2	0	1	1	0	0	1	1	1	0	0	0	3
1RN1	-0.94	25	7	0	0	0	0	0	0	1	0	0	0	0	-1	0	0	0	0	0	0	0	0	3	0	0	1	0	2	2	3	1	0	1	0	0	0	0	1	2	0	1	2
1RN1	-0.93	48.6	7	0	0	0	0	0	0	1	0	0	0	0	-1	0	0	0	0	0	0	0	0	3	0	0	1	0	2	2	3	1	0	1	0	0	0	0	1	2	0	1	2
1RN1	1.23	25	7	-1	0	0	0	0	0	0	0	0	0	0	0	0	0	0	1	0	0	0	0	2	0	1	2	2	0	1	1	0	0	0	0	0	0	0	5	2	0	2	1
1RN1	1.08	50.9	7	-1	0	0	0	0	0	0	0	0	0	0	0	0	0	0	1	0	0	0	0	2	0	1	2	2	0	1	1	0	0	0	0	0	0	0	5	2	0	2	1
1RN1	-0.67	25	7	-1	0	0	0	0	0	0	0	0	0	0	0	0	0	0	1	0	0	0	0	3	0	1	1	1	0	2	1	0	0	1	0	0	0	0	5	1	0	2	1
1RN1	-0.57	50.9	7	-1	0	0	0	0	0	0	0	0	0	0	0	0	0	0	1	0	0	0	0	3	0	1	1	1	0	2	1	0	0	1	0	0	0	0	5	1	0	2	1
1RN1	1.44	25	7	-1	0	0	0	0	0	0	0	0	0	0	0	0	0	0	1	0	0	0	0	0	0	0	1	0	1	0	3	0	1	1	0	0	0	3	4	0	1	3	1
1RN1	1.56	50.9	7	-1	0	0	0	0	0	0	0	0	0	0	0	0	0	0	1	0	0	0	0	0	0	0	1	0	1	0	3	0	1	1	0	0	0	3	4	0	1	3	1
1RN1	0.93	25	6	0	0	0	0	0	0	0	0	0	0	0	0	0	0	0	0	0	1	-1	0	0	0	0	1	0	1	0	1	0	1	1	0	0	1	2	5	0	1	3	2
1RN1	2.11	25	7	0	0	0	0	0	0	0	0	0	0	0	0	0	-1	0	0	0	0	1	0	1	0	1	2	3	0	1	1	0	0	0	0	0	0	0	5	2	0	2	1
1RN1	2.03	50.9	7	0	0	0	0	0	0	0	0	0	0	0	0	0	-1	0	0	0	0	1	0	1	0	1	2	3	0	1	1	0	0	0	0	0	0	0	5	2	0	2	1
1RN1	-1.24	25	6	0	0	0	0	0	0	0	0	0	0	0	0	0	0	0	0	0	-1	1	0	3	0	0	2	0	2	2	2	1	0	1	0	0	0	0	1	2	0	1	2
1RN1	-1.14	25	7	0	0	0	0	0	0	0	0	0	0	0	0	0	-1	0	0	0	0	1	0	0	0	3	1	0	1	0	2	1	0	0	1	0	2	1	3	0	0	3	1
1RN1	-1.15	50.9	7	0	0	0	0	0	0	0	0	0	0	0	0	0	-1	0	0	0	0	1	0	0	0	3	1	0	1	0	2	1	0	0	1	0	2	1	3	0	0	3	1
1RN1	0.14	25	6	0	0	0	0	0	0	0	0	0	0	0	0	0	0	0	0	0	-1	1	0	0	0	3	1	0	1	0	2	1	0	0	1	0	2	1	3	0	0	3	1
1RN1	-0.74	25	6	0	0	0	0	0	0	0	0	0	0	0	0	0	0	0	0	0	-1	1	0	0	0	3	1	0	1	0	1	1	0	0	1	0	2	1	4	0	0	3	1
1RN1	0.78	25	7	0	0	0	0	0	0	0	0	0	0	0	0	0	-1	0	0	0	0	1	0	0	0	0	1	0	1	0	2	0	1	1	0	0	2	2	5	0	1	2	1
1RN1	0.71	50.9	7	0	0	0	0	0	0	0	0	0	0	0	0	0	-1	0	0	0	0	1	0	0	0	0	1	0	1	0	2	0	1	1	0	0	2	2	5	0	1	2	1
1RN1	0.5	25	7	0	0	0	0	0	0	0	0	0	0	0	0	0	-1	0	0	0	0	1	0	0	0	0	2	0	1	0	1	0	1	1	0	0	2	2	5	0	1	2	1
1RN1	0.44	50.9	7	0	0	0	0	0	0	0	0	0	0	0	0	0	-1	0	0	0	0	1	0	0	0	0	2	0	1	0	1	0	1	1	0	0	2	2	5	0	1	2	1
1RN1	1.36	25	7	0	0	0	0	0	0	0	0	0	0	0	0	0	-1	0	0	0	0	1	0	1	1	0	2	0	0	0	4	0	1	1	0	0	0	2	4	0	1	1	1
1RN1	1.35	50.9	7	0	0	0	0	0	0	0	0	0	0	0	0	0	-1	0	0	0	0	1	0	1	1	0	2	0	0	0	4	0	1	1	0	0	0	2	4	0	1	1	1
1ROP	-0.3	69	7	-1	0	0	1	0	0	0	0	0	0	0	0	0	0	0	0	0	0	0	0	2	0	1	3	1	4	1	0	0	1	4	1	0	0	0	0	1	0	0	0
1ROP	-0.8	69	7	0	0	0	1	-1	0	0	0	0	0	0	0	0	0	0	0	0	0	0	0	2	0	1	3	1	4	1	0	0	1	4	1	0	0	0	0	1	0	0	0
1ROP	-1	69	7	0	0	0	1	0	-1	0	0	0	0	0	0	0	0	0	0	0	0	0	0	2	0	1	3	1	4	1	0	0	1	4	1	0	0	0	0	1	0	0	0
1ROP	0.1	69	7	0	0	0	1	0	0	0	0	0	0	0	0	0	-1	0	0	0	0	0	0	2	0	1	3	1	4	1	0	0	1	4	1	0	0	0	0	1	0	0	0
1ROP	-2	69	7	0	0	0	1	0	0	0	-1	0	0	0	0	0	0	0	0	0	0	0	0	2	0	1	3	1	4	1	0	0	1	4	1	0	0	0	0	1	0	0	0
1ROP	-0.9	69	7	0	0	0	1	0	0	0	0	-1	0	0	0	0	0	0	0	0	0	0	0	2	0	1	3	1	4	1	0	0	1	4	1	0	0	0	0	1	0	0	0
1ROP	0.8	69	7	0	0	0	1	0	0	0	0	0	-1	0	0	0	0	0	0	0	0	0	0	2	0	1	3	1	4	1	0	0	1	4	1	0	0	0	0	1	0	0	0
1ROP	-0.9	69	7	0	0	0	1	0	0	0	0	0	0	0	-1	0	0	0	0	0	0	0	0	2	0	1	3	1	4	1	0	0	1	4	1	0	0	0	0	1	0	0	0
1ROP	0.1	69	7	0	0	0	1	0	0	0	0	0	0	-1	0	0	0	0	0	0	0	0	0	2	0	1	3	1	4	1	0	0	1	4	1	0	0	0	0	1	0	0	0
1ROP	-0.6	69	7	0	0	0	1	0	0	0	0	0	0	0	0	-1	0	0	0	0	0	0	0	2	0	1	3	1	4	1	0	0	1	4	1	0	0	0	0	1	0	0	0
1ROP	-0.8	69	7	0	0	-1	1	0	0	0	0	0	0	0	0	0	0	0	0	0	0	0	0	2	0	1	3	1	4	1	0	0	1	4	1	0	0	0	0	1	0	0	0
1ROP	1.6	69	7	0	0	0	1	0	0	0	0	0	0	0	0	0	0	-1	0	0	0	0	0	2	0	1	3	1	4	1	0	0	1	4	1	0	0	0	0	1	0	0	0
1ROP	-1.8	69	7	0	0	0	1	0	0	-1	0	0	0	0	0	0	0	0	0	0	0	0	0	2	0	1	3	1	4	1	0	0	1	4	1	0	0	0	0	1	0	0	0
1ROP	-0.8	69	7	0	-1	0	1	0	0	0	0	0	0	0	0	0	0	0	0	0	0	0	0	2	0	1	3	1	4	1	0	0	1	4	1	0	0	0	0	1	0	0	0
1ROP	-1	69	7	0	0	0	1	0	0	0	0	0	0	0	0	0	0	0	-1	0	0	0	0	2	0	1	3	1	4	1	0	0	1	4	1	0	0	0	0	1	0	0	0
1ROP	0.4	69	7	0	0	0	1	0	0	0	0	0	0	0	0	0	0	0	0	-1	0	0	0	2	0	1	3	1	4	1	0	0	1	4	1	0	0	0	0	1	0	0	0
1ROP	0.4	69	7	0	0	0	1	0	0	0	0	0	0	0	0	0	0	0	0	0	0	0	-1	2	0	1	3	1	4	1	0	0	1	4	1	0	0	0	0	1	0	0	0
1ROP	0.4	69	7	0	0	0	1	0	0	0	0	0	0	0	0	0	0	0	0	0	-1	0	0	2	0	1	3	1	4	1	0	0	1	4	1	0	0	0	0	1	0	0	0
1ROP	-0.2	69	7	0	0	0	1	0	0	0	0	0	0	0	0	0	0	0	0	0	0	-1	0	2	0	1	3	1	4	1	0	0	1	4	1	0	0	0	0	1	0	0	0
1ROP	6.12	25	6	-1	0	0	0	0	0	0	0	0	0	1	0	0	0	0	0	0	0	0	0	2	1	0	4	1	3	1	0	2	1	2	0	0	0	0	1	0	0	1	0
1ROP	2.53	25	6	0	0	0	0	0	0	0	0	0	0	1	0	0	0	0	0	0	0	0	-1	2	1	0	4	1	3	1	0	2	1	2	0	0	0	0	1	0	0	1	0
1RTB	2.7	56.05	4.2	-1	0	0	0	0	0	0	0	0	0	0	0	0	0	1	0	0	0	0	0	2	1	1	0	2	1	1	1	0	0	0	2	0	0	1	2	3	0	2	0
1RTB	2.2	61.6	6	0	0	0	0	0	0	0	-1	0	0	0	0	0	0	1	0	0	0	0	0	2	1	1	0	2	1	1	1	0	0	0	2	0	0	1	2	3	0	2	0
1RTB	2.6	61.8	6	0	0	0	0	0	0	0	-1	0	0	0	0	0	0	1	0	0	0	0	0	2	1	1	0	2	1	1	1	0	0	0	2	0	0	1	2	3	0	2	0
1RTB	2.1	56.05	4.2	0	0	0	0	0	0	0	0	0	0	0	0	0	0	1	-1	0	0	0	0	2	1	1	0	2	1	1	1	0	0	0	2	0	0	1	2	3	0	2	0
1RTB	12	63.3	5	-1	0	0	0	0	0	0	0	0	0	0	0	0	0	0	0	0	0	1	0	2	0	2	0	1	0	1	1	1	1	0	3	0	0	1	2	2	0	2	0
1RTB	3.54	63.3	5	0	0	0	0	0	0	0	0	0	0	0	0	0	-1	0	0	0	0	1	0	2	0	2	0	1	0	1	1	1	1	0	3	0	0	1	2	2	0	2	0
1RTB	11.7	63.3	5	0	0	0	0	0	0	0	-1	0	0	0	0	0	0	0	0	0	0	1	0	2	0	2	0	1	0	1	1	1	1	0	3	0	0	1	2	2	0	2	0
1RTB	0.72	25	1.2	-1	0	0	1	0	0	0	0	0	0	0	0	0	0	0	0	0	0	0	0	1	0	1	1	0	0	0	1	1	0	0	0	0	1	2	1	0	0	1	3
1RTB	2.2	25	6	-1	0	0	1	0	0	0	0	0	0	0	0	0	0	0	0	0	0	0	0	1	0	1	1	0	0	0	1	1	0	0	0	0	1	2	1	0	0	1	3
1RTB	0.76	25	1.2	0	0	-1	1	0	0	0	0	0	0	0	0	0	0	0	0	0	0	0	0	1	0	1	1	0	0	0	1	1	0	0	0	0	1	2	1	0	0	1	3
1RTB	1.9	25	6	0	0	-1	1	0	0	0	0	0	0	0	0	0	0	0	0	0	0	0	0	1	0	1	1	0	0	0	1	1	0	0	0	0	1	2	1	0	0	1	3
1RTB	-1.1	25	1.2	-1	0	0	0	0	0	0	0	1	0	0	0	0	0	0	0	0	0	0	0	1	0	1	1	1	1	0	1	1	0	0	0	0	1	2	1	0	0	1	3
1RTB	-0.2	25	6	-1	0	0	0	0	0	0	0	1	0	0	0	0	0	0	0	0	0	0	0	1	0	1	1	1	1	0	1	1	0	0	0	0	1	2	1	0	0	1	3
1RTB	3.2	56.05	4.2	-1	0	0	0	0	0	0	0	0	0	0	0	0	0	1	0	0	0	0	0	2	0	1	1	1	1	0	1	2	2	0	0	0	1	2	1	0	0	1	3
1RTB	2.8	56.05	4.2	0	0	0	0	0	0	0	-1	0	0	0	0	0	0	1	0	0	0	0	0	2	0	1	1	1	1	0	1	2	2	0	0	0	1	2	1	0	0	1	3
1RTB	3.3	61.6	6	0	0	0	0	0	0	0	-1	0	0	0	0	0	0	1	0	0	0	0	0	2	0	1	1	1	1	0	1	2	2	0	0	0	1	2	1	0	0	1	3
1RTB	3.6	61.8	6	0	0	0	0	0	0	0	-1	0	0	0	0	0	0	1	0	0	0	0	0	2	0	1	1	1	1	0	1	2	2	0	0	0	1	2	1	0	0	1	3
1RX4	-0.5	15	7.8	0	-1	0	0	0	0	0	0	0	0	1	0	0	0	0	0	0	0	0	0	3	1	2	2	0	0	0	0	0	0	3	1	1	1	2	0	1	2	0	0
1RX4	0.2	15	7.8	-1	0	0	0	0	0	0	0	0	0	0	0	0	0	0	0	0	0	0	1	3	1	0	3	0	1	0	1	0	1	0	1	0	0	1	1	2	1	0	3
1RX4	0.2	15	7.8	0	0	0	0	-1	0	0	0	0	0	0	0	0	0	0	0	0	0	0	1	3	1	0	3	0	1	0	1	0	1	0	1	0	0	1	1	2	1	0	3
1RX4	1.9	15	6.5	0	0	0	0	0	0	0	0	-1	0	0	0	0	0	0	0	0	0	0	1	3	1	0	3	0	1	0	1	0	1	0	1	0	0	1	1	2	1	0	3
1RX4	1.7	15	7.8	0	0	0	0	0	0	0	0	-1	0	0	0	0	0	0	0	0	0	0	1	3	1	0	3	0	1	0	1	0	1	0	1	0	0	1	1	2	1	0	3
1RX4	2	15	7.8	0	0	0	0	0	0	0	0	0	-1	0	0	0	0	0	0	0	0	0	1	3	1	0	3	0	1	0	1	0	1	0	1	0	0	1	1	2	1	0	3
1RX4	2.8	15	7.8	0	-1	0	0	0	0	0	0	0	0	0	0	0	0	0	0	0	0	0	1	3	1	0	3	0	1	0	1	0	1	0	1	0	0	1	1	2	1	0	3
1RX4	1.9	15	7.8	0	0	0	0	0	0	0	0	0	0	0	0	0	0	0	-1	0	0	0	1	3	1	0	3	0	1	0	1	0	1	0	1	0	0	1	1	2	1	0	3
1RX4	2.3	15	7.8	0	0	0	0	0	0	0	0	0	0	0	0	0	0	0	0	0	0	-1	1	3	1	0	3	0	1	0	1	0	1	0	1	0	0	1	1	2	1	0	3
1RX4	-0.2	20	7.2	-1	0	0	0	0	0	0	0	0	0	0	0	0	0	0	0	0	0	0	1	3	0	0	2	1	2	0	4	0	3	0	0	1	0	1	0	0	0	0	2
1RX4	1.73	20	7.2	0	0	0	0	0	0	0	0	0	-1	0	0	0	0	0	0	0	0	0	1	3	0	0	2	1	2	0	4	0	3	0	0	1	0	1	0	0	0	0	2
1RX4	2.36	15	7.8	0	0	0	0	0	1	0	0	0	0	0	-1	0	0	0	0	0	0	0	0	2	0	1	4	0	2	1	0	1	0	0	0	0	2	1	3	0	1	0	1
1RX4	1.36	15	7.8	0	0	0	0	0	1	-1	0	0	0	0	0	0	0	0	0	0	0	0	0	2	0	1	4	0	2	1	0	1	0	0	0	0	2	1	3	0	1	0	1
1SAR	0.9	47.2	7	0	0	0	1	0	0	0	0	0	0	0	-1	0	0	0	0	0	0	0	0	1	0	1	3	0	0	1	2	0	1	2	0	0	1	2	2	2	0	1	0
1SAR	1.1	47.2	7	0	0	0	0	0	1	0	0	0	0	0	-1	0	0	0	0	0	0	0	0	1	3	0	1	1	2	1	3	0	2	0	0	0	0	0	0	3	0	2	0
1SAR	2.2	48.4	7	-1	0	1	0	0	0	0	0	0	0	0	0	0	0	0	0	0	0	0	0	0	1	1	1	0	1	3	1	0	0	1	0	0	1	1	3	1	0	1	3
1SAR	1.5	48.4	7	0	0	1	-1	0	0	0	0	0	0	0	0	0	0	0	0	0	0	0	0	0	1	1	1	0	1	3	1	0	0	1	0	0	1	1	3	1	0	1	3
1SAR	2.3	48.4	7	0	0	1	0	0	0	0	0	0	0	0	0	0	0	0	-1	0	0	0	0	0	1	1	1	0	1	3	1	0	0	1	0	0	1	1	3	1	0	1	3
1SHG	0.44	24.85	7	0	0	0	0	0	0	0	0	0	0	0	0	0	1	0	0	0	0	-1	0	2	1	1	1	0	1	1	1	0	0	1	3	0	1	1	0	0	0	1	4
1SHG	-2.33	24.85	7	0	0	0	0	0	0	0	0	0	0	0	1	0	-1	0	0	0	0	0	0	1	1	0	1	0	2	1	0	0	0	2	3	1	0	1	1	1	0	2	2
1SHG	-0.92	24.85	7	0	0	0	0	0	0	0	0	0	0	0	1	0	-1	0	0	0	0	0	0	2	0	0	1	0	0	1	1	0	0	1	2	0	1	1	0	0	0	1	2
1SHG	-2.51	24.85	7	0	0	0	0	0	0	0	0	0	0	0	1	0	-1	0	0	0	0	0	0	2	0	0	1	0	0	1	1	0	0	1	2	0	1	1	0	0	0	1	2
1SHG	-0.84	24.85	7	0	0	0	0	0	0	0	0	0	0	0	1	0	0	0	0	0	0	-1	0	2	0	0	1	0	0	1	1	0	0	1	2	0	1	1	0	0	0	1	2
1SHG	-2.53	24.85	7	0	0	0	0	0	0	0	0	0	0	0	0	0	-1	0	0	0	0	1	0	1	1	0	1	0	3	1	1	0	0	3	2	0	0	1	1	1	0	2	1
1SHG	-0.03	25	7	0	0	0	0	0	0	0	0	0	0	0	0	0	-1	0	0	0	0	1	0	1	1	0	1	0	3	1	1	0	0	3	2	0	0	1	1	1	0	2	1
1SHG	-2.57	24.85	7	0	0	0	0	0	0	0	0	0	0	0	0	0	-1	0	0	0	0	1	0	2	1	0	2	0	0	1	1	0	0	1	2	0	1	1	0	0	0	1	2
1SHG	-0.07	25	7	0	0	0	0	0	0	0	0	0	0	0	0	0	-1	0	0	0	0	1	0	2	1	0	2	0	0	1	1	0	0	1	2	0	1	1	0	0	0	1	2
1STN	1.5	20	7	1	0	0	0	0	0	0	-1	0	0	0	0	0	0	0	0	0	0	0	0	3	0	1	0	0	3	0	1	0	0	0	3	1	1	1	1	1	0	1	2
1STN	2.9	20	7	1	0	0	0	0	0	0	0	0	0	0	0	0	0	0	0	0	0	0	-1	3	0	1	0	0	3	0	1	0	0	0	3	1	1	1	1	1	0	1	2
1STN	2	20	7	1	0	0	0	0	0	0	0	0	0	0	0	0	0	0	-1	0	0	0	0	2	2	0	2	0	0	0	3	0	1	1	2	1	0	0	0	1	0	3	1
1STN	2.6	47	5	1	0	0	0	0	0	0	0	0	0	0	0	0	0	0	-1	0	0	0	0	2	2	0	2	0	0	0	3	0	1	1	2	1	0	0	0	1	0	3	1
1STN	2.5	51.4	7	1	0	0	0	0	0	0	0	0	0	0	0	0	0	0	-1	0	0	0	0	2	2	0	2	0	0	0	3	0	1	1	2	1	0	0	0	1	0	3	1
1STN	3.2	20	7	-1	0	0	1	0	0	0	0	0	0	0	0	0	0	0	0	0	0	0	0	1	1	1	2	0	2	1	2	0	1	0	4	0	1	0	0	1	0	1	1
1STN	2.2	20	7	0	0	0	1	0	0	0	-1	0	0	0	0	0	0	0	0	0	0	0	0	1	1	1	2	0	2	1	2	0	1	0	4	0	1	0	0	1	0	1	1
1STN	3.9	20	7	-1	0	0	1	0	0	0	0	0	0	0	0	0	0	0	0	0	0	0	0	1	2	0	2	0	1	1	3	0	1	1	2	0	1	0	0	1	0	2	1
1STN	2.8	20	7	0	0	0	1	0	0	0	-1	0	0	0	0	0	0	0	0	0	0	0	0	1	2	0	2	0	1	1	3	0	1	1	2	0	1	0	0	1	0	2	1
1STN	3.6	20	7	-1	0	0	1	0	0	0	0	0	0	0	0	0	0	0	0	0	0	0	0	3	1	1	1	0	1	0	3	0	1	2	1	1	0	0	0	0	0	2	2
1STN	3.1	20	7	0	0	0	1	0	0	0	-1	0	0	0	0	0	0	0	0	0	0	0	0	3	1	1	1	0	1	0	3	0	1	2	1	1	0	0	0	0	0	2	2
1STN	1.6	20	7	-1	0	0	0	0	1	0	0	0	0	0	0	0	0	0	0	0	0	0	0	1	1	1	1	0	3	1	1	0	1	0	4	1	1	0	0	1	0	0	2
1STN	2.4	20	7	-1	0	0	0	0	0	0	0	0	0	0	0	0	1	0	0	0	0	0	0	3	0	1	0	0	3	0	1	0	0	0	4	1	1	1	1	1	0	1	1
1STN	4.7	20	7	0	0	0	0	0	0	0	-1	0	0	0	0	0	1	0	0	0	0	0	0	3	0	1	0	0	3	0	1	0	0	0	4	1	1	1	1	1	0	1	1
1STN	4.1	20	7	-1	0	0	0	0	0	0	0	0	0	0	0	0	1	0	0	0	0	0	0	1	1	1	2	0	3	1	1	0	1	0	4	0	1	0	0	1	0	1	1
1STN	4.7	20	7	0	0	0	0	0	0	0	-1	0	0	0	0	0	1	0	0	0	0	0	0	1	1	1	2	0	3	1	1	0	1	0	4	0	1	0	0	1	0	1	1
1STN	2.4	20	7	0	0	0	0	0	0	0	1	0	0	0	0	0	0	0	-1	0	0	0	0	0	2	0	2	0	2	1	3	0	1	0	4	0	1	0	0	1	0	1	1
1STN	1.8	40	5.28	0	0	0	0	0	0	0	1	0	0	0	0	0	0	0	-1	0	0	0	0	0	2	0	2	0	2	1	3	0	1	0	4	0	1	0	0	1	0	1	1
1STN	1.2	47	5	0	0	0	0	0	0	0	1	0	0	0	0	0	0	0	-1	0	0	0	0	0	2	0	2	0	2	1	3	0	1	0	4	0	1	0	0	1	0	1	1
1STN	1.3	51.4	7	0	0	0	0	0	0	0	1	0	0	0	0	0	0	0	-1	0	0	0	0	0	2	0	2	0	2	1	3	0	1	0	4	0	1	0	0	1	0	1	1
1STN	-0.6	47	5	0	0	0	0	0	0	0	1	0	0	0	0	0	0	0	0	0	0	0	-1	2	2	0	2	0	0	1	4	0	1	1	2	0	0	0	0	1	0	3	0
1STN	-0.5	51.4	7	0	0	0	0	0	0	0	1	0	0	0	0	0	0	0	0	0	0	0	-1	2	2	0	2	0	0	1	4	0	1	1	2	0	0	0	0	1	0	3	0
1STN	0	40	5.38	0	0	0	0	0	0	0	0	1	0	0	0	0	0	0	0	0	0	-1	0	0	0	0	1	0	2	0	2	1	0	2	4	0	0	2	0	2	0	1	2
1STN	2.6	20	7	0	0	0	0	0	0	0	-1	0	1	0	0	0	0	0	0	0	0	0	0	2	0	0	2	0	1	0	1	0	2	2	3	1	0	1	0	2	0	1	1
1STN	0.2	40	5.42	0	0	0	0	0	0	0	0	0	1	0	0	-1	0	0	0	0	0	0	0	2	0	0	2	0	1	0	1	0	2	2	3	1	0	1	0	2	0	1	1
1STN	2.8	47	5	-1	0	0	0	0	0	0	0	0	0	1	0	0	0	0	0	0	0	0	0	1	0	0	2	0	0	1	2	0	1	1	3	2	1	1	0	2	0	1	1
1STN	2.6	51.4	7	-1	0	0	0	0	0	0	0	0	0	1	0	0	0	0	0	0	0	0	0	1	0	0	2	0	0	1	2	0	1	1	3	2	1	1	0	2	0	1	1
1STN	3.6	20	7	-1	0	0	0	0	0	0	0	0	0	1	0	0	0	0	0	0	0	0	0	0	1	0	1	0	1	1	1	0	0	3	2	1	1	2	0	3	0	1	1
1STN	5.4	20	7	0	0	0	0	0	0	0	-1	0	0	1	0	0	0	0	0	0	0	0	0	0	1	0	1	0	1	1	1	0	0	3	2	1	1	2	0	3	0	1	1
1STN	1.8	20	7	-1	0	0	0	0	0	0	0	0	0	1	0	0	0	0	0	0	0	0	0	0	1	0	1	0	1	1	1	1	0	3	2	1	1	2	0	3	0	0	1
1STN	3.9	20	7	0	0	0	0	0	0	0	-1	0	0	1	0	0	0	0	0	0	0	0	0	0	1	0	1	0	1	1	1	1	0	3	2	1	1	2	0	3	0	0	1
1STN	1.2	40	5.38	0	0	0	0	0	0	0	0	0	0	1	0	0	-1	0	0	0	0	0	0	2	2	0	2	0	0	1	3	0	1	1	2	1	0	0	0	1	0	3	0
1STN	1.4	20	7	0	0	0	0	0	0	0	0	0	0	0	0	0	0	0	-1	1	0	0	0	0	1	0	1	0	0	1	1	0	0	4	2	2	1	2	0	2	0	1	1
1STN	2.4	20	7	-1	0	0	0	0	0	0	0	0	0	0	0	0	0	0	0	1	0	0	0	3	0	1	0	0	2	0	1	0	0	0	5	1	1	1	1	1	0	1	1
1STN	3.4	20	7	0	0	0	0	0	0	0	-1	0	0	0	0	0	0	0	0	1	0	0	0	3	0	1	0	0	2	0	1	0	0	0	5	1	1	1	1	1	0	1	1
1STN	1.5	40	5.35	0	0	0	0	0	0	0	0	0	0	0	0	0	-1	0	0	0	0	0	1	1	0	0	2	0	0	1	2	0	2	2	3	2	0	1	0	1	0	1	1
1STN	-0.6	47	5	0	0	0	0	0	0	0	0	0	0	-1	0	0	0	0	0	0	0	0	1	3	0	1	0	0	4	0	0	0	1	0	4	1	1	0	1	1	0	0	2
1STN	-0.8	51.4	7	0	0	0	0	0	0	0	0	0	0	-1	0	0	0	0	0	0	0	0	1	3	0	1	0	0	4	0	0	0	1	0	4	1	1	0	1	1	0	0	2
1STN	5.3	20	7	0	0	0	0	0	0	0	0	0	0	0	0	0	0	0	-1	0	0	1	0	2	1	1	2	0	0	0	3	0	1	1	2	1	0	0	0	1	0	3	1
1STN	-0.7	40	5.2	0	0	0	0	0	0	0	0	1	0	-1	0	0	0	0	0	0	0	0	0	2	1	2	0	0	2	2	0	2	0	1	3	0	0	1	1	1	0	1	0
1STN	-1.9	47	5	0	0	0	0	0	0	0	0	1	0	-1	0	0	0	0	0	0	0	0	0	2	1	2	0	0	2	2	0	2	0	1	3	0	0	1	1	1	0	1	0
1STN	-1.3	51.4	7	0	0	0	0	0	0	0	0	1	0	-1	0	0	0	0	0	0	0	0	0	2	1	2	0	0	2	2	0	2	0	1	3	0	0	1	1	1	0	1	0
1STN	4.6	20	7	-1	0	0	0	0	0	0	0	0	0	1	0	0	0	0	0	0	0	0	0	4	1	1	1	0	1	1	2	0	0	2	2	1	0	0	0	0	0	0	3
1STN	2.5	20	7	0	0	1	-1	0	0	0	0	0	0	0	0	0	0	0	0	0	0	0	0	2	1	2	0	0	1	1	0	2	0	1	3	0	0	1	0	1	0	2	2
1SUP	-0.48	58.8	8	0	0	0	0	0	0	0	0	0	0	0	0	1	-1	0	0	0	0	0	0	2	0	1	1	0	1	1	2	0	0	1	1	1	1	2	2	1	0	0	2
1SUP	-0.45	58.8	8	0	0	1	-1	0	0	0	0	0	0	0	0	0	0	0	0	0	0	0	0	4	0	2	0	0	0	0	3	1	1	2	0	0	0	0	1	1	0	0	4
1SUP	-0.3	58.8	8	-1	0	0	0	0	0	0	1	0	0	0	0	0	0	0	0	0	0	0	0	1	0	0	0	0	0	0	4	0	1	0	1	0	0	2	4	1	0	2	3
1SUP	-1.07	58.8	8	0	0	1	0	0	0	0	0	0	0	0	0	0	0	0	-1	0	0	0	0	2	0	2	0	0	0	0	3	1	0	1	1	1	0	2	2	1	0	2	1
1SUP	-1.25	58.8	8	0	0	0	0	-1	0	1	0	0	0	0	0	0	0	0	0	0	0	0	0	1	0	1	1	0	0	1	3	0	1	1	1	1	0	2	2	1	0	1	2
1SUP	-0.72	58.8	8	0	0	0	0	0	0	0	0	0	0	0	-1	0	0	0	0	0	0	1	0	2	0	2	0	0	0	0	3	1	0	1	1	1	0	2	2	2	0	2	0
1TPK	2	64.3	4.5	-1	0	0	0	0	0	0	0	0	0	0	0	0	0	0	0	0	0	0	1	1	2	1	2	1	1	0	1	1	0	2	2	0	0	1	0	1	2	0	1
1TPK	-0.3	64.3	4.5	0	0	0	0	0	0	0	0	0	-1	0	0	0	0	0	0	0	0	0	1	1	2	1	2	1	1	0	1	1	0	2	2	0	0	1	0	1	2	0	1
1TPK	1.9	64.3	4.5	0	0	0	0	0	0	0	0	0	0	-1	0	0	0	0	0	0	0	0	1	1	2	1	2	1	1	0	1	1	0	2	2	0	0	1	0	1	2	0	1
1TPK	2.2	64.3	4.5	0	0	0	0	0	0	0	0	0	0	0	0	-1	0	0	0	0	0	0	1	1	2	1	2	1	1	0	1	1	0	2	2	0	0	1	0	1	2	0	1
1TPK	2.4	64.3	4.5	0	0	0	0	0	0	0	0	0	0	0	0	0	0	0	-1	0	0	0	1	1	2	1	2	1	1	0	1	1	0	2	2	0	0	1	0	1	2	0	1
1TPK	1	64.3	4.5	0	0	0	0	0	0	0	0	0	0	0	0	0	0	0	0	-1	0	0	1	1	2	1	2	1	1	0	1	1	0	2	2	0	0	1	0	1	2	0	1
1TUP	2.94	10	7.2	0	0	0	0	1	0	0	0	0	0	0	0	0	0	0	-1	0	0	0	0	0	2	3	0	2	0	0	2	1	1	0	0	3	0	1	2	0	0	2	0
1TUP	3.01	10	7.2	0	1	0	0	0	0	0	0	-1	0	0	0	0	0	0	0	0	0	0	0	0	3	0	1	2	2	1	0	3	0	0	0	1	0	1	2	1	0	0	2
1TUP	1.94	10	7.2	0	1	0	0	0	0	-1	0	0	0	0	0	0	0	0	0	0	0	0	0	0	2	2	0	1	0	0	2	0	3	2	0	2	0	1	2	2	0	0	0
1TUP	1.95	10	7.2	0	1	0	0	0	0	0	0	0	0	0	0	0	0	0	-1	0	0	0	0	0	2	1	0	1	1	0	2	0	3	2	0	2	0	1	2	2	0	0	0
1TUP	0.35	10	7.2	0	1	0	0	0	0	0	0	-1	0	0	0	0	0	0	0	0	0	0	0	1	4	1	1	2	1	0	2	0	0	2	0	0	1	1	1	0	0	0	2
1VQB	0.7	25	7	0	0	0	0	0	0	0	0	0	1	0	0	0	0	0	0	0	0	0	-1	1	0	0	0	0	1	2	0	0	2	0	2	1	1	1	1	2	0	0	1
1VQB	0.7	25	7	1	0	0	0	0	0	0	0	0	0	0	0	0	0	0	0	-1	0	0	0	1	2	0	1	0	0	0	0	0	1	2	1	1	0	1	0	0	0	0	1
1VQB	-0.5	25	7	1	0	0	0	0	0	0	0	0	0	0	0	0	0	0	0	0	0	0	-1	1	2	0	1	0	0	0	0	0	1	2	1	1	0	1	0	0	0	0	1
1VQB	0.5	25	7	-1	0	0	0	1	0	0	0	0	0	0	0	0	0	0	0	0	0	0	0	0	0	2	1	1	2	1	1	0	0	3	1	0	0	2	1	0	0	3	1
1VQB	0.9	25	7	0	0	0	0	1	0	0	0	0	-1	0	0	0	0	0	0	0	0	0	0	0	0	2	1	1	2	1	1	0	0	3	1	0	0	2	1	0	0	3	1
1VQB	2.6	25	7	0	0	0	0	1	0	0	0	0	0	-1	0	0	0	0	0	0	0	0	0	0	0	2	1	1	2	1	1	0	0	3	1	0	0	2	1	0	0	3	1
1VQB	3.5	25	7	0	0	0	0	1	0	0	0	0	0	0	0	-1	0	0	0	0	0	0	0	0	0	2	1	1	2	1	1	0	0	3	1	0	0	2	1	0	0	3	1
1VQB	4.2	25	7	0	0	0	0	1	0	0	0	0	0	0	0	0	0	0	-1	0	0	0	0	0	0	2	1	1	2	1	1	0	0	3	1	0	0	2	1	0	0	3	1
1VQB	4.3	25	7	0	0	0	0	1	0	0	0	0	0	0	0	0	0	0	-1	0	0	0	0	0	0	2	1	1	2	1	1	0	0	3	1	0	0	2	1	0	0	3	1
1VQB	4.6	25	7	0	0	0	0	1	0	0	0	0	0	0	0	0	0	0	0	-1	0	0	0	0	0	2	1	1	2	1	1	0	0	3	1	0	0	2	1	0	0	3	1
1VQB	0.2	25	7	0	0	0	0	1	0	0	0	0	0	0	0	0	0	0	0	0	0	0	-1	0	0	2	1	1	2	1	1	0	0	3	1	0	0	2	1	0	0	3	1
1VQB	2	25	7	0	0	0	1	-1	0	0	0	0	0	0	0	0	0	0	0	0	0	0	0	0	0	2	1	1	2	1	1	0	0	4	0	0	0	1	1	0	0	2	3
1VQB	2.1	25	7	0	0	0	1	-1	0	0	0	0	0	0	0	0	0	0	0	0	0	0	0	0	0	2	1	1	2	1	1	0	0	4	0	0	0	1	1	0	0	2	3
1VQB	1	25	7	0	0	-1	1	0	0	0	0	0	0	0	0	0	0	0	0	0	0	0	0	0	0	2	1	1	2	1	1	0	0	4	0	0	0	1	1	0	0	2	3
1VQB	1.5	25	7	0	0	0	1	0	0	0	0	-1	0	0	0	0	0	0	0	0	0	0	0	2	0	0	1	0	1	1	2	0	1	2	1	0	0	3	0	1	0	2	2
1VQB	1.6	25	7	0	0	0	1	0	0	0	0	-1	0	0	0	0	0	0	0	0	0	0	0	2	0	0	1	0	1	1	2	0	1	2	1	0	0	3	0	1	0	2	2
1VQB	-2	25	7	0	0	0	0	0	1	0	0	0	0	0	0	0	-1	0	0	0	0	0	0	0	1	2	1	1	1	2	2	0	0	3	1	0	0	1	1	0	0	2	1
1VQB	-2.1	25	7	0	0	0	0	0	1	0	0	0	0	0	0	0	-1	0	0	0	0	0	0	0	1	2	1	1	1	2	2	0	0	3	1	0	0	1	1	0	0	2	1
1VQB	-0.6	25	7	0	0	0	0	0	1	0	0	0	0	0	0	-1	0	0	0	0	0	0	0	0	1	2	1	1	1	2	2	0	0	3	1	0	0	1	1	0	0	2	1
1VQB	-0.7	25	7	0	0	0	0	0	1	0	0	0	0	0	0	-1	0	0	0	0	0	0	0	0	1	2	1	1	1	2	2	0	0	3	1	0	0	1	1	0	0	2	1
1VQB	1.1	25	7	0	0	-1	0	0	1	0	0	0	0	0	0	0	0	0	0	0	0	0	0	0	1	2	1	1	1	2	2	0	0	3	1	0	0	1	1	0	0	2	1
1VQB	1.6	25	7	0	0	0	0	-1	1	0	0	0	0	0	0	0	0	0	0	0	0	0	0	0	0	1	1	1	1	1	1	0	1	4	1	0	0	1	0	1	0	2	3
1VQB	0.4	25	7	0	0	0	0	0	1	0	0	0	0	0	0	0	0	0	0	-1	0	0	0	0	0	1	1	1	1	1	1	0	1	4	1	0	0	1	0	1	0	2	3
1VQB	0.7	25	7	0	0	0	0	0	0	0	0	0	0	0	0	0	1	0	0	-1	0	0	0	1	2	0	0	0	1	3	1	0	1	0	1	0	1	1	3	2	0	0	2
1VQB	4.2	25	7	0	0	0	0	0	0	0	0	0	0	-1	0	0	1	0	0	0	0	0	0	0	0	0	0	0	0	1	3	1	0	3	1	1	2	0	3	1	0	1	2
1VQB	4.3	25	7	0	0	0	0	0	0	0	0	0	0	-1	0	0	1	0	0	0	0	0	0	0	0	0	0	0	0	1	3	1	0	3	1	1	2	0	3	1	0	1	2
1VQB	5	25	7	0	0	0	0	0	0	0	0	0	0	0	0	0	1	0	0	0	0	0	-1	0	0	0	0	0	0	1	3	1	0	3	1	1	2	0	3	1	0	1	2
1VQB	-0.8	25	7	0	0	0	0	0	0	0	0	0	0	0	0	0	1	0	0	0	-1	0	0	0	2	0	1	0	0	1	2	1	1	3	1	1	2	0	3	0	0	0	1
1VQB	-0.5	25	7	0	0	0	0	-1	0	0	0	1	0	0	0	0	0	0	0	0	0	0	0	2	0	0	0	0	0	1	2	1	0	2	1	0	2	1	2	1	0	2	2
1VQB	7	25	7	-1	0	0	0	0	0	0	0	0	1	0	0	0	0	0	0	0	0	0	0	1	0	1	1	0	2	1	2	0	1	2	1	0	0	2	0	1	0	2	2
1VQB	7.1	25	7	-1	0	0	0	0	0	0	0	0	1	0	0	0	0	0	0	0	0	0	0	1	0	1	1	0	2	1	2	0	1	2	1	0	0	2	0	1	0	2	2
1VQB	5.2	25	7	0	0	0	0	-1	0	0	0	0	1	0	0	0	0	0	0	0	0	0	0	1	0	1	1	0	2	1	2	0	1	2	1	0	0	2	0	1	0	2	2
1VQB	5.3	25	7	0	0	0	0	-1	0	0	0	0	1	0	0	0	0	0	0	0	0	0	0	1	0	1	1	0	2	1	2	0	1	2	1	0	0	2	0	1	0	2	2
1VQB	1.9	25	7	0	0	0	0	0	0	0	0	0	1	0	0	0	-1	0	0	0	0	0	0	1	0	1	1	0	2	1	2	0	1	2	1	0	0	2	0	1	0	2	2
1VQB	2	25	7	0	0	0	0	0	0	0	0	0	1	0	0	0	-1	0	0	0	0	0	0	1	0	1	1	0	2	1	2	0	1	2	1	0	0	2	0	1	0	2	2
1VQB	0.6	25	7	0	0	0	0	0	0	0	0	0	1	-1	0	0	0	0	0	0	0	0	0	1	0	1	1	0	2	1	2	0	1	2	1	0	0	2	0	1	0	2	2
1VQB	0.7	25	7	0	0	0	0	0	0	0	0	0	1	-1	0	0	0	0	0	0	0	0	0	1	0	1	1	0	2	1	2	0	1	2	1	0	0	2	0	1	0	2	2
1VQB	2.1	25	7	0	0	0	0	0	0	0	0	0	1	0	0	-1	0	0	0	0	0	0	0	1	0	1	1	0	2	1	2	0	1	2	1	0	0	2	0	1	0	2	2
1VQB	2.2	25	7	0	0	0	0	0	0	0	0	0	1	0	0	-1	0	0	0	0	0	0	0	1	0	1	1	0	2	1	2	0	1	2	1	0	0	2	0	1	0	2	2
1VQB	7.4	25	7	0	0	0	0	0	0	0	0	0	1	0	0	0	0	0	0	-1	0	0	0	1	0	1	1	0	2	1	2	0	1	2	1	0	0	2	0	1	0	2	2
1VQB	2.5	25	7	0	0	0	0	0	0	0	0	0	1	0	0	0	0	0	0	0	0	0	-1	1	0	1	1	0	2	1	2	0	1	2	1	0	0	2	0	1	0	2	2
1VQB	2.6	25	7	0	0	0	0	0	0	0	0	0	1	0	0	0	0	0	0	0	0	0	-1	1	0	1	1	0	2	1	2	0	1	2	1	0	0	2	0	1	0	2	2
1VQB	4.4	25	7	0	0	0	0	-1	0	0	0	0	1	0	0	0	0	0	0	0	0	0	0	1	2	0	1	0	0	1	2	0	1	3	2	1	1	1	1	0	0	0	2
1VQB	6.6	25	7	0	0	0	0	0	0	0	0	0	1	0	0	0	0	0	0	-1	0	0	0	1	2	0	1	0	0	1	2	0	1	3	2	1	1	1	1	0	0	0	2
1VQB	1.3	25	7	0	0	0	0	0	0	0	0	0	1	0	0	0	0	0	0	0	0	0	-1	1	2	0	1	0	0	1	2	0	1	3	2	1	1	1	1	0	0	0	2
1VQB	-0.8	25	7	0	0	0	0	0	0	0	0	0	0	0	1	0	0	0	0	0	0	0	-1	0	2	1	0	1	1	2	2	0	0	2	1	0	0	1	3	1	0	1	1
1VQB	1.2	25	7	0	0	0	0	0	0	0	0	-1	0	0	1	0	0	0	0	0	0	0	0	0	0	0	0	0	0	1	2	1	1	3	1	1	2	0	3	1	0	1	2
1VQB	1.3	25	7	0	0	0	0	0	0	0	0	-1	0	0	1	0	0	0	0	0	0	0	0	0	0	0	0	0	0	1	2	1	1	3	1	1	2	0	3	1	0	1	2
1VQB	-0.1	25	7	0	0	0	0	0	0	0	0	0	0	0	1	-1	0	0	0	0	0	0	0	0	0	0	0	0	0	1	2	1	1	3	1	1	2	0	3	1	0	1	2
1VQB	-0.2	25	7	0	0	0	0	0	0	0	0	0	0	0	1	-1	0	0	0	0	0	0	0	0	0	0	0	0	0	1	2	1	1	3	1	1	2	0	3	1	0	1	2
1VQB	-1.1	25	7	0	0	0	0	0	0	0	0	0	0	1	0	0	0	0	0	0	0	0	-1	0	1	1	1	1	1	2	1	0	0	3	1	0	0	1	2	0	0	2	2
1VQB	0.9	25	7	0	0	0	0	0	0	0	0	-1	0	1	0	0	0	0	0	0	0	0	0	0	0	2	1	1	2	1	2	0	0	3	1	0	0	1	1	0	0	3	1
1VQB	1.6	25	7	0	-1	0	0	0	0	0	0	0	0	1	0	0	0	0	0	0	0	0	0	0	0	2	1	1	2	1	2	0	0	3	1	0	0	1	1	0	0	3	1
1VQB	-2.8	25	7	0	0	0	0	0	0	0	0	0	0	1	0	0	0	0	0	0	-1	0	0	0	0	2	1	1	2	1	2	0	0	3	1	0	0	1	1	0	0	3	1
1VQB	-1	25	7	0	0	0	0	0	0	0	0	0	0	1	0	0	0	0	0	0	0	-1	0	0	0	2	1	1	2	1	2	0	0	3	1	0	0	1	1	0	0	3	1
1VQB	7.7	25	7	-1	0	0	0	0	0	0	0	0	0	1	0	0	0	0	0	0	0	0	0	0	0	2	1	1	2	1	1	0	0	4	1	0	0	1	0	0	0	2	3
1VQB	4.6	25	7	0	0	0	0	-1	0	0	0	0	0	1	0	0	0	0	0	0	0	0	0	0	0	2	1	1	2	1	1	0	0	4	1	0	0	1	0	0	0	2	3
1VQB	1.4	25	7	0	0	0	0	0	0	0	0	0	-1	1	0	0	0	0	0	0	0	0	0	0	0	2	1	1	2	1	1	0	0	4	1	0	0	1	0	0	0	2	3
1VQB	5.2	25	7	0	0	0	0	0	0	0	0	0	0	1	0	0	0	0	0	-1	0	0	0	0	0	2	1	1	2	1	1	0	0	4	1	0	0	1	0	0	0	2	3
1VQB	3.5	25	7	0	0	0	0	0	0	0	0	0	0	1	0	0	0	0	0	0	0	0	-1	0	0	2	1	1	2	1	1	0	0	4	1	0	0	1	0	0	0	2	3
1VQB	6.1	25	7	-1	0	0	0	0	0	0	0	0	0	1	0	0	0	0	0	0	0	0	0	2	0	0	1	0	2	1	1	0	1	2	1	0	0	3	0	1	0	2	2
1VQB	4.1	25	7	0	0	0	0	-1	0	0	0	0	0	1	0	0	0	0	0	0	0	0	0	2	0	0	1	0	2	1	1	0	1	2	1	0	0	3	0	1	0	2	2
1VQB	1.9	25	7	0	0	0	0	0	0	0	0	0	-1	1	0	0	0	0	0	0	0	0	0	2	0	0	1	0	2	1	1	0	1	2	1	0	0	3	0	1	0	2	2
1VQB	5.7	25	7	0	0	0	0	0	0	0	0	0	0	1	0	0	0	0	0	-1	0	0	0	2	0	0	1	0	2	1	1	0	1	2	1	0	0	3	0	1	0	2	2
1VQB	2.9	25	7	0	0	0	0	0	0	0	0	0	0	1	0	0	0	0	0	0	0	0	-1	2	0	0	1	0	2	1	1	0	1	2	1	0	0	3	0	1	0	2	2
1VQB	1.5	25	7	0	0	0	0	0	0	0	0	0	0	1	0	0	0	-1	0	0	0	0	0	1	0	0	0	0	0	1	3	1	0	2	1	0	2	1	2	1	0	2	2
1VQB	3.7	25	7	0	0	0	0	-1	0	0	0	0	0	1	0	0	0	0	0	0	0	0	0	1	2	0	1	0	0	1	1	0	1	3	1	1	1	1	1	0	0	0	1
1VQB	5.1	25	7	0	0	0	0	0	0	0	0	0	0	1	0	0	0	0	0	-1	0	0	0	1	2	0	1	0	0	1	1	0	1	3	1	1	1	1	1	0	0	0	1
1VQB	0.2	25	7	0	0	0	0	0	0	0	0	0	0	1	0	0	0	0	0	0	0	0	-1	1	2	0	1	0	0	1	1	0	1	3	1	1	1	1	1	0	0	0	1
1VQB	2.1	25	7	-1	0	0	0	0	0	0	0	0	0	0	0	1	0	0	0	0	0	0	0	1	2	0	1	0	0	1	2	0	1	3	1	1	2	1	1	0	0	0	2
1VQB	0	25	7	0	0	0	0	-1	0	0	0	0	0	0	0	1	0	0	0	0	0	0	0	1	2	0	1	0	0	1	2	0	1	3	1	1	2	1	1	0	0	0	2
1VQB	0.2	25	7	0	0	0	0	0	0	0	0	0	0	0	0	1	-1	0	0	0	0	0	0	1	2	0	1	0	0	1	2	0	1	3	1	1	2	1	1	0	0	0	2
1VQB	-1.6	25	7	0	0	0	0	0	0	0	0	0	-1	0	0	1	0	0	0	0	0	0	0	1	2	0	1	0	0	1	2	0	1	3	1	1	2	1	1	0	0	0	2
1VQB	1.2	25	7	0	0	0	0	0	0	0	0	0	0	-1	0	1	0	0	0	0	0	0	0	1	2	0	1	0	0	1	2	0	1	3	1	1	2	1	1	0	0	0	2
1VQB	0.8	25	7	0	0	0	0	0	0	0	0	0	0	0	0	1	0	0	0	-1	0	0	0	1	2	0	1	0	0	1	2	0	1	3	1	1	2	1	1	0	0	0	2
1VQB	-1.2	25	7	0	0	0	0	0	0	0	0	0	0	0	0	1	0	0	0	0	0	0	-1	1	2	0	1	0	0	1	2	0	1	3	1	1	2	1	1	0	0	0	2
1VQB	1.5	25	7	0	1	0	0	-1	0	0	0	0	0	0	0	0	0	0	0	0	0	0	0	1	2	0	1	0	0	0	1	0	1	3	1	1	1	1	1	0	0	0	1
1VQB	3.7	25	7	0	0	0	0	-1	0	0	0	0	0	0	0	0	0	0	1	0	0	0	0	0	0	0	0	0	0	1	3	1	0	3	1	0	2	1	3	1	0	1	2
1VQB	1.6	25	7	0	0	0	0	0	0	0	0	0	0	0	0	0	0	0	1	-1	0	0	0	0	0	0	0	0	0	1	3	1	0	3	1	0	2	1	3	1	0	1	2
1VQB	0.8	25	7	0	0	0	0	-1	0	0	0	0	0	0	0	0	0	0	0	1	0	0	0	2	0	1	1	0	2	1	1	0	1	2	1	0	0	2	0	1	0	2	2
1VQB	0	25	7	0	0	0	0	0	0	0	0	0	0	0	0	0	0	0	0	1	0	0	-1	2	0	1	1	0	2	1	1	0	1	2	1	0	0	2	0	1	0	2	2
1VQB	0.7	25	7	0	0	0	0	-1	0	0	0	0	0	0	0	0	0	0	0	1	0	0	0	2	0	0	0	0	0	1	2	1	0	2	1	0	1	2	2	1	0	2	2
1VQB	-1.3	25	7	0	0	0	0	0	0	0	0	0	0	0	0	0	0	0	0	1	0	0	-1	2	0	0	0	0	0	1	2	1	0	2	1	0	1	2	2	1	0	2	2
1VQB	0.3	25	7	0	0	0	0	-1	0	0	0	0	0	0	0	0	0	0	0	0	0	0	1	1	2	0	0	0	0	3	2	0	0	1	1	0	1	1	3	2	0	1	1
1VQB	0.6	25	7	0	0	0	0	0	0	0	0	0	0	0	0	0	0	0	0	-1	0	0	1	1	2	0	0	0	0	3	2	0	0	1	1	0	1	1	3	2	0	1	1
1VQB	2.2	25	7	-1	0	0	0	0	0	0	0	0	0	0	0	0	0	0	0	0	0	0	1	0	0	2	1	1	2	1	1	0	0	4	0	0	0	1	1	0	0	3	2
1VQB	2.2	25	7	-1	0	0	0	0	0	0	0	0	0	0	0	0	0	0	0	0	0	0	1	0	0	2	1	1	2	1	1	0	0	4	0	0	0	1	1	0	0	3	2
1VQB	1.4	25	7	0	0	0	0	-1	0	0	0	0	0	0	0	0	0	0	0	0	0	0	1	0	0	2	1	1	2	1	1	0	0	4	0	0	0	1	1	0	0	3	2
1VQB	1.4	25	7	0	0	0	0	-1	0	0	0	0	0	0	0	0	0	0	0	0	0	0	1	0	0	2	1	1	2	1	1	0	0	4	0	0	0	1	1	0	0	3	2
1VQB	3.1	25	7	0	0	0	0	0	0	0	0	0	0	0	0	0	-1	0	0	0	0	0	1	0	0	2	1	1	2	1	1	0	0	4	0	0	0	1	1	0	0	3	2
1VQB	3.2	25	7	0	0	0	0	0	0	0	0	0	0	0	0	0	-1	0	0	0	0	0	1	0	0	2	1	1	2	1	1	0	0	4	0	0	0	1	1	0	0	3	2
1VQB	0.6	25	7	0	0	0	0	0	0	0	0	0	-1	0	0	0	0	0	0	0	0	0	1	0	0	2	1	1	2	1	1	0	0	4	0	0	0	1	1	0	0	3	2
1VQB	0.7	25	7	0	0	0	0	0	0	0	0	0	-1	0	0	0	0	0	0	0	0	0	1	0	0	2	1	1	2	1	1	0	0	4	0	0	0	1	1	0	0	3	2
1VQB	2.7	25	7	0	0	0	0	0	0	0	0	0	0	-1	0	0	0	0	0	0	0	0	1	0	0	2	1	1	2	1	1	0	0	4	0	0	0	1	1	0	0	3	2
1VQB	2.7	25	7	0	0	0	0	0	0	0	0	0	0	-1	0	0	0	0	0	0	0	0	1	0	0	2	1	1	2	1	1	0	0	4	0	0	0	1	1	0	0	3	2
1VQB	1	25	7	0	0	0	0	0	0	0	0	0	0	0	0	-1	0	0	0	0	0	0	1	0	0	2	1	1	2	1	1	0	0	4	0	0	0	1	1	0	0	3	2
1VQB	1.1	25	7	0	0	0	0	0	0	0	0	0	0	0	0	-1	0	0	0	0	0	0	1	0	0	2	1	1	2	1	1	0	0	4	0	0	0	1	1	0	0	3	2
1VQB	5.3	25	7	0	0	0	0	0	0	0	0	0	0	0	0	0	0	0	0	-1	0	0	1	0	0	2	1	1	2	1	1	0	0	4	0	0	0	1	1	0	0	3	2
1VQB	2.1	25	7	0	0	0	0	-1	0	0	0	0	0	0	0	0	0	0	0	0	0	0	1	0	0	1	2	0	2	0	2	0	1	3	1	0	0	1	0	1	0	2	3
1VQB	1.6	25	7	0	0	0	0	0	0	0	0	0	0	0	0	0	0	0	0	-1	0	0	1	0	0	1	2	0	2	0	2	0	1	3	1	0	0	1	0	1	0	2	3
1VQB	2.1	25	7	-1	0	0	0	0	0	0	0	0	0	0	0	0	0	0	0	0	0	0	1	0	0	1	2	0	2	1	2	0	1	3	1	0	0	2	0	1	0	1	2
1VQB	0.1	25	7	0	0	0	0	-1	0	0	0	0	0	0	0	0	0	0	0	0	0	0	1	0	0	1	2	0	2	1	2	0	1	3	1	0	0	2	0	1	0	1	2
1VQB	3	25	7	0	0	0	0	0	0	0	0	0	0	-1	0	0	0	0	0	0	0	0	1	0	0	1	2	0	2	1	2	0	1	3	1	0	0	2	0	1	0	1	2
1VQB	3.5	25	7	0	0	0	0	0	0	0	0	0	0	0	0	0	0	0	0	-1	0	0	1	0	0	1	2	0	2	1	2	0	1	3	1	0	0	2	0	1	0	1	2
1VQB	4.1	25	7	0	0	0	0	-1	0	0	0	0	0	0	0	0	0	0	0	0	0	0	1	2	0	0	0	0	0	1	2	1	0	2	1	0	1	2	2	1	0	2	2
1VQB	5	25	7	0	0	0	0	0	0	0	0	0	0	0	0	0	0	0	0	-1	0	0	1	2	0	0	0	0	0	1	2	1	0	2	1	0	1	2	2	1	0	2	2
1VQB	3.1	25	7	0	0	0	0	-1	0	0	0	0	0	0	0	0	0	0	0	0	0	0	1	0	0	0	1	0	0	1	2	1	1	2	1	1	2	0	3	1	0	1	2
1VQB	3.3	25	7	0	0	0	0	-1	0	0	0	0	0	0	0	0	0	0	0	0	0	0	1	0	0	0	1	0	0	1	2	1	1	2	1	1	2	0	3	1	0	1	2
1VQB	5	25	7	0	0	0	0	0	0	0	0	0	0	0	0	0	0	-1	0	0	0	0	1	0	0	0	1	0	0	1	2	1	1	2	1	1	2	0	3	1	0	1	2
1VQB	5.1	25	7	0	0	0	0	0	0	0	0	0	0	0	0	0	0	-1	0	0	0	0	1	0	0	0	1	0	0	1	2	1	1	2	1	1	2	0	3	1	0	1	2
1VQB	3.5	25	7	0	0	0	0	0	0	0	0	0	0	0	0	0	0	0	0	-1	0	0	1	0	0	0	1	0	0	1	2	1	1	2	1	1	2	0	3	1	0	1	2
1VQB	0.4	25	7	0	-1	0	0	0	0	0	0	0	0	0	0	0	0	0	0	0	0	1	0	0	1	1	0	1	1	2	2	0	0	2	1	0	0	1	3	0	0	2	2
1VQB	0.4	25	7	-1	0	0	0	0	0	0	0	0	0	0	0	0	0	0	0	0	0	1	0	0	0	1	2	1	1	0	1	0	1	4	1	0	0	1	0	1	0	2	3
1VQB	0.6	25	7	0	0	0	0	0	0	0	0	0	0	0	0	0	-1	0	0	0	0	1	0	0	0	1	2	1	1	0	1	0	1	4	1	0	0	1	0	1	0	2	3
1YCC	0.7	25	6	0	0	0	0	0	0	0	0	0	0	0	0	0	1	0	0	0	0	-1	0	1	1	0	1	0	1	0	3	0	1	1	5	1	1	1	0	1	0	1	0
1YCC	0.4	25	4.5	0	0	0	0	0	0	0	0	0	-1	0	1	0	0	0	0	0	0	0	0	1	0	1	0	0	1	0	1	0	1	1	2	2	1	2	1	2	0	2	0
1YCC	-0.1	25	4.5	0	0	0	0	0	0	0	0	0	0	0	1	0	0	0	0	0	0	0	-1	1	0	1	0	0	1	0	1	0	1	1	2	2	1	2	1	2	0	2	0
1YCC	1.6	25	4.5	0	0	0	0	0	0	0	0	0	0	0	1	0	0	0	0	0	-1	0	0	1	0	1	0	0	1	0	1	0	1	1	2	2	1	2	1	2	0	2	0
1YCC	2.8	25	6	-1	0	0	0	0	0	0	0	0	0	1	0	0	0	0	0	0	0	0	0	1	1	1	2	0	1	0	3	0	0	2	4	1	1	1	0	1	0	0	0
1YCC	-0.63	26.85	4.6	-1	0	1	0	0	0	0	0	0	0	0	0	0	0	0	0	0	0	0	0	2	0	2	2	0	2	0	1	0	1	1	2	0	0	0	1	1	1	2	1
1YCC	1.27	26.85	4.6	0	0	1	0	0	0	0	0	-1	0	0	0	0	0	0	0	0	0	0	0	2	0	2	2	0	2	0	1	0	1	1	2	0	0	0	1	1	1	2	1
1YCC	-2.62	26.85	3.5	0	0	1	0	0	0	0	0	0	-1	0	0	0	0	0	0	0	0	0	0	2	0	2	2	0	2	0	1	0	1	1	2	0	0	0	1	1	1	2	1
1YCC	-3.03	26.85	4	0	0	1	0	0	0	0	0	0	-1	0	0	0	0	0	0	0	0	0	0	2	0	2	2	0	2	0	1	0	1	1	2	0	0	0	1	1	1	2	1
1YCC	-3.14	26.85	4.6	0	0	1	0	0	0	0	0	0	-1	0	0	0	0	0	0	0	0	0	0	2	0	2	2	0	2	0	1	0	1	1	2	0	0	0	1	1	1	2	1
1YCC	-2.02	26.85	5	0	0	1	0	0	0	0	0	0	-1	0	0	0	0	0	0	0	0	0	0	2	0	2	2	0	2	0	1	0	1	1	2	0	0	0	1	1	1	2	1
1YCC	-3.14	37	4.6	0	0	1	0	0	0	0	0	0	-1	0	0	0	0	0	0	0	0	0	0	2	0	2	2	0	2	0	1	0	1	1	2	0	0	0	1	1	1	2	1
1YCC	-4.3	46.5	6	0	0	1	0	0	0	0	0	0	-1	0	0	0	0	0	0	0	0	0	0	2	0	2	2	0	2	0	1	0	1	1	2	0	0	0	1	1	1	2	1
1YCC	-2.56	26.85	4.6	0	0	1	0	0	0	0	0	0	0	-1	0	0	0	0	0	0	0	0	0	2	0	2	2	0	2	0	1	0	1	1	2	0	0	0	1	1	1	2	1
1YCC	-2.91	26.85	4	0	0	1	0	0	0	0	0	0	0	0	0	-1	0	0	0	0	0	0	0	2	0	2	2	0	2	0	1	0	1	1	2	0	0	0	1	1	1	2	1
1YCC	-2.25	26.85	4.6	0	0	1	0	0	0	0	0	0	0	0	0	-1	0	0	0	0	0	0	0	2	0	2	2	0	2	0	1	0	1	1	2	0	0	0	1	1	1	2	1
1YCC	0.08	26.85	4.6	0	0	1	0	0	0	-1	0	0	0	0	0	0	0	0	0	0	0	0	0	2	0	2	2	0	2	0	1	0	1	1	2	0	0	0	1	1	1	2	1
1YCC	-0.74	26.85	4	0	0	1	0	0	0	0	0	0	0	0	0	0	0	0	-1	0	0	0	0	2	0	2	2	0	2	0	1	0	1	1	2	0	0	0	1	1	1	2	1
1YCC	0.05	26.85	4.6	0	0	1	0	0	0	0	0	0	0	0	0	0	0	0	-1	0	0	0	0	2	0	2	2	0	2	0	1	0	1	1	2	0	0	0	1	1	1	2	1
1YCC	1.29	26.85	5	0	0	1	0	0	0	0	0	0	0	0	0	0	0	0	-1	0	0	0	0	2	0	2	2	0	2	0	1	0	1	1	2	0	0	0	1	1	1	2	1
1YCC	-0.98	26.85	3.5	0	0	1	0	0	0	0	0	0	0	0	0	0	0	0	0	-1	0	0	0	2	0	2	2	0	2	0	1	0	1	1	2	0	0	0	1	1	1	2	1
1YCC	-1.01	26.85	4	0	0	1	0	0	0	0	0	0	0	0	0	0	0	0	0	-1	0	0	0	2	0	2	2	0	2	0	1	0	1	1	2	0	0	0	1	1	1	2	1
1YCC	-0.59	26.85	4.6	0	0	1	0	0	0	0	0	0	0	0	0	0	0	0	0	-1	0	0	0	2	0	2	2	0	2	0	1	0	1	1	2	0	0	0	1	1	1	2	1
1YCC	0.53	26.85	5	0	0	1	0	0	0	0	0	0	0	0	0	0	0	0	0	-1	0	0	0	2	0	2	2	0	2	0	1	0	1	1	2	0	0	0	1	1	1	2	1
1YCC	-2.44	26.85	4	0	0	1	0	0	0	0	0	0	0	0	0	0	0	0	0	0	0	0	-1	2	0	2	2	0	2	0	1	0	1	1	2	0	0	0	1	1	1	2	1
1YCC	-1.67	26.85	4.6	0	0	1	0	0	0	0	0	0	0	0	0	0	0	0	0	0	0	0	-1	2	0	2	2	0	2	0	1	0	1	1	2	0	0	0	1	1	1	2	1
1YCC	0.78	25	4.6	0	0	0	0	0	0	0	-1	0	0	0	0	0	0	1	0	0	0	0	0	1	0	1	0	0	0	0	3	0	1	2	2	1	1	2	0	2	0	2	0
1YCC	3.44	25	4.6	0	0	0	0	0	0	0	0	0	0	-1	0	0	0	1	0	0	0	0	0	1	0	1	0	0	0	0	3	0	1	2	2	1	1	2	0	2	0	2	0
1YCC	0.97	25	4.6	0	-1	0	0	0	0	0	0	0	0	0	0	0	0	1	0	0	0	0	0	1	0	1	0	0	0	0	3	0	1	2	2	1	1	2	0	2	0	2	0
1YCC	1.89	25	4.6	0	0	0	0	0	0	0	0	0	0	0	0	0	0	1	-1	0	0	0	0	1	0	1	0	0	0	0	3	0	1	2	2	1	1	2	0	2	0	2	0
1YCC	1.07	25	4.6	0	0	0	0	0	0	0	0	0	0	0	0	0	0	1	0	0	0	0	-1	1	0	1	0	0	0	0	3	0	1	2	2	1	1	2	0	2	0	2	0
1YCC	2.38	25	4.6	0	0	0	0	0	0	0	0	0	0	0	0	0	0	1	0	0	-1	0	0	1	0	1	0	0	0	0	3	0	1	2	2	1	1	2	0	2	0	2	0
1YCC	2.07	25	4.6	0	0	0	0	0	0	0	0	0	0	0	0	0	0	1	0	0	0	-1	0	1	0	1	0	0	0	0	3	0	1	2	2	1	1	2	0	2	0	2	0
1YCC	-2.9	46.5	6	-1	0	0	0	1	0	0	0	0	0	0	0	0	0	0	0	0	0	0	0	1	0	0	1	1	1	0	0	0	1	2	2	0	0	0	0	1	0	1	0
1YCC	-2.8	46.5	6	0	0	0	0	1	0	0	0	0	0	0	0	0	0	0	-1	0	0	0	0	1	0	0	1	1	1	0	0	0	1	2	2	0	0	0	0	1	0	1	0
1YCC	-0.5	51.4	4.7	0	0	0	0	1	0	0	0	0	0	0	0	0	0	0	0	-1	0	0	0	1	0	0	1	1	1	0	0	0	1	2	2	0	0	0	0	1	0	1	0
1YCC	-5.3	51.4	4.7	0	0	0	0	1	0	0	0	0	0	0	0	0	0	0	0	-1	0	0	0	1	0	0	1	1	1	0	0	0	1	2	2	0	0	0	0	1	0	1	0
1YCC	-0.8	57.1	6	0	0	0	0	1	0	0	0	0	0	0	0	0	0	0	0	-1	0	0	0	1	0	0	1	1	1	0	0	0	1	2	2	0	0	0	0	1	0	1	0
1YCC	-5.7	57.1	6	0	0	0	0	1	0	0	0	0	0	0	0	0	0	0	0	-1	0	0	0	1	0	0	1	1	1	0	0	0	1	2	2	0	0	0	0	1	0	1	0
2ABD	1.81	5	5.3	1	0	0	0	0	0	0	-1	0	0	0	0	0	0	0	0	0	0	0	0	3	0	0	1	0	3	1	0	1	0	1	4	0	1	0	1	1	0	0	1
2ABD	2.52	5	5.3	-1	0	0	0	0	0	0	0	0	0	0	0	0	1	0	0	0	0	0	0	3	0	0	1	0	3	1	0	1	0	0	2	0	1	0	1	0	0	0	1
2ABD	1.57	5	5.3	1	0	0	0	0	0	0	-1	0	0	0	0	0	0	0	0	0	0	0	0	1	1	1	1	0	1	1	1	1	2	1	1	0	1	0	1	2	0	2	1
2ABD	-0.42	5	5.3	-1	0	0	1	0	0	0	0	0	0	0	0	0	0	0	0	0	0	0	0	1	0	0	1	0	2	0	0	2	1	2	3	1	1	1	1	1	0	1	1
2ABD	0.56	5	5.3	0	0	0	1	0	0	0	0	-1	0	0	0	0	0	0	0	0	0	0	0	1	0	0	1	0	2	0	0	2	1	2	3	1	1	1	1	1	0	1	1
2ABD	0.36	5	5.3	-1	0	0	0	0	1	0	0	0	0	0	0	0	0	0	0	0	0	0	0	2	0	1	2	0	2	0	1	0	1	1	4	1	0	0	1	1	1	1	0
2ABD	1.02	5	5.3	-1	0	0	0	0	0	0	0	0	0	0	1	0	0	0	0	0	0	0	0	1	0	1	1	0	1	1	1	1	2	1	1	1	1	0	1	2	0	2	1
2ABD	1.68	5	5.3	0	0	0	0	0	-1	0	0	0	0	0	1	0	0	0	0	0	0	0	0	1	0	1	1	0	1	1	1	1	2	1	1	1	1	0	1	2	0	2	1
2ABD	1.83	5	5.3	0	-1	0	0	0	0	0	0	0	0	0	1	0	0	0	0	0	0	0	0	1	0	1	1	0	1	1	1	1	2	1	1	1	1	0	1	2	0	2	1
2ABD	-0.18	5	5.3	0	0	0	0	0	0	0	0	0	0	0	1	-1	0	0	0	0	0	0	0	2	1	1	2	0	1	0	2	0	0	2	3	1	1	1	0	0	2	0	0
2ABD	0.86	5	5.3	-1	0	0	0	0	0	0	0	0	0	0	1	0	0	0	0	0	0	0	0	2	0	1	2	0	1	0	3	0	0	2	4	1	1	0	0	0	2	0	0
2ABD	-0.27	5	5.3	0	0	0	0	0	0	0	0	0	0	0	1	-1	0	0	0	0	0	0	0	2	0	1	2	0	1	0	3	0	0	2	4	1	1	0	0	0	2	0	0
2ABD	3.1	5	5.3	-1	0	0	0	0	0	0	0	0	0	1	0	0	0	0	0	0	0	0	0	3	0	0	2	0	4	0	0	1	0	1	4	1	0	1	0	1	0	0	1
2ABD	1.02	5	5.3	-1	0	0	0	0	0	0	0	0	0	1	0	0	0	0	0	0	0	0	0	2	0	0	1	0	2	1	0	1	1	1	3	1	1	1	1	1	0	2	0
2ABD	3.7	5	5.3	-1	0	0	0	0	0	0	0	0	0	1	0	0	0	0	0	0	0	0	0	1	0	0	1	0	2	0	1	0	2	1	5	0	0	0	0	0	0	2	1
2ABD	1.07	5	5.3	-1	0	0	0	0	0	0	0	0	0	0	0	0	0	1	0	0	0	0	0	1	0	0	1	0	4	0	0	1	1	2	3	1	1	1	0	1	0	1	1
2ABD	1.4	5	5.3	-1	0	0	0	0	0	0	0	0	0	0	0	0	0	1	0	0	0	0	0	1	1	1	2	0	1	0	3	0	1	1	2	1	1	1	0	2	0	0	1
2ABD	3.66	5	5.3	-1	0	0	0	0	0	1	0	0	0	0	0	0	0	0	0	0	0	0	0	1	0	1	1	0	1	1	1	1	2	1	1	1	1	0	1	2	0	2	1
2ABD	1.09	5	5.3	-1	0	0	0	0	0	0	0	0	0	0	0	0	0	0	0	1	0	0	0	1	1	1	1	0	1	1	1	1	2	0	1	0	1	1	1	2	0	2	1
2ABD	1.69	5	5.3	-1	0	0	0	0	0	0	0	0	0	0	0	0	0	0	0	0	0	0	1	4	0	0	2	0	3	0	0	1	0	1	4	0	1	1	0	1	0	0	1
2ABD	1.14	5	5.3	-1	0	0	0	0	0	0	0	0	0	0	0	0	0	0	0	0	0	0	1	2	0	0	2	0	2	0	1	0	2	1	5	1	0	0	0	0	0	2	1
2ABD	2.47	5	5.3	-1	0	0	0	0	0	0	0	0	0	0	0	0	0	0	0	0	0	1	0	2	0	0	1	0	2	1	1	1	1	1	1	1	1	1	1	1	0	2	1
2ABD	1.06	5	5.3	0	0	0	0	0	0	0	0	0	0	0	0	0	-1	0	0	0	0	1	0	2	0	0	1	0	2	1	1	1	1	1	1	1	1	1	1	1	0	2	1
2ABD	2.23	5	5.3	0	0	-1	0	0	0	0	0	0	0	0	0	0	0	0	0	0	0	1	0	2	0	0	1	0	2	1	1	1	1	1	1	1	1	1	1	1	0	2	1
2ABD	1.52	5	5.3	0	0	-1	0	0	0	0	0	0	0	0	0	0	0	0	0	0	0	1	0	1	0	1	1	0	2	1	1	1	2	1	1	1	1	0	1	1	0	2	1
2ABD	4.83	5	5.3	-1	0	0	0	0	0	0	0	0	0	0	0	0	0	0	0	0	0	1	0	2	0	0	2	0	3	0	0	0	1	1	5	1	0	0	1	1	0	1	1
2ABD	-0.27	5	5.3	0	0	0	0	0	0	0	0	0	0	0	0	0	-1	0	0	0	0	1	0	2	0	0	2	0	3	0	0	0	1	1	5	1	0	0	1	1	0	1	1
2AFG	-0.69	40.05	6.6	0	0	0	0	0	0	0	0	0	0	1	0	0	0	-1	0	0	0	0	0	1	2	0	2	0	2	3	1	1	1	2	0	0	0	0	3	0	0	0	1
2AFG	1.46	40.05	6.6	0	0	0	0	0	0	0	0	0	0	1	0	0	0	0	0	0	0	0	-1	1	0	1	2	0	2	1	2	0	0	3	0	1	0	1	1	2	0	2	0
2AFG	0.57	40.05	6.6	0	0	0	0	0	0	0	0	0	0	-1	0	0	0	0	0	0	0	0	1	1	0	2	0	1	1	0	2	1	0	1	6	0	1	0	1	0	1	0	1
2AKY	1.2	25	7.5	0	0	0	0	0	0	0	0	0	-1	0	0	0	0	0	0	0	0	0	1	1	1	0	0	0	1	0	3	0	2	1	1	1	0	2	3	0	0	0	1
2AKY	2.15	25	7.5	0	0	0	0	0	0	0	0	-1	0	0	0	0	0	0	0	1	0	0	0	1	0	4	1	1	1	0	1	0	1	1	2	2	1	1	0	1	0	0	1
2AKY	1.91	25	7.5	0	0	0	0	0	0	0	0	0	1	0	0	0	-1	0	0	0	0	0	0	2	0	2	1	0	0	1	1	0	1	2	2	0	0	2	0	1	1	0	1
2AKY	2.15	25	7.5	0	0	1	-1	0	0	0	0	0	0	0	0	0	0	0	0	0	0	0	0	4	2	1	3	0	1	1	0	0	0	3	2	0	0	0	1	0	0	0	1
2CI2	1.09	25	6.25	1	0	0	0	0	0	0	-1	0	0	0	0	0	0	0	0	0	0	0	0	1	0	0	1	0	3	1	1	0	1	2	4	0	0	1	1	0	0	0	3
2CI2	1.88	25	6.3	1	0	0	0	0	0	0	-1	0	0	0	0	0	0	0	0	0	0	0	0	1	1	1	2	0	1	0	1	0	1	2	1	0	1	1	0	0	0	0	3
2CI2	0.96	25	6.25	-1	0	0	1	0	0	0	0	0	0	0	0	0	0	0	0	0	0	0	0	2	0	0	1	0	3	2	0	0	3	2	3	0	0	1	0	0	0	0	2
2CI2	0.8	25	6.25	-1	0	0	1	0	0	0	0	0	0	0	0	0	0	0	0	0	0	0	0	0	3	0	2	0	1	0	0	0	2	2	1	1	1	0	0	2	0	1	3
2CI2	3.41	25	6.25	-1	0	0	1	0	0	0	0	0	0	0	0	0	0	0	0	0	0	0	0	1	3	1	3	0	1	0	0	0	2	2	1	0	1	1	0	0	0	0	3
2CI2	0.47	25	6.25	-1	0	0	0	0	1	0	0	0	0	0	0	0	0	0	0	0	0	0	0	1	1	1	0	0	4	0	1	1	0	2	2	0	0	1	1	1	1	0	2
2CI2	0.62	25	6.25	0	0	0	0	0	1	-1	0	0	0	0	0	0	0	0	0	0	0	0	0	1	1	1	0	0	4	0	1	1	0	2	2	0	0	1	1	1	1	0	2
2CI2	0.52	25	6.25	0	0	0	-1	0	1	0	0	0	0	0	0	0	0	0	0	0	0	0	0	1	0	0	1	0	3	1	1	0	1	2	3	0	0	1	1	0	1	0	3
2CI2	0.7	25	6.25	0	0	-1	0	0	1	0	0	0	0	0	0	0	0	0	0	0	0	0	0	1	0	0	1	0	3	1	1	0	1	2	3	0	0	1	1	0	1	0	3
2CI2	0.7	46.45	6.3	0	0	-1	0	0	1	0	0	0	0	0	0	0	0	0	0	0	0	0	0	1	0	0	1	0	3	1	1	0	1	2	3	0	0	1	1	0	1	0	3
2CI2	0.29	25	6.25	0	0	0	0	0	1	-1	0	0	0	0	0	0	0	0	0	0	0	0	0	1	0	0	1	0	3	1	1	0	1	2	3	0	0	1	1	0	1	0	3
2CI2	0.74	25	6.25	0	0	0	-1	0	1	0	0	0	0	0	0	0	0	0	0	0	0	0	0	1	0	0	1	0	3	1	1	0	1	2	4	0	0	1	1	0	0	0	3
2CI2	1.07	25	6.25	0	0	-1	0	0	1	0	0	0	0	0	0	0	0	0	0	0	0	0	0	1	0	0	1	0	3	1	1	0	1	2	4	0	0	1	1	0	0	0	3
2CI2	0.47	25	6.25	0	0	0	0	0	1	-1	0	0	0	0	0	0	0	0	0	0	0	0	0	1	0	0	1	0	3	1	1	0	1	2	4	0	0	1	1	0	0	0	3
2CI2	0.32	25	6.25	-1	0	0	0	0	1	0	0	0	0	0	0	0	0	0	0	0	0	0	0	1	0	0	1	0	1	2	1	0	3	2	3	0	0	2	0	0	0	0	3
2CI2	-0.82	74.3	4.15	-1	0	0	0	0	1	0	0	0	0	0	0	0	0	0	0	0	0	0	0	1	0	0	1	0	1	2	1	0	3	2	3	0	0	2	0	0	0	0	3
2CI2	0.7	25	6.25	-1	0	0	0	0	1	0	0	0	0	0	0	0	0	0	0	0	0	0	0	0	3	0	1	0	1	0	1	0	2	2	0	1	1	1	0	2	0	1	3
2CI2	0.68	25	6.3	-1	0	0	0	0	1	0	0	0	0	0	0	0	0	0	0	0	0	0	0	0	3	0	1	0	1	0	1	0	2	2	0	1	1	1	0	2	0	1	3
2CI2	3.84	25	6.25	-1	0	0	0	0	0	0	0	0	0	0	0	0	1	0	0	0	0	0	0	1	3	1	3	0	2	0	0	0	2	2	1	0	1	0	0	0	0	1	2
2CI2	2.11	25	6.25	0	0	0	0	0	0	0	0	0	0	-1	0	0	1	0	0	0	0	0	0	1	3	1	3	0	2	0	0	0	2	2	1	0	1	0	0	0	0	1	2
2CI2	2.11	46.45	6.3	0	0	0	0	0	0	0	0	0	0	-1	0	0	1	0	0	0	0	0	0	1	3	1	3	0	2	0	0	0	2	2	1	0	1	0	0	0	0	1	2
2CI2	2.39	25	6.25	0	0	0	0	0	0	0	0	0	0	0	0	0	1	0	0	0	0	0	-1	1	3	1	3	0	2	0	0	0	2	2	1	0	1	0	0	0	0	1	2
2CI2	1.2	25	3	0	0	0	0	0	0	0	0	0	1	0	0	0	0	0	0	0	0	0	-1	2	0	0	1	0	3	2	0	0	2	1	4	0	0	1	1	0	0	0	2
2CI2	1.16	25	3.5	0	0	0	0	0	0	0	0	0	1	0	0	0	0	0	0	0	0	0	-1	2	0	0	1	0	3	2	0	0	2	1	4	0	0	1	1	0	0	0	2
2CI2	1.3	25	6.25	0	0	0	0	0	0	0	0	0	1	0	0	0	0	0	0	0	0	0	-1	2	0	0	1	0	3	2	0	0	2	1	4	0	0	1	1	0	0	0	2
2CI2	1.27	25	6.3	0	0	0	0	0	0	0	0	0	1	0	0	0	0	0	0	0	0	0	-1	2	0	0	1	0	3	2	0	0	2	1	4	0	0	1	1	0	0	0	2
2CI2	1.3	46.45	6.3	0	0	0	0	0	0	0	0	0	1	0	0	0	0	0	0	0	0	0	-1	2	0	0	1	0	3	2	0	0	2	1	4	0	0	1	1	0	0	0	2
2CI2	3.89	25	3.5	-1	0	0	0	0	0	0	0	0	1	0	0	0	0	0	0	0	0	0	0	1	0	0	1	0	1	2	1	0	4	2	1	0	0	2	0	1	0	0	3
2CI2	3.84	25	6.3	-1	0	0	0	0	0	0	0	0	1	0	0	0	0	0	0	0	0	0	0	1	0	0	1	0	1	2	1	0	4	2	1	0	0	2	0	1	0	0	3
2CI2	0.92	25	3.5	0	0	0	0	0	0	0	0	0	1	0	0	0	0	0	0	0	0	0	-1	1	0	0	1	0	1	2	1	0	4	2	1	0	0	2	0	1	0	0	3
2CI2	1.09	25	6.3	0	0	0	0	0	0	0	0	0	1	0	0	0	0	0	0	0	0	0	-1	1	0	0	1	0	1	2	1	0	4	2	1	0	0	2	0	1	0	0	3
2CI2	1.11	46.45	6.3	0	0	0	0	0	0	0	0	0	1	0	0	0	0	0	0	0	0	0	-1	1	0	0	1	0	1	2	1	0	4	2	1	0	0	2	0	1	0	0	3
2CI2	2.12	25	6.3	-1	0	0	0	0	0	0	0	0	1	0	0	0	0	0	0	0	0	0	0	1	0	0	1	0	1	2	1	0	3	2	1	0	0	2	0	2	0	0	3
2CI2	2.12	46.45	6.3	-1	0	0	0	0	0	0	0	0	1	0	0	0	0	0	0	0	0	0	0	1	0	0	1	0	1	2	1	0	3	2	1	0	0	2	0	2	0	0	3
2CI2	3.52	25	6.3	0	0	0	0	0	0	0	-1	0	1	0	0	0	0	0	0	0	0	0	0	1	0	0	1	0	1	2	1	0	3	2	1	0	0	2	0	2	0	0	3
2CI2	1.34	25	6.3	0	0	0	0	0	0	0	0	0	1	0	0	0	0	0	0	-1	0	0	0	1	0	0	1	0	1	2	1	0	3	2	1	0	0	2	0	2	0	0	3
2CI2	-0.08	25	6.3	0	0	0	0	0	0	0	0	0	1	0	0	0	0	0	0	0	0	0	-1	1	0	0	1	0	1	2	1	0	3	2	1	0	0	2	0	2	0	0	3
2CI2	-0.08	46.45	6.3	0	0	0	0	0	0	0	0	0	1	0	0	0	0	0	0	0	0	0	-1	1	0	0	1	0	1	2	1	0	3	2	1	0	0	2	0	2	0	0	3
2CI2	0.03	25	6.25	-1	0	0	0	0	0	0	0	0	1	0	0	0	0	0	0	0	0	0	0	0	2	0	1	0	1	1	1	0	4	1	0	1	0	1	0	2	0	1	3
2CI2	4.23	25	3	-1	0	0	0	0	0	0	0	0	1	0	0	0	0	0	0	0	0	0	0	1	2	1	2	0	1	0	1	0	1	2	1	0	1	1	0	0	0	0	3
2CI2	4.34	25	3.5	-1	0	0	0	0	0	0	0	0	1	0	0	0	0	0	0	0	0	0	0	1	2	1	2	0	1	0	1	0	1	2	1	0	1	1	0	0	0	0	3
2CI2	4.25	25	6.3	-1	0	0	0	0	0	0	0	0	1	0	0	0	0	0	0	0	0	0	0	1	2	1	2	0	1	0	1	0	1	2	1	0	1	1	0	0	0	0	3
2CI2	-0.09	25	3	0	0	0	0	0	0	0	0	0	1	0	0	0	0	0	0	0	0	0	-1	1	2	1	2	0	1	0	1	0	1	2	1	0	1	1	0	0	0	0	3
2CI2	-0.21	25	6.3	0	0	0	0	0	0	0	0	0	1	0	0	0	0	0	0	0	0	0	-1	1	2	1	2	0	1	0	1	0	1	2	1	0	1	1	0	0	0	0	3
2CI2	-0.19	46.45	6.3	0	0	0	0	0	0	0	0	0	1	0	0	0	0	0	0	0	0	0	-1	1	2	1	2	0	1	0	1	0	1	2	1	0	1	1	0	0	0	0	3
2CI2	0.55	25	6.25	-1	0	0	0	0	0	0	0	0	0	0	1	0	0	0	0	0	0	0	0	1	1	1	1	0	2	0	3	1	0	2	2	0	0	1	0	2	1	0	1
2CI2	0.67	25	6.25	0	0	0	0	0	0	0	0	0	0	0	1	-1	0	0	0	0	0	0	0	1	1	1	1	0	2	0	3	1	0	2	2	0	0	1	0	2	1	0	1
2CI2	-0.42	25	6.25	-1	0	0	0	0	0	0	0	0	0	0	1	0	0	0	0	0	0	0	0	1	0	0	0	0	4	0	1	0	1	1	4	0	0	1	1	1	1	0	3
2CI2	0.49	25	6.25	-1	0	0	0	0	0	0	0	0	0	0	1	0	0	0	0	0	0	0	0	1	0	0	1	0	3	1	1	0	1	2	4	0	0	1	1	0	0	0	3
2CI2	0.49	46.45	6.3	-1	0	0	0	0	0	0	0	0	0	0	1	0	0	0	0	0	0	0	0	1	0	0	1	0	3	1	1	0	1	2	4	0	0	1	1	0	0	0	3
2CI2	2.32	25	6.25	0	0	0	0	0	0	0	-1	0	0	0	1	0	0	0	0	0	0	0	0	1	0	0	1	0	3	1	1	0	1	2	4	0	0	1	1	0	0	0	3
2CI2	-0.21	25	6.25	-1	0	0	0	0	0	0	0	0	0	0	1	0	0	0	0	0	0	0	0	2	0	0	1	0	3	1	1	0	1	1	4	0	0	1	1	0	0	0	3
2CI2	-0.23	46.45	6.3	-1	0	0	0	0	0	0	0	0	0	0	1	0	0	0	0	0	0	0	0	2	0	0	1	0	3	1	1	0	1	1	4	0	0	1	1	0	0	0	3
2CI2	0.99	25	6.25	0	0	0	0	0	0	0	-1	0	0	0	1	0	0	0	0	0	0	0	0	2	0	0	1	0	3	1	1	0	1	1	4	0	0	1	1	0	0	0	3
2CI2	0.97	46.45	6.3	0	0	0	0	0	0	0	-1	0	0	0	1	0	0	0	0	0	0	0	0	2	0	0	1	0	3	1	1	0	1	1	4	0	0	1	1	0	0	0	3
2CI2	0.65	25	6.25	-1	0	0	0	0	0	0	0	0	0	0	1	0	0	0	0	0	0	0	0	2	0	0	1	0	2	2	0	0	3	2	3	0	0	2	0	0	0	0	2
2CI2	0.65	46.45	6.3	-1	0	0	0	0	0	0	0	0	0	0	1	0	0	0	0	0	0	0	0	2	0	0	1	0	2	2	0	0	3	2	3	0	0	2	0	0	0	0	2
2CI2	-0.26	74.3	4.15	-1	0	0	0	0	0	0	0	0	0	0	1	0	0	0	0	0	0	0	0	2	0	0	1	0	2	2	0	0	3	2	3	0	0	2	0	0	0	0	2
2CI2	3.19	25	6.25	0	0	0	0	0	0	0	-1	0	0	0	1	0	0	0	0	0	0	0	0	2	0	0	1	0	2	2	0	0	3	2	3	0	0	2	0	0	0	0	2
2CI2	0	25	6.25	0	0	-1	0	0	0	0	0	0	0	0	1	0	0	0	0	0	0	0	0	1	3	1	3	0	1	0	0	0	2	2	1	0	1	1	0	0	0	0	3
2CI2	2.66	25	3	-1	0	0	0	0	0	0	0	0	0	1	0	0	0	0	0	0	0	0	0	1	0	1	0	0	4	0	1	1	0	2	3	0	0	1	1	1	1	0	2
2CI2	2.64	25	6.3	-1	0	0	0	0	0	0	0	0	0	1	0	0	0	0	0	0	0	0	0	1	0	1	0	0	4	0	1	1	0	2	3	0	0	1	1	1	1	0	2
2CI2	2.68	46.45	6.3	-1	0	0	0	0	0	0	0	0	0	1	0	0	0	0	0	0	0	0	0	1	0	1	0	0	4	0	1	1	0	2	3	0	0	1	1	1	1	0	2
2CI2	1.33	25	6.25	-1	0	0	0	0	0	0	0	0	0	1	0	0	0	0	0	0	0	0	0	2	0	0	1	0	3	2	0	0	3	1	3	0	0	1	1	0	0	0	2
2CI2	1.38	25	6.25	0	0	0	0	0	0	0	-1	0	0	1	0	0	0	0	0	0	0	0	0	2	0	0	1	0	3	2	0	0	3	1	3	0	0	1	1	0	0	0	2
2CI2	2.37	25	6.25	-1	0	0	0	0	0	0	0	0	0	1	0	0	0	0	0	0	0	0	0	1	0	0	1	0	2	1	1	0	3	1	1	1	0	2	0	2	0	0	3
2CI2	2.37	46.45	6.3	-1	0	0	0	0	0	0	0	0	0	1	0	0	0	0	0	0	0	0	0	1	0	0	1	0	2	1	1	0	3	1	1	1	0	2	0	2	0	0	3
2CI2	0.26	25	6.25	0	0	0	0	0	0	0	0	0	-1	1	0	0	0	0	0	0	0	0	0	1	0	0	1	0	2	1	1	0	3	1	1	1	0	2	0	2	0	0	3
2CI2	0.5	25	6.25	0	0	0	0	0	0	0	0	0	0	1	0	0	0	0	0	0	0	0	-1	1	0	0	1	0	2	1	1	0	3	1	1	1	0	2	0	2	0	0	3
2CI2	0.5	46.45	6.3	0	0	0	0	0	0	0	0	0	0	1	0	0	0	0	0	0	0	0	-1	1	0	0	1	0	2	1	1	0	3	1	1	1	0	2	0	2	0	0	3
2CI2	3.74	25	3.5	-1	0	0	0	0	0	0	0	0	0	1	0	0	0	0	0	0	0	0	0	1	3	1	3	0	1	0	0	0	2	2	1	1	1	0	0	0	0	1	2
2CI2	3.82	25	6.3	-1	0	0	0	0	0	0	0	0	0	1	0	0	0	0	0	0	0	0	0	1	3	1	3	0	1	0	0	0	2	2	1	1	1	0	0	0	0	1	2
2CI2	0.83	25	6.25	-1	0	1	0	0	0	0	0	0	0	0	0	0	0	0	0	0	0	0	0	1	2	1	2	0	1	0	1	0	1	2	1	0	1	1	0	0	0	0	4
2CI2	1.21	25	6.25	0	0	1	-1	0	0	0	0	0	0	0	0	0	0	0	0	0	0	0	0	1	2	1	2	0	1	0	1	0	1	2	1	0	1	1	0	0	0	0	4
2CI2	1.57	25	6.25	-1	0	0	0	0	0	0	0	0	0	0	0	0	0	1	0	0	0	0	0	0	1	1	1	0	4	0	1	1	0	2	2	0	0	1	1	1	1	0	2
2CI2	1.76	25	6.25	-1	0	0	0	0	0	0	0	0	0	0	0	0	0	1	0	0	0	0	0	2	0	0	1	0	1	2	0	0	3	2	3	0	0	2	0	0	0	0	3
2CI2	-1.82	74.3	4.15	-1	0	0	0	0	0	0	0	0	0	0	0	0	0	1	0	0	0	0	0	2	0	0	1	0	1	2	0	0	3	2	3	0	0	2	0	0	0	0	3
2CI2	0.17	25	6.25	-1	0	0	0	0	0	0	0	0	0	0	0	0	0	1	0	0	0	0	0	1	0	0	0	0	2	1	1	0	3	1	1	1	0	2	0	2	0	1	3
2CI2	3.34	25	6.25	-1	0	0	0	0	0	0	0	0	0	0	0	0	0	1	0	0	0	0	0	1	1	1	2	0	1	0	1	0	1	1	1	0	0	1	0	0	0	0	2
2CI2	0.02	25	6.25	-1	0	0	0	0	0	1	0	0	0	0	0	0	0	0	0	0	0	0	0	2	0	0	1	0	3	2	0	0	3	1	3	0	0	1	0	0	0	0	3
2CI2	0.6	25	6.25	0	0	0	0	0	0	1	-1	0	0	0	0	0	0	0	0	0	0	0	0	2	0	0	1	0	3	2	0	0	3	1	3	0	0	1	0	0	0	0	3
2CI2	0.58	25	6.25	-1	1	0	0	0	0	0	0	0	0	0	0	0	0	0	0	0	0	0	0	0	3	0	2	0	1	0	1	0	2	1	0	1	1	0	0	2	0	1	4
2CI2	-1	25	3	-1	0	0	0	0	0	0	0	0	0	0	0	0	0	0	1	0	0	0	0	1	0	0	0	0	4	0	1	0	1	2	3	0	0	1	1	1	1	0	3
2CI2	0.89	25	6.25	-1	0	0	0	0	0	0	0	0	0	0	0	0	0	0	1	0	0	0	0	1	0	0	0	0	4	0	1	0	1	2	3	0	0	1	1	1	1	0	3
2CI2	0.89	46.45	6.3	-1	0	0	0	0	0	0	0	0	0	0	0	0	0	0	1	0	0	0	0	1	0	0	0	0	4	0	1	0	1	2	3	0	0	1	1	1	1	0	3
2CI2	-0.84	25	3.5	0	0	0	0	0	0	0	-1	0	0	0	0	0	0	0	1	0	0	0	0	1	0	0	0	0	4	0	1	0	1	2	3	0	0	1	1	1	1	0	3
2CI2	0.8	25	6.25	0	0	0	0	0	0	0	-1	0	0	0	0	0	0	0	1	0	0	0	0	1	0	0	0	0	4	0	1	0	1	2	3	0	0	1	1	1	1	0	3
2CI2	0.85	25	6.3	-1	0	0	0	0	0	0	0	0	0	0	0	0	0	0	0	1	0	0	0	1	1	1	1	0	2	0	3	1	0	2	2	0	0	1	1	1	1	0	1
2CI2	0.85	46.45	6.3	-1	0	0	0	0	0	0	0	0	0	0	0	0	0	0	0	1	0	0	0	1	1	1	1	0	2	0	3	1	0	2	2	0	0	1	1	1	1	0	1
2CI2	1.16	25	6.3	0	0	0	0	0	0	0	-1	0	0	0	0	0	0	0	0	1	0	0	0	1	1	1	1	0	2	0	3	1	0	2	2	0	0	1	1	1	1	0	1
2CI2	0.32	25	6.3	0	0	0	0	0	0	0	0	0	0	0	0	0	0	0	0	1	0	0	-1	1	1	1	1	0	2	0	3	1	0	2	2	0	0	1	1	1	1	0	1
2CI2	-0.23	25	6.25	-1	0	0	0	0	0	0	0	0	0	0	0	0	0	0	0	1	0	0	0	1	1	0	1	0	1	1	1	0	4	1	0	1	0	1	0	2	0	1	3
2CI2	0.02	25	6.25	0	0	0	0	0	0	0	0	0	0	0	0	0	0	0	-1	1	0	0	0	1	1	0	1	0	1	1	1	0	4	1	0	1	0	1	0	2	0	1	3
2CI2	0.76	25	6.25	0	0	0	0	0	0	0	0	0	0	0	0	0	0	0	0	1	0	0	-1	1	1	0	1	0	1	1	1	0	4	1	0	1	0	1	0	2	0	1	3
2CI2	0.69	25	6.3	-1	0	0	0	0	0	0	0	0	0	0	0	0	0	0	0	1	0	0	0	0	3	0	1	0	1	0	1	0	3	1	0	1	0	1	0	2	0	1	4
2CI2	-0.04	25	6.3	0	0	0	-1	0	0	0	0	0	0	0	0	0	0	0	0	1	0	0	0	0	3	0	1	0	1	0	1	0	3	1	0	1	0	1	0	2	0	1	4
2CI2	0.46	25	3	-1	0	0	0	0	0	0	0	0	0	0	0	0	0	0	0	0	0	0	1	2	0	0	1	0	3	2	1	0	1	1	4	0	0	1	1	0	0	0	2
2CI2	0.49	25	6.25	-1	0	0	0	0	0	0	0	0	0	0	0	0	0	0	0	0	0	0	1	2	0	0	1	0	3	2	1	0	1	1	4	0	0	1	1	0	0	0	2
2CI2	0.46	25	6.3	-1	0	0	0	0	0	0	0	0	0	0	0	0	0	0	0	0	0	0	1	2	0	0	1	0	3	2	1	0	1	1	4	0	0	1	1	0	0	0	2
2CI2	0.48	46.45	6.3	-1	0	0	0	0	0	0	0	0	0	0	0	0	0	0	0	0	0	0	1	2	0	0	1	0	3	2	1	0	1	1	4	0	0	1	1	0	0	0	2
2CI2	0.64	25	6.3	-1	0	0	0	0	0	0	0	0	0	0	0	0	0	0	0	0	0	0	1	1	1	0	0	0	2	1	1	0	3	1	0	1	0	2	0	2	0	1	3
2CI2	0.63	46.45	6.3	-1	0	0	0	0	0	0	0	0	0	0	0	0	0	0	0	0	0	0	1	1	1	0	0	0	2	1	1	0	3	1	0	1	0	2	0	2	0	1	3
2CI2	2.43	25	6.3	0	0	0	0	0	0	0	-1	0	0	0	0	0	0	0	0	0	0	0	1	1	1	0	0	0	2	1	1	0	3	1	0	1	0	2	0	2	0	1	3
2CI2	1.03	25	6.3	0	0	0	0	0	0	0	0	0	0	0	0	0	0	0	0	-1	0	0	1	1	1	0	0	0	2	1	1	0	3	1	0	1	0	2	0	2	0	1	3
2CI2	1.03	46.45	6.3	0	0	0	0	0	0	0	0	0	0	0	0	0	0	0	0	-1	0	0	1	1	1	0	0	0	2	1	1	0	3	1	0	1	0	2	0	2	0	1	3
2CI2	1.47	25	6.25	-1	0	0	0	0	0	0	0	0	0	0	0	0	0	0	0	0	0	0	1	0	2	0	1	0	1	0	1	0	4	1	0	1	0	1	0	2	0	1	4
2CI2	4.91	25	3.5	-1	0	0	0	0	0	0	0	0	0	0	0	0	0	0	0	0	0	0	1	0	3	1	3	0	1	0	0	0	1	2	1	1	1	0	0	1	0	1	3
2CI2	4.88	25	6.3	-1	0	0	0	0	0	0	0	0	0	0	0	0	0	0	0	0	0	0	1	0	3	1	3	0	1	0	0	0	1	2	1	1	1	0	0	1	0	1	3
2CI2	2.17	25	3	-1	0	0	0	0	0	0	0	0	0	0	0	0	0	0	0	0	0	0	1	1	3	1	3	0	1	0	0	0	2	2	1	0	1	0	0	0	0	1	3
2CI2	1.95	25	6.3	-1	0	0	0	0	0	0	0	0	0	0	0	0	0	0	0	0	0	0	1	1	3	1	3	0	1	0	0	0	2	2	1	0	1	0	0	0	0	1	3
2CI2	1.95	46.45	6.3	-1	0	0	0	0	0	0	0	0	0	0	0	0	0	0	0	0	0	0	1	1	3	1	3	0	1	0	0	0	2	2	1	0	1	0	0	0	0	1	3
2CI2	1.51	25	6.3	-1	0	0	0	0	0	0	0	0	0	0	0	0	0	0	0	0	0	0	1	1	1	1	2	0	1	0	1	0	1	1	1	0	0	1	0	0	0	0	3
2CI2	3.24	25	6.3	0	0	0	0	0	0	0	-1	0	0	0	0	0	0	0	0	0	0	0	1	1	1	1	2	0	1	0	1	0	1	1	1	0	0	1	0	0	0	0	3
2CI2	0.38	25	6.3	0	0	0	0	0	0	0	0	0	0	0	0	0	0	0	0	-1	0	0	1	1	1	1	2	0	1	0	1	0	1	1	1	0	0	1	0	0	0	0	3
2CI2	1.45	25	6.3	-1	0	0	0	0	0	0	0	0	0	0	0	0	0	0	0	0	0	0	1	1	1	1	1	0	1	0	1	0	1	1	0	0	0	1	0	0	0	0	2
2CI2	3.5	25	6.3	0	0	0	0	0	0	0	-1	0	0	0	0	0	0	0	0	0	0	0	1	1	1	1	1	0	1	0	1	0	1	1	0	0	0	1	0	0	0	0	2
2CI2	1.15	25	6.3	0	0	0	0	0	0	0	0	0	0	0	0	0	0	0	0	-1	0	0	1	1	1	1	1	0	1	0	1	0	1	1	0	0	0	1	0	0	0	0	2
2HPR	-0.8	25	7	-1	0	0	0	0	0	0	1	0	0	0	0	0	0	0	0	0	0	0	0	1	0	1	0	0	0	0	3	0	2	2	3	1	0	0	2	1	0	0	3
2HPR	-1.4	25	7	0	0	0	0	0	-1	0	1	0	0	0	0	0	0	0	0	0	0	0	0	1	0	1	0	0	0	0	3	0	2	2	3	1	0	0	2	1	0	0	3
2HPR	1	25	7	0	0	0	0	0	0	0	1	0	0	0	-1	0	0	0	0	0	0	0	0	1	0	1	0	0	0	0	3	0	2	2	3	1	0	0	2	1	0	0	3
2LZM	1.1	41.9	2	-1	0	0	0	0	0	0	0	0	1	0	0	0	0	0	0	0	0	0	0	0	1	1	1	0	2	0	1	0	2	1	0	2	1	0	0	0	0	0	0
2LZM	0.7	64.7	6.5	-1	0	0	0	0	0	0	0	0	1	0	0	0	0	0	0	0	0	0	0	0	1	1	1	0	2	0	1	0	2	1	0	2	1	0	0	0	0	0	0
2LZM	-1	41.9	2	0	0	0	0	-1	0	0	0	0	1	0	0	0	0	0	0	0	0	0	0	0	1	1	1	0	2	0	1	0	2	1	0	2	1	0	0	0	0	0	0
2LZM	0.4	41.9	2	0	0	0	0	-1	0	0	0	0	1	0	0	0	0	0	0	0	0	0	0	0	1	1	1	0	2	0	1	0	2	1	0	2	1	0	0	0	0	0	0
2LZM	-1.2	64.7	6.5	0	0	0	0	-1	0	0	0	0	1	0	0	0	0	0	0	0	0	0	0	0	1	1	1	0	2	0	1	0	2	1	0	2	1	0	0	0	0	0	0
2LZM	1.2	64.7	6.5	0	0	0	0	-1	0	0	0	0	1	0	0	0	0	0	0	0	0	0	0	0	1	1	1	0	2	0	1	0	2	1	0	2	1	0	0	0	0	0	0
2LZM	1.8	41.9	2	0	0	0	-1	0	0	0	0	0	1	0	0	0	0	0	0	0	0	0	0	0	1	1	1	0	2	0	1	0	2	1	0	2	1	0	0	0	0	0	0
2LZM	3.2	64.7	6.5	0	0	0	-1	0	0	0	0	0	1	0	0	0	0	0	0	0	0	0	0	0	1	1	1	0	2	0	1	0	2	1	0	2	1	0	0	0	0	0	0
2LZM	1.77	38.75	2	0	0	0	0	0	-1	0	0	0	1	0	0	0	0	0	0	0	0	0	0	0	1	1	1	0	2	0	1	0	2	1	0	2	1	0	0	0	0	0	0
2LZM	1.1	41.9	2	0	0	0	0	0	-1	0	0	0	1	0	0	0	0	0	0	0	0	0	0	0	1	1	1	0	2	0	1	0	2	1	0	2	1	0	0	0	0	0	0
2LZM	1.71	46.16	2.5	0	0	0	0	0	-1	0	0	0	1	0	0	0	0	0	0	0	0	0	0	0	1	1	1	0	2	0	1	0	2	1	0	2	1	0	0	0	0	0	0
2LZM	1.53	53.56	3	0	0	0	0	0	-1	0	0	0	1	0	0	0	0	0	0	0	0	0	0	0	1	1	1	0	2	0	1	0	2	1	0	2	1	0	0	0	0	0	0
2LZM	2	64.7	6.5	0	0	0	0	0	-1	0	0	0	1	0	0	0	0	0	0	0	0	0	0	0	1	1	1	0	2	0	1	0	2	1	0	2	1	0	0	0	0	0	0
2LZM	1.49	38.75	2	0	0	0	0	0	0	0	0	0	1	0	0	0	-1	0	0	0	0	0	0	0	1	1	1	0	2	0	1	0	2	1	0	2	1	0	0	0	0	0	0
2LZM	1	41.9	2	0	0	0	0	0	0	0	0	0	1	0	0	0	-1	0	0	0	0	0	0	0	1	1	1	0	2	0	1	0	2	1	0	2	1	0	0	0	0	0	0
2LZM	1.09	46.16	2.5	0	0	0	0	0	0	0	0	0	1	0	0	0	-1	0	0	0	0	0	0	0	1	1	1	0	2	0	1	0	2	1	0	2	1	0	0	0	0	0	0
2LZM	0.53	53.56	3	0	0	0	0	0	0	0	0	0	1	0	0	0	-1	0	0	0	0	0	0	0	1	1	1	0	2	0	1	0	2	1	0	2	1	0	0	0	0	0	0
2LZM	1.1	64.7	6.5	0	0	0	0	0	0	0	0	0	1	0	0	0	-1	0	0	0	0	0	0	0	1	1	1	0	2	0	1	0	2	1	0	2	1	0	0	0	0	0	0
2LZM	1.8	41.9	2	0	0	0	0	0	0	0	-1	0	1	0	0	0	0	0	0	0	0	0	0	0	1	1	1	0	2	0	1	0	2	1	0	2	1	0	0	0	0	0	0
2LZM	2.1	64.7	6.5	0	0	0	0	0	0	0	-1	0	1	0	0	0	0	0	0	0	0	0	0	0	1	1	1	0	2	0	1	0	2	1	0	2	1	0	0	0	0	0	0
2LZM	-0.85	38.75	2	0	0	0	0	0	0	0	0	0	1	-1	0	0	0	0	0	0	0	0	0	0	1	1	1	0	2	0	1	0	2	1	0	2	1	0	0	0	0	0	0
2LZM	-0.9	41.9	2	0	0	0	0	0	0	0	0	0	1	-1	0	0	0	0	0	0	0	0	0	0	1	1	1	0	2	0	1	0	2	1	0	2	1	0	0	0	0	0	0
2LZM	-1.01	46.16	2.5	0	0	0	0	0	0	0	0	0	1	-1	0	0	0	0	0	0	0	0	0	0	1	1	1	0	2	0	1	0	2	1	0	2	1	0	0	0	0	0	0
2LZM	-0.83	53.42	3	0	0	0	0	0	0	0	0	0	1	-1	0	0	0	0	0	0	0	0	0	0	1	1	1	0	2	0	1	0	2	1	0	2	1	0	0	0	0	0	0
2LZM	-1.16	53.56	3	0	0	0	0	0	0	0	0	0	1	-1	0	0	0	0	0	0	0	0	0	0	1	1	1	0	2	0	1	0	2	1	0	2	1	0	0	0	0	0	0
2LZM	-0.4	64.7	6.5	0	0	0	0	0	0	0	0	0	1	-1	0	0	0	0	0	0	0	0	0	0	1	1	1	0	2	0	1	0	2	1	0	2	1	0	0	0	0	0	0
2LZM	-0.7	66.51	5.4	0	0	0	0	0	0	0	0	0	1	-1	0	0	0	0	0	0	0	0	0	0	1	1	1	0	2	0	1	0	2	1	0	2	1	0	0	0	0	0	0
2LZM	0.3	41.9	2	0	0	0	0	0	0	0	0	0	1	0	0	-1	0	0	0	0	0	0	0	0	1	1	1	0	2	0	1	0	2	1	0	2	1	0	0	0	0	0	0
2LZM	0.9	64.7	6.5	0	0	0	0	0	0	0	0	0	1	0	0	-1	0	0	0	0	0	0	0	0	1	1	1	0	2	0	1	0	2	1	0	2	1	0	0	0	0	0	0
2LZM	2.96	38.75	2	0	0	0	0	0	0	0	0	0	1	0	0	0	0	-1	0	0	0	0	0	0	1	1	1	0	2	0	1	0	2	1	0	2	1	0	0	0	0	0	0
2LZM	2.97	46.16	2.5	0	0	0	0	0	0	0	0	0	1	0	0	0	0	-1	0	0	0	0	0	0	1	1	1	0	2	0	1	0	2	1	0	2	1	0	0	0	0	0	0
2LZM	2.53	53.56	3	0	0	0	0	0	0	0	0	0	1	0	0	0	0	-1	0	0	0	0	0	0	1	1	1	0	2	0	1	0	2	1	0	2	1	0	0	0	0	0	0
2LZM	1.9	41.9	2	0	0	0	0	0	0	0	0	0	1	0	0	0	0	0	-1	0	0	0	0	0	1	1	1	0	2	0	1	0	2	1	0	2	1	0	0	0	0	0	0
2LZM	1.7	64.7	6.5	0	0	0	0	0	0	0	0	0	1	0	0	0	0	0	-1	0	0	0	0	0	1	1	1	0	2	0	1	0	2	1	0	2	1	0	0	0	0	0	0
2LZM	2.45	38.75	2	0	0	0	0	0	0	0	0	0	1	0	0	0	0	0	0	-1	0	0	0	0	1	1	1	0	2	0	1	0	2	1	0	2	1	0	0	0	0	0	0
2LZM	1.7	41.9	2	0	0	0	0	0	0	0	0	0	1	0	0	0	0	0	0	-1	0	0	0	0	1	1	1	0	2	0	1	0	2	1	0	2	1	0	0	0	0	0	0
2LZM	2.28	46.16	2.5	0	0	0	0	0	0	0	0	0	1	0	0	0	0	0	0	-1	0	0	0	0	1	1	1	0	2	0	1	0	2	1	0	2	1	0	0	0	0	0	0
2LZM	1.81	53.56	3	0	0	0	0	0	0	0	0	0	1	0	0	0	0	0	0	-1	0	0	0	0	1	1	1	0	2	0	1	0	2	1	0	2	1	0	0	0	0	0	0
2LZM	2.3	64.7	6.5	0	0	0	0	0	0	0	0	0	1	0	0	0	0	0	0	-1	0	0	0	0	1	1	1	0	2	0	1	0	2	1	0	2	1	0	0	0	0	0	0
2LZM	0.6	41.9	2	0	0	0	0	0	0	0	0	0	1	0	0	0	0	0	0	0	0	0	-1	0	1	1	1	0	2	0	1	0	2	1	0	2	1	0	0	0	0	0	0
2LZM	0.4	64.7	6.5	0	0	0	0	0	0	0	0	0	1	0	0	0	0	0	0	0	0	0	-1	0	1	1	1	0	2	0	1	0	2	1	0	2	1	0	0	0	0	0	0
2LZM	2.8	64.7	6.5	0	0	0	0	0	0	0	0	0	1	0	0	0	0	0	0	0	-1	0	0	0	1	1	1	0	2	0	1	0	2	1	0	2	1	0	0	0	0	0	0
2LZM	2.7	41.9	2	0	0	0	0	0	0	0	0	0	1	0	0	0	0	0	0	0	0	-1	0	0	1	1	1	0	2	0	1	0	2	1	0	2	1	0	0	0	0	0	0
2LZM	2.3	64.7	6.5	0	0	0	0	0	0	0	0	0	1	0	0	0	0	0	0	0	0	-1	0	0	1	1	1	0	2	0	1	0	2	1	0	2	1	0	0	0	0	0	0
2LZM	2.6	51.65	3	-1	0	0	0	0	0	0	0	0	0	1	0	0	0	0	0	0	0	0	0	0	2	1	1	0	2	0	1	0	2	3	1	2	1	0	0	0	0	0	0
2LZM	1.9	51.65	3	-1	0	0	0	0	0	0	0	0	0	0	0	1	0	0	0	0	0	0	0	0	2	1	1	0	2	0	1	0	2	3	0	2	1	0	0	0	0	0	0
2LZM	1.38	65.5	6	0	0	0	0	0	0	0	0	0	-1	0	0	1	0	0	0	0	0	0	0	0	2	1	1	0	2	0	1	0	2	3	0	2	1	0	0	0	0	0	0
2LZM	2.8	47	3	0	0	0	0	0	0	0	0	0	0	-1	0	1	0	0	0	0	0	0	0	0	2	1	1	0	2	0	1	0	2	3	0	2	1	0	0	0	0	0	0
2LZM	-0.29	65.15	5.4	1	0	0	-1	0	0	0	0	0	0	0	0	0	0	0	0	0	0	0	0	3	0	1	1	0	1	0	0	0	1	4	3	0	0	1	3	1	0	0	0
2LZM	0.6	51.55	3	1	0	0	0	0	0	0	0	0	0	0	0	0	0	0	-1	0	0	0	0	3	0	1	1	0	1	0	0	0	1	4	3	0	0	1	3	1	0	0	0
2LZM	-0.42	41.47	2.03	1	0	0	0	0	0	0	0	0	0	0	0	0	0	0	0	0	0	0	-1	3	0	1	1	0	1	0	0	0	1	4	3	0	0	1	3	1	0	0	0
2LZM	-0.45	51.1	2.83	1	0	0	0	0	0	0	0	0	0	0	0	0	0	0	0	0	0	0	-1	3	0	1	1	0	1	0	0	0	1	4	3	0	0	1	3	1	0	0	0
2LZM	-0.41	53.42	3	1	0	0	0	0	0	0	0	0	0	0	0	0	0	0	0	0	0	0	-1	3	0	1	1	0	1	0	0	0	1	4	3	0	0	1	3	1	0	0	0
2LZM	-0.3	66.51	5.4	1	0	0	0	0	0	0	0	0	0	0	0	0	0	0	0	0	0	0	-1	3	0	1	1	0	1	0	0	0	1	4	3	0	0	1	3	1	0	0	0
2LZM	3.7	53	5.45	1	0	0	0	0	0	0	0	0	0	0	-1	0	0	0	0	0	0	0	0	3	0	1	1	0	1	0	1	0	1	3	3	0	0	1	3	1	0	0	0
2LZM	2.3	51.55	3	1	0	0	0	0	0	0	0	0	0	0	0	0	0	0	-1	0	0	0	0	3	0	1	1	0	1	0	1	0	1	3	3	0	0	1	3	1	0	0	0
2LZM	0.5	51.55	3	1	0	0	0	0	0	0	0	0	0	0	0	0	0	0	-1	0	0	0	0	3	1	3	1	1	1	0	2	0	2	1	2	0	0	0	1	0	0	0	1
2LZM	0.4	51.55	3	1	0	0	0	0	0	0	0	0	0	0	0	0	0	0	-1	0	0	0	0	3	2	2	2	0	1	1	1	0	1	2	1	0	1	0	0	0	0	0	2
2LZM	5.7	57.5	3.5	1	0	0	0	0	0	0	0	0	0	0	0	0	0	-1	0	0	0	0	0	3	2	2	2	0	0	1	1	0	1	2	2	0	1	0	0	0	0	0	2
2LZM	5	62.2	4	1	0	0	0	0	0	0	0	0	0	0	0	0	0	-1	0	0	0	0	0	3	2	2	2	0	0	1	1	0	1	2	2	0	1	0	0	0	0	0	2
2LZM	4.6	62.9	6.5	1	0	0	0	0	0	0	0	0	0	0	0	0	0	-1	0	0	0	0	0	3	2	2	2	0	0	1	1	0	1	2	2	0	1	0	0	0	0	0	2
2LZM	4.5	65.7	5.5	1	0	0	0	0	0	0	0	0	0	0	0	0	0	-1	0	0	0	0	0	3	2	2	2	0	0	1	1	0	1	2	2	0	1	0	0	0	0	0	2
2LZM	0.07	38.8	2	1	0	0	0	0	0	0	0	0	0	0	0	0	0	-1	0	0	0	0	0	3	2	1	1	0	0	0	1	0	1	3	2	0	0	1	1	0	0	1	2
2LZM	-0.3	41.9	2	1	0	0	0	0	0	0	0	0	0	0	0	0	0	-1	0	0	0	0	0	3	2	1	1	0	0	0	1	0	1	3	2	0	0	1	1	0	0	1	2
2LZM	-0.3	41.9	2	1	0	0	0	0	0	0	0	0	0	0	0	0	0	-1	0	0	0	0	0	3	2	1	1	0	0	0	1	0	1	3	2	0	0	1	1	0	0	1	2
2LZM	-0.51	46.2	2.5	1	0	0	0	0	0	0	0	0	0	0	0	0	0	-1	0	0	0	0	0	3	2	1	1	0	0	0	1	0	1	3	2	0	0	1	1	0	0	1	2
2LZM	-0.45	53.42	3	1	0	0	0	0	0	0	0	0	0	0	0	0	0	-1	0	0	0	0	0	3	2	1	1	0	0	0	1	0	1	3	2	0	0	1	1	0	0	1	2
2LZM	-1.27	53.6	3	1	0	0	0	0	0	0	0	0	0	0	0	0	0	-1	0	0	0	0	0	3	2	1	1	0	0	0	1	0	1	3	2	0	0	1	1	0	0	1	2
2LZM	-0.8	64.7	6.5	1	0	0	0	0	0	0	0	0	0	0	0	0	0	-1	0	0	0	0	0	3	2	1	1	0	0	0	1	0	1	3	2	0	0	1	1	0	0	1	2
2LZM	-0.8	64.7	6.5	1	0	0	0	0	0	0	0	0	0	0	0	0	0	-1	0	0	0	0	0	3	2	1	1	0	0	0	1	0	1	3	2	0	0	1	1	0	0	1	2
2LZM	-0.57	66.51	5.4	1	0	0	0	0	0	0	0	0	0	0	0	0	0	-1	0	0	0	0	0	3	2	1	1	0	0	0	1	0	1	3	2	0	0	1	1	0	0	1	2
2LZM	0.3	51.55	3	1	0	0	0	0	0	0	0	0	0	0	0	0	0	0	-1	0	0	0	0	3	2	1	1	0	0	0	1	0	1	3	2	0	0	1	1	0	0	1	2
2LZM	-0.03	38.8	2	1	0	0	0	0	0	0	0	0	0	0	0	0	0	-1	0	0	0	0	0	2	2	1	2	1	0	0	0	0	1	3	1	1	0	1	1	0	0	1	2
2LZM	-0.1	41.9	2	1	0	0	0	0	0	0	0	0	0	0	0	0	0	-1	0	0	0	0	0	2	2	1	2	1	0	0	0	0	1	3	1	1	0	1	1	0	0	1	2
2LZM	-0.51	46.2	2.5	1	0	0	0	0	0	0	0	0	0	0	0	0	0	-1	0	0	0	0	0	2	2	1	2	1	0	0	0	0	1	3	1	1	0	1	1	0	0	1	2
2LZM	-1.1	53.6	3	1	0	0	0	0	0	0	0	0	0	0	0	0	0	-1	0	0	0	0	0	2	2	1	2	1	0	0	0	0	1	3	1	1	0	1	1	0	0	1	2
2LZM	-0.1	64.7	6.5	1	0	0	0	0	0	0	0	0	0	0	0	0	0	-1	0	0	0	0	0	2	2	1	2	1	0	0	0	0	1	3	1	1	0	1	1	0	0	1	2
2LZM	0.2	51.55	3	1	0	0	0	0	0	0	0	0	0	0	0	0	0	0	-1	0	0	0	0	2	2	1	2	1	0	0	0	0	1	3	1	1	0	1	1	0	0	1	2
2LZM	-0.06	65.15	5.4	1	0	0	0	0	0	0	0	0	0	0	0	0	0	0	0	-1	0	0	0	2	2	1	2	1	0	0	0	0	1	3	1	1	0	1	1	0	0	1	2
2LZM	2.5	51.55	3	1	0	0	0	0	0	0	0	0	0	0	0	0	0	0	-1	0	0	0	0	2	2	1	2	1	0	1	1	0	1	2	0	2	1	0	1	0	0	0	2
2LZM	4.9	40	3	1	0	0	0	0	0	0	0	0	0	0	0	0	0	0	0	0	0	0	-1	2	2	1	2	1	0	1	1	0	1	2	0	2	1	0	1	0	0	0	2
2LZM	-1.36	65.5	6	0	0	0	0	1	0	0	0	0	0	0	0	0	0	0	0	-1	0	0	0	2	1	2	2	1	2	0	2	0	2	1	2	0	0	0	0	1	0	0	1
2LZM	-0.3	70	6.5	0	0	0	0	1	0	0	0	0	0	0	0	0	0	0	0	-1	0	0	0	2	1	2	2	1	2	0	2	0	2	1	2	0	0	0	0	1	0	0	1
2LZM	0.7	70	6.5	0	0	0	0	1	0	0	0	0	0	0	0	0	0	0	0	0	0	0	-1	2	1	2	2	1	2	0	2	0	2	1	2	0	0	0	0	1	0	0	1
2LZM	0.3	65.1	5.4	-1	0	0	1	0	0	0	0	0	0	0	0	0	0	0	0	0	0	0	0	0	1	0	1	0	2	0	3	0	3	2	2	0	0	0	0	2	0	3	0
2LZM	-1.3	65.1	5.4	0	0	-1	1	0	0	0	0	0	0	0	0	0	0	0	0	0	0	0	0	0	1	0	1	0	2	0	3	0	3	2	2	0	0	0	0	2	0	3	0
2LZM	-0.7	65.1	5.4	0	0	0	1	0	0	0	0	0	0	0	0	0	0	0	-1	0	0	0	0	0	1	0	1	0	2	0	3	0	3	2	2	0	0	0	0	2	0	3	0
2LZM	-0.9	65.1	5.4	0	0	0	1	0	0	0	0	0	0	0	0	0	0	0	0	-1	0	0	0	0	1	0	1	0	2	0	3	0	3	2	2	0	0	0	0	2	0	3	0
2LZM	0.28	51.65	3	-1	0	0	1	0	0	0	0	0	0	0	0	0	0	0	0	0	0	0	0	3	1	3	1	1	1	0	2	0	1	2	2	0	0	0	2	0	0	0	0
2LZM	0.95	62.2	6.7	-1	0	0	1	0	0	0	0	0	0	0	0	0	0	0	0	0	0	0	0	3	1	3	1	1	1	0	2	0	1	2	2	0	0	0	2	0	0	0	0
2LZM	2.6	38.5	2	0	0	0	1	0	0	0	0	0	0	0	0	0	0	-1	0	0	0	0	0	3	2	2	2	0	1	1	1	0	1	2	1	0	1	0	0	0	0	0	2
2LZM	2.7	63.4	6.5	0	0	0	1	0	0	0	0	0	0	0	0	0	0	-1	0	0	0	0	0	3	2	2	2	0	1	1	1	0	1	2	1	0	1	0	0	0	0	0	2
2LZM	0.1	39.5	2	0	0	-1	1	0	0	0	0	0	0	0	0	0	0	0	0	0	0	0	0	2	2	1	2	1	0	0	0	0	1	3	2	0	0	1	1	0	0	1	2
2LZM	1.4	62.4	6.7	0	0	-1	1	0	0	0	0	0	0	0	0	0	0	0	0	0	0	0	0	2	2	1	2	1	0	0	0	0	1	3	2	0	0	1	1	0	0	1	2
2LZM	-1.1	66.48	5.4	-1	0	0	0	0	1	0	0	0	0	0	0	0	0	0	0	0	0	0	0	0	2	1	2	0	2	0	1	0	3	3	2	1	1	0	0	0	0	1	0
2LZM	-1.7	66.48	5.4	0	0	0	0	0	1	0	0	0	0	0	0	0	-1	0	0	0	0	0	0	0	2	1	2	0	2	0	1	0	3	3	2	1	1	0	0	0	0	1	0
2LZM	-0.1	65.1	5.4	0	0	0	0	0	1	0	0	-1	0	0	0	0	0	0	0	0	0	0	0	0	2	1	2	0	2	0	1	0	3	3	2	1	1	0	0	0	0	1	0
2LZM	-1.6	66.48	5.4	0	0	0	0	0	1	0	0	0	0	0	0	-1	0	0	0	0	0	0	0	0	2	1	2	0	2	0	1	0	3	3	2	1	1	0	0	0	0	1	0
2LZM	0.1	65.1	5.4	0	0	-1	0	0	1	0	0	0	0	0	0	0	0	0	0	0	0	0	0	0	2	1	2	0	2	0	1	0	3	3	2	1	1	0	0	0	0	1	0
2LZM	-0.57	65.15	5.4	0	0	0	0	0	1	0	0	0	0	0	-1	0	0	0	0	0	0	0	0	0	1	0	1	0	1	0	3	1	3	2	2	0	0	0	0	2	0	3	0
2LZM	-0.55	51.65	3	-1	0	0	0	0	1	0	0	0	0	0	0	0	0	0	0	0	0	0	0	3	1	2	1	1	1	0	1	0	1	2	2	0	0	1	3	0	0	0	0
2LZM	-0.01	62.2	6.7	-1	0	0	0	0	1	0	0	0	0	0	0	0	0	0	0	0	0	0	0	3	1	2	1	1	1	0	1	0	1	2	2	0	0	1	3	0	0	0	0
2LZM	1.9	51.65	3	-1	0	0	0	0	0	0	0	0	0	0	0	0	1	0	0	0	0	0	0	3	1	1	3	0	2	1	0	0	1	1	2	0	1	0	0	1	0	0	2
2LZM	-0.1	66.48	5.4	-1	0	0	0	0	0	0	1	0	0	0	0	0	0	0	0	0	0	0	0	0	0	0	0	0	1	0	3	1	2	3	1	0	0	1	2	3	0	2	0
2LZM	1.5	66.48	5.4	0	0	0	0	0	0	0	1	0	0	0	0	0	-1	0	0	0	0	0	0	0	0	0	0	0	1	0	3	1	2	3	1	0	0	1	2	3	0	2	0
2LZM	0.4	41.9	2	-1	0	0	0	0	0	0	1	0	0	0	0	0	0	0	0	0	0	0	0	3	2	2	2	0	0	1	1	0	1	2	2	0	0	1	0	0	0	0	2
2LZM	0.4	41.9	2	-1	0	0	0	0	0	0	1	0	0	0	0	0	0	0	0	0	0	0	0	3	2	2	2	0	0	1	1	0	1	2	2	0	0	1	0	0	0	0	2
2LZM	-0.4	64.7	6.5	-1	0	0	0	0	0	0	1	0	0	0	0	0	0	0	0	0	0	0	0	3	2	2	2	0	0	1	1	0	1	2	2	0	0	1	0	0	0	0	2
2LZM	-0.4	64.7	6.5	-1	0	0	0	0	0	0	1	0	0	0	0	0	0	0	0	0	0	0	0	3	2	2	2	0	0	1	1	0	1	2	2	0	0	1	0	0	0	0	2
2LZM	4	66	5.5	0	0	-1	0	0	0	0	0	1	0	0	0	0	0	0	0	0	0	0	0	0	0	1	0	0	1	0	3	1	2	3	1	0	0	1	2	2	0	2	0
2LZM	2.7	51.65	3	-1	0	0	0	0	0	0	0	0	1	0	0	0	0	0	0	0	0	0	0	0	2	0	2	0	2	0	2	0	2	2	2	0	0	0	0	2	0	3	0
2LZM	3.1	51.65	3	-1	0	0	0	0	0	0	0	0	1	0	0	0	0	0	0	0	0	0	0	0	0	0	1	0	1	0	3	1	2	2	2	0	0	0	1	3	0	3	0
2LZM	2.6	51.65	3	-1	0	0	0	0	0	0	0	0	1	0	0	0	0	0	0	0	0	0	0	0	0	0	1	0	1	0	3	1	2	2	1	0	0	1	2	3	0	2	0
2LZM	2	51.65	3	-1	0	0	0	0	0	0	0	0	1	0	0	0	0	0	0	0	0	0	0	3	1	2	1	1	1	0	2	0	2	1	2	0	0	0	1	1	0	0	1
2LZM	3.2	51.65	3	-1	0	0	0	0	0	0	0	0	1	0	0	0	0	0	0	0	0	0	0	2	1	2	1	1	2	0	2	0	2	1	2	0	1	0	0	1	0	0	1
2LZM	3.4	59	5.4	0	0	0	0	0	0	0	0	0	1	0	0	0	0	0	0	-1	0	0	0	2	1	2	1	1	2	0	2	0	2	1	2	0	1	0	0	1	0	0	1
2LZM	1.6	51.65	3	-1	0	0	0	0	0	0	0	0	1	0	0	0	0	0	0	0	0	0	0	3	2	1	2	0	0	1	1	0	1	2	2	0	0	1	0	0	0	0	3
2LZM	1.5	65.3	5.42	0	0	0	0	0	0	0	0	0	1	0	0	-1	0	0	0	0	0	0	0	3	2	1	2	0	0	1	1	0	1	2	2	0	0	1	0	0	0	0	3
2LZM	0.5	50.9	2.8	0	0	0	0	0	-1	0	0	0	0	0	1	0	0	0	0	0	0	0	0	0	2	0	2	0	2	0	2	0	2	3	2	0	0	0	0	1	0	3	0
2LZM	-0.5	66.7	5.3	0	0	0	0	0	-1	0	0	0	0	0	1	0	0	0	0	0	0	0	0	0	2	0	2	0	2	0	2	0	2	3	2	0	0	0	0	1	0	3	0
2LZM	0.96	51.65	3	-1	0	0	0	0	0	0	0	0	0	0	1	0	0	0	0	0	0	0	0	3	1	1	1	0	1	0	1	0	1	2	3	0	0	1	3	1	0	0	0
2LZM	1.1	53	5.45	-1	0	0	0	0	0	0	0	0	0	0	1	0	0	0	0	0	0	0	0	3	1	1	1	0	1	0	1	0	1	2	3	0	0	1	3	1	0	0	0
2LZM	1.03	62.2	6.7	-1	0	0	0	0	0	0	0	0	0	0	1	0	0	0	0	0	0	0	0	3	1	1	1	0	1	0	1	0	1	2	3	0	0	1	3	1	0	0	0
2LZM	0.32	51.65	3	-1	0	0	0	0	0	0	0	0	0	0	1	0	0	0	0	0	0	0	0	3	1	3	1	1	1	0	2	0	1	2	2	0	0	0	1	0	0	0	1
2LZM	0.56	62.2	6.7	-1	0	0	0	0	0	0	0	0	0	0	1	0	0	0	0	0	0	0	0	3	1	3	1	1	1	0	2	0	1	2	2	0	0	0	1	0	0	0	1
2LZM	0.8	28.5	2	0	0	0	0	0	0	0	0	-1	0	0	1	0	0	0	0	0	0	0	0	1	1	3	1	1	2	1	2	0	1	1	2	0	1	0	0	1	0	0	1
2LZM	0.1	63	6.5	0	0	0	0	0	0	0	0	-1	0	0	1	0	0	0	0	0	0	0	0	1	1	3	1	1	2	1	2	0	1	1	2	0	1	0	0	1	0	0	1
2LZM	-0.1	41.9	2	0	0	0	0	0	0	0	0	0	0	0	1	0	0	-1	0	0	0	0	0	1	1	3	1	1	2	1	2	0	1	1	2	0	1	0	0	1	0	0	1
2LZM	0	64.7	6.5	0	0	0	0	0	0	0	0	0	0	0	1	0	0	-1	0	0	0	0	0	1	1	3	1	1	2	1	2	0	1	1	2	0	1	0	0	1	0	0	1
2LZM	0.5	28.5	2	0	0	0	0	0	0	0	0	-1	0	0	1	0	0	0	0	0	0	0	0	2	2	1	2	0	0	0	1	0	1	3	2	0	0	1	1	0	0	1	2
2LZM	0.4	63	6.5	0	0	0	0	0	0	0	0	-1	0	0	1	0	0	0	0	0	0	0	0	2	2	1	2	0	0	0	1	0	1	3	2	0	0	1	1	0	0	1	2
2LZM	3.6	51.65	3	-1	0	0	0	0	0	0	0	0	0	1	0	0	0	0	0	0	0	0	0	2	0	1	0	0	0	0	2	1	2	3	1	0	0	1	2	2	0	2	0
2LZM	0.9	53	5.45	-1	0	0	0	0	0	0	0	0	0	1	0	0	0	0	0	0	0	0	0	2	0	1	1	0	1	0	1	1	0	4	3	0	0	1	3	1	0	0	0
2LZM	2.62	51.65	3	-1	0	0	0	0	0	0	0	0	0	1	0	0	0	0	0	0	0	0	0	3	1	3	1	1	1	0	1	0	1	2	2	0	0	1	2	0	0	0	0
2LZM	2.7	51.8	3.01	-1	0	0	0	0	0	0	0	0	0	1	0	0	0	0	0	0	0	0	0	3	1	3	1	1	1	0	1	0	1	2	2	0	0	1	2	0	0	0	0
2LZM	2.1	53	5.45	-1	0	0	0	0	0	0	0	0	0	1	0	0	0	0	0	0	0	0	0	3	1	3	1	1	1	0	1	0	1	2	2	0	0	1	2	0	0	0	0
2LZM	1.86	62.2	6.7	-1	0	0	0	0	0	0	0	0	0	1	0	0	0	0	0	0	0	0	0	3	1	3	1	1	1	0	1	0	1	2	2	0	0	1	2	0	0	0	0
2LZM	3.9	51.65	3	-1	0	0	0	0	0	0	0	0	0	1	0	0	0	0	0	0	0	0	0	3	0	1	3	0	2	1	0	0	1	1	2	0	1	0	0	1	0	0	3
2LZM	3.9	51.65	3	-1	0	0	0	0	0	0	0	0	0	1	0	0	0	0	0	0	0	0	0	2	2	1	2	0	0	0	1	0	1	3	2	0	0	1	1	0	0	1	2
2LZM	1.9	65.3	5.42	0	0	0	0	0	0	0	0	0	0	1	0	-1	0	0	0	0	0	0	0	2	2	1	2	0	0	0	1	0	1	3	2	0	0	1	1	0	0	1	2
2LZM	3.1	51.65	3	-1	0	0	0	0	0	0	0	0	0	1	0	0	0	0	0	0	0	0	0	3	2	0	2	1	0	0	0	0	1	3	2	0	0	1	1	0	0	1	2
2LZM	0.8	65.3	5.42	0	0	0	0	0	0	0	0	0	0	1	0	-1	0	0	0	0	0	0	0	3	2	0	2	1	0	0	0	0	1	3	2	0	0	1	1	0	0	1	2
2LZM	4.6	51.7	3	-1	0	0	0	0	0	0	0	0	0	1	0	0	0	0	0	0	0	0	0	2	2	1	1	1	1	1	1	0	1	2	0	2	1	0	1	0	0	0	2
2LZM	5	51.76	3.01	-1	0	0	0	0	0	0	0	0	0	1	0	0	0	0	0	0	0	0	0	2	2	1	1	1	1	1	1	0	1	2	0	2	1	0	1	0	0	0	2
2LZM	5	51.8	3.01	-1	0	0	0	0	0	0	0	0	0	1	0	0	0	0	0	0	0	0	0	2	2	1	1	1	1	1	1	0	1	2	0	2	1	0	1	0	0	0	2
2LZM	4.5	64.88	5.7	-1	0	0	0	0	0	0	0	0	0	1	0	0	0	0	0	0	0	0	0	2	2	1	1	1	1	1	1	0	1	2	0	2	1	0	1	0	0	0	2
2LZM	4	65.2	5.4	-1	0	0	0	0	0	0	0	0	0	1	0	0	0	0	0	0	0	0	0	2	2	1	1	1	1	1	1	0	1	2	0	2	1	0	1	0	0	0	2
2LZM	0.4	51.76	3.01	0	0	0	0	0	0	0	0	0	0	1	0	0	-1	0	0	0	0	0	0	2	2	1	1	1	1	1	1	0	1	2	0	2	1	0	1	0	0	0	2
2LZM	0.3	64.88	5.7	0	0	0	0	0	0	0	0	0	0	1	0	0	-1	0	0	0	0	0	0	2	2	1	1	1	1	1	1	0	1	2	0	2	1	0	1	0	0	0	2
2LZM	7.4	51.7	3	0	0	0	0	0	0	0	-1	0	0	1	0	0	0	0	0	0	0	0	0	2	2	1	1	1	1	1	1	0	1	2	0	2	1	0	1	0	0	0	2
2LZM	6.3	65.2	5.4	0	0	0	0	0	0	0	-1	0	0	1	0	0	0	0	0	0	0	0	0	2	2	1	1	1	1	1	1	0	1	2	0	2	1	0	1	0	0	0	2
2LZM	1.4	51.76	3.01	0	0	0	0	0	0	0	0	0	-1	1	0	0	0	0	0	0	0	0	0	2	2	1	1	1	1	1	1	0	1	2	0	2	1	0	1	0	0	0	2
2LZM	1.5	64.88	5.7	0	0	0	0	0	0	0	0	0	-1	1	0	0	0	0	0	0	0	0	0	2	2	1	1	1	1	1	1	0	1	2	0	2	1	0	1	0	0	0	2
2LZM	0.7	51.76	3.01	0	0	0	0	0	0	0	0	0	0	1	0	-1	0	0	0	0	0	0	0	2	2	1	1	1	1	1	1	0	1	2	0	2	1	0	1	0	0	0	2
2LZM	0.6	64.88	5.7	0	0	0	0	0	0	0	0	0	0	1	0	-1	0	0	0	0	0	0	0	2	2	1	1	1	1	1	1	0	1	2	0	2	1	0	1	0	0	0	2
2LZM	0.4	65.3	5.42	0	0	0	0	0	0	0	0	0	0	1	0	-1	0	0	0	0	0	0	0	2	2	1	1	1	1	1	1	0	1	2	0	2	1	0	1	0	0	0	2
2LZM	2.3	51.76	3.01	0	0	0	0	0	0	0	0	0	0	1	0	0	0	0	0	0	0	0	-1	2	2	1	1	1	1	1	1	0	1	2	0	2	1	0	1	0	0	0	2
2LZM	2	64.88	5.7	0	0	0	0	0	0	0	0	0	0	1	0	0	0	0	0	0	0	0	-1	2	2	1	1	1	1	1	1	0	1	2	0	2	1	0	1	0	0	0	2
2LZM	-0.43	51.65	3	-1	0	1	0	0	0	0	0	0	0	0	0	0	0	0	0	0	0	0	0	3	0	1	1	0	1	0	0	1	0	4	3	0	0	1	3	1	0	0	0
2LZM	-0.2	53	5.45	-1	0	1	0	0	0	0	0	0	0	0	0	0	0	0	0	0	0	0	0	3	0	1	1	0	1	0	0	1	0	4	3	0	0	1	3	1	0	0	0
2LZM	-0.32	62.2	6.7	-1	0	1	0	0	0	0	0	0	0	0	0	0	0	0	0	0	0	0	0	3	0	1	1	0	1	0	0	1	0	4	3	0	0	1	3	1	0	0	0
2LZM	-0.44	65.15	5.4	0	0	1	-1	0	0	0	0	0	0	0	0	0	0	0	0	0	0	0	0	3	0	1	1	0	1	0	0	1	0	4	3	0	0	1	3	1	0	0	0
2LZM	0.5	41.9	2	0	0	1	0	0	0	0	-1	0	0	0	0	0	0	0	0	0	0	0	0	2	1	2	2	1	2	0	2	0	2	1	2	0	0	0	0	1	0	0	1
2LZM	0.6	64.7	6.5	0	0	1	0	0	0	0	-1	0	0	0	0	0	0	0	0	0	0	0	0	2	1	2	2	1	2	0	2	0	2	1	2	0	0	0	0	1	0	0	1
2LZM	0.05	47.8	2.5	-1	0	1	0	0	0	0	0	0	0	0	0	0	0	0	0	0	0	0	0	3	1	1	3	0	2	1	1	0	0	1	2	0	1	0	0	1	0	0	2
2LZM	3.3	38.5	2	0	0	0	0	0	0	1	0	0	0	0	0	0	0	-1	0	0	0	0	0	3	1	1	3	0	2	1	1	0	1	1	2	0	1	0	0	0	0	0	2
2LZM	2.9	63.2	6.5	0	0	0	0	0	0	1	0	0	0	0	0	0	0	-1	0	0	0	0	0	3	1	1	3	0	2	1	1	0	1	1	2	0	1	0	0	0	0	0	2
2LZM	0.03	65.15	5.4	0	1	0	0	0	0	0	0	0	0	0	-1	0	0	0	0	0	0	0	0	0	2	0	2	0	3	0	2	0	2	3	2	1	0	0	0	1	0	1	0
2LZM	0.17	65.15	5.4	0	1	0	0	0	0	0	0	0	0	0	-1	0	0	0	0	0	0	0	0	3	2	1	2	0	0	0	1	0	1	2	2	0	0	1	0	0	0	1	3
2LZM	2.82	65.5	6	0	1	0	0	0	0	0	0	-1	0	0	0	0	0	0	0	0	0	0	0	2	2	1	2	1	0	1	0	0	1	2	0	1	1	0	1	0	0	1	3
2LZM	2.8	70	6.5	0	1	0	0	0	0	0	0	-1	0	0	0	0	0	0	0	0	0	0	0	2	2	1	2	1	0	1	0	0	1	2	0	1	1	0	1	0	0	1	3
2LZM	0.1	40.9	2	0	0	0	-1	0	0	0	0	0	0	0	0	0	0	0	1	0	0	0	0	2	0	1	1	0	1	0	1	1	1	4	2	0	0	1	3	1	0	0	0
2LZM	-0.22	53.42	3	0	0	0	-1	0	0	0	0	0	0	0	0	0	0	0	1	0	0	0	0	2	0	1	1	0	1	0	1	1	1	4	2	0	0	1	3	1	0	0	0
2LZM	-0.6	66.1	6.9	0	0	0	-1	0	0	0	0	0	0	0	0	0	0	0	1	0	0	0	0	2	0	1	1	0	1	0	1	1	1	4	2	0	0	1	3	1	0	0	0
2LZM	-0.6	66.51	5.4	0	0	0	-1	0	0	0	0	0	0	0	0	0	0	0	1	0	0	0	0	2	0	1	1	0	1	0	1	1	1	4	2	0	0	1	3	1	0	0	0
2LZM	0.1	39.5	2	0	0	-1	0	0	0	0	0	0	0	0	0	0	0	0	1	0	0	0	0	2	0	1	1	0	1	0	1	1	1	4	2	0	0	1	3	1	0	0	0
2LZM	0	62.4	6.7	0	0	-1	0	0	0	0	0	0	0	0	0	0	0	0	1	0	0	0	0	2	0	1	1	0	1	0	1	1	1	4	2	0	0	1	3	1	0	0	0
2LZM	0.44	47.8	2.5	-1	0	0	0	0	0	0	0	0	0	0	0	0	0	0	1	0	0	0	0	3	1	2	1	0	1	0	1	0	1	2	3	0	0	1	3	0	0	0	0
2LZM	-0.44	51.65	3	-1	0	0	0	0	0	0	0	0	0	0	0	0	0	0	1	0	0	0	0	3	1	2	1	0	1	0	1	0	1	2	3	0	0	1	3	0	0	0	0
2LZM	-0.43	51.68	3.01	-1	0	0	0	0	0	0	0	0	0	0	0	0	0	0	1	0	0	0	0	3	1	2	1	0	1	0	1	0	1	2	3	0	0	1	3	0	0	0	0
2LZM	-0.34	62.2	6.7	-1	0	0	0	0	0	0	0	0	0	0	0	0	0	0	1	0	0	0	0	3	1	2	1	0	1	0	1	0	1	2	3	0	0	1	3	0	0	0	0
2LZM	0.11	51.68	3.01	0	0	0	0	-1	0	0	0	0	0	0	0	0	0	0	1	0	0	0	0	3	1	2	1	0	1	0	1	0	1	2	3	0	0	1	3	0	0	0	0
2LZM	0.11	51.68	3.01	0	0	0	-1	0	0	0	0	0	0	0	0	0	0	0	1	0	0	0	0	3	1	2	1	0	1	0	1	0	1	2	3	0	0	1	3	0	0	0	0
2LZM	0	51.68	3.01	0	0	0	0	0	-1	0	0	0	0	0	0	0	0	0	1	0	0	0	0	3	1	2	1	0	1	0	1	0	1	2	3	0	0	1	3	0	0	0	0
2LZM	-0.06	51.68	3.01	0	0	0	0	0	0	0	0	0	0	0	0	0	-1	0	1	0	0	0	0	3	1	2	1	0	1	0	1	0	1	2	3	0	0	1	3	0	0	0	0
2LZM	0.53	51.68	3.01	0	0	0	0	0	0	0	-1	0	0	0	0	0	0	0	1	0	0	0	0	3	1	2	1	0	1	0	1	0	1	2	3	0	0	1	3	0	0	0	0
2LZM	-0.04	51.68	3.01	0	0	0	0	0	0	0	0	-1	0	0	0	0	0	0	1	0	0	0	0	3	1	2	1	0	1	0	1	0	1	2	3	0	0	1	3	0	0	0	0
2LZM	-0.31	51.68	3.01	0	0	0	0	0	0	0	0	0	-1	0	0	0	0	0	1	0	0	0	0	3	1	2	1	0	1	0	1	0	1	2	3	0	0	1	3	0	0	0	0
2LZM	-0.2	51.68	3.01	0	0	0	0	0	0	0	0	0	0	0	-1	0	0	0	1	0	0	0	0	3	1	2	1	0	1	0	1	0	1	2	3	0	0	1	3	0	0	0	0
2LZM	-0.39	51.68	3.01	0	0	0	0	0	0	0	0	0	0	-1	0	0	0	0	1	0	0	0	0	3	1	2	1	0	1	0	1	0	1	2	3	0	0	1	3	0	0	0	0
2LZM	-0.33	51.68	3.01	0	0	0	0	0	0	0	0	0	0	0	0	-1	0	0	1	0	0	0	0	3	1	2	1	0	1	0	1	0	1	2	3	0	0	1	3	0	0	0	0
2LZM	0.14	51.68	3.01	0	0	-1	0	0	0	0	0	0	0	0	0	0	0	0	1	0	0	0	0	3	1	2	1	0	1	0	1	0	1	2	3	0	0	1	3	0	0	0	0
2LZM	3.03	51.68	3.01	0	0	0	0	0	0	0	0	0	0	0	0	0	0	-1	1	0	0	0	0	3	1	2	1	0	1	0	1	0	1	2	3	0	0	1	3	0	0	0	0
2LZM	-0.27	51.68	3.01	0	0	0	0	0	0	-1	0	0	0	0	0	0	0	0	1	0	0	0	0	3	1	2	1	0	1	0	1	0	1	2	3	0	0	1	3	0	0	0	0
2LZM	-0.24	51.68	3.01	0	-1	0	0	0	0	0	0	0	0	0	0	0	0	0	1	0	0	0	0	3	1	2	1	0	1	0	1	0	1	2	3	0	0	1	3	0	0	0	0
2LZM	-0.01	51.68	3.01	0	0	0	0	0	0	0	0	0	0	0	0	0	0	0	1	-1	0	0	0	3	1	2	1	0	1	0	1	0	1	2	3	0	0	1	3	0	0	0	0
2LZM	-0.1	51.68	3.01	0	0	0	0	0	0	0	0	0	0	0	0	0	0	0	1	0	0	0	-1	3	1	2	1	0	1	0	1	0	1	2	3	0	0	1	3	0	0	0	0
2LZM	-0.05	51.68	3.01	0	0	0	0	0	0	0	0	0	0	0	0	0	0	0	1	0	-1	0	0	3	1	2	1	0	1	0	1	0	1	2	3	0	0	1	3	0	0	0	0
2LZM	-0.19	51.68	3.01	0	0	0	0	0	0	0	0	0	0	0	0	0	0	0	1	0	0	-1	0	3	1	2	1	0	1	0	1	0	1	2	3	0	0	1	3	0	0	0	0
2LZM	1	28.5	2	0	0	0	0	0	0	0	0	-1	0	0	0	0	0	0	1	0	0	0	0	3	2	1	2	1	0	0	0	0	0	3	2	0	0	1	1	0	0	1	2
2LZM	1.1	63	6.5	0	0	0	0	0	0	0	0	-1	0	0	0	0	0	0	1	0	0	0	0	3	2	1	2	1	0	0	0	0	0	3	2	0	0	1	1	0	0	1	2
2LZM	1.1	65.4	5.5	0	0	0	0	0	0	0	0	-1	0	0	0	0	0	0	1	0	0	0	0	3	2	1	2	1	0	0	0	0	0	3	2	0	0	1	1	0	0	1	2
2LZM	-0.57	65.15	5.4	0	0	0	0	0	0	0	0	0	0	0	0	0	0	0	-1	1	0	0	0	0	0	0	1	0	1	0	3	1	3	2	2	0	0	0	0	3	0	3	0
2LZM	2.8	41	2	-1	0	0	0	0	0	0	0	0	0	0	0	0	0	0	0	1	0	0	0	1	1	3	1	1	2	0	2	0	2	1	2	0	1	0	0	1	0	0	1
2LZM	1.5	63	6.5	-1	0	0	0	0	0	0	0	0	0	0	0	0	0	0	0	1	0	0	0	1	1	3	1	1	2	0	2	0	2	1	2	0	1	0	0	1	0	0	1
2LZM	0.9	41	2	0	0	0	-1	0	0	0	0	0	0	0	0	0	0	0	0	1	0	0	0	1	1	3	1	1	2	0	2	0	2	1	2	0	1	0	0	1	0	0	1
2LZM	1.2	63	6.5	0	0	0	-1	0	0	0	0	0	0	0	0	0	0	0	0	1	0	0	0	1	1	3	1	1	2	0	2	0	2	1	2	0	1	0	0	1	0	0	1
2LZM	2.2	41	2	0	0	0	0	0	0	0	-1	0	0	0	0	0	0	0	0	1	0	0	0	1	1	3	1	1	2	0	2	0	2	1	2	0	1	0	0	1	0	0	1
2LZM	1.6	63	6.5	0	0	0	0	0	0	0	-1	0	0	0	0	0	0	0	0	1	0	0	0	1	1	3	1	1	2	0	2	0	2	1	2	0	1	0	0	1	0	0	1
2LZM	0.6	41	2	0	0	-1	0	0	0	0	0	0	0	0	0	0	0	0	0	1	0	0	0	1	1	3	1	1	2	0	2	0	2	1	2	0	1	0	0	1	0	0	1
2LZM	1.1	63	6.5	0	0	-1	0	0	0	0	0	0	0	0	0	0	0	0	0	1	0	0	0	1	1	3	1	1	2	0	2	0	2	1	2	0	1	0	0	1	0	0	1
2LZM	0.7	41	2	0	0	0	0	0	0	0	0	0	0	0	0	0	0	0	-1	1	0	0	0	1	1	3	1	1	2	0	2	0	2	1	2	0	1	0	0	1	0	0	1
2LZM	0.2	63	6.5	0	0	0	0	0	0	0	0	0	0	0	0	0	0	0	-1	1	0	0	0	1	1	3	1	1	2	0	2	0	2	1	2	0	1	0	0	1	0	0	1
2LZM	2.8	41	2	0	0	0	0	0	0	0	0	0	0	0	0	0	0	0	0	1	0	0	-1	1	1	3	1	1	2	0	2	0	2	1	2	0	1	0	0	1	0	0	1
2LZM	1.5	63	6.5	0	0	0	0	0	0	0	0	0	0	0	0	0	0	0	0	1	0	0	-1	1	1	3	1	1	2	0	2	0	2	1	2	0	1	0	0	1	0	0	1
2LZM	1.5	51.65	3	-1	0	0	0	0	0	0	0	0	0	0	0	0	0	0	0	0	0	0	1	3	2	1	2	0	2	1	1	0	1	2	1	0	1	0	0	0	0	0	2
2LZM	1.3	51.55	3	0	0	0	0	0	0	0	0	0	0	0	0	0	0	0	0	-1	0	0	1	3	2	2	2	0	0	1	1	0	1	3	1	0	1	0	0	0	0	0	2
2LZM	1.7	51.65	3	-1	0	0	0	0	0	0	0	0	0	0	0	0	0	0	0	0	0	0	1	2	3	1	2	0	0	0	0	0	1	3	2	0	0	1	1	0	0	1	2
2LZM	1.6	51.55	3	0	0	0	0	0	0	0	0	0	0	0	0	0	0	0	0	-1	0	0	1	2	3	1	2	0	0	0	0	0	1	3	2	0	0	1	1	0	0	1	2
2LZM	1.8	51.65	3	-1	0	0	0	0	0	0	0	0	0	0	0	0	0	0	0	0	0	0	1	2	2	1	2	1	0	0	0	0	1	2	1	1	0	1	1	0	0	1	3
2LZM	1.3	65.3	5.4	1	0	0	0	0	0	0	0	0	0	-1	0	0	0	0	0	0	0	0	0	3	2	1	1	0	1	2	0	0	0	2	2	1	0	0	1	0	2	0	1
2LZM	1.9	65.3	5.4	1	0	0	0	0	0	0	0	0	0	0	0	-1	0	0	0	0	0	0	0	3	2	1	1	0	1	2	0	0	0	2	2	1	0	0	1	0	2	0	1
2LZM	0.8	41.4	1.99	1	0	0	0	0	0	0	0	0	0	0	0	0	0	0	0	0	0	0	-1	3	2	1	1	0	1	2	0	0	0	2	2	1	0	0	1	0	2	0	1
2LZM	0.7	52.1	2.8	1	0	0	0	0	0	0	0	0	0	0	0	0	0	0	0	0	0	0	-1	3	2	1	1	0	1	2	0	0	0	2	2	1	0	0	1	0	2	0	1
2LZM	1	51.55	3	1	0	0	0	0	0	0	0	0	0	0	0	0	0	0	-1	0	0	0	0	3	2	1	1	0	1	2	0	0	0	2	2	0	0	0	1	0	2	1	1
2LZM	0.1	51.55	3	1	0	0	0	0	0	0	0	0	0	0	0	0	0	0	-1	0	0	0	0	3	2	2	1	0	1	1	0	0	0	1	1	0	0	1	1	1	2	1	1
2LZM	2.29	47	3	1	0	0	0	0	0	0	0	0	0	0	0	0	0	0	0	-1	0	0	0	1	4	2	0	0	0	1	0	0	1	0	1	0	1	1	0	4	1	1	1
2LZM	1.5	70	6.5	1	0	0	0	0	0	0	0	0	0	0	0	0	0	0	0	-1	0	0	0	1	4	2	0	0	0	1	0	0	1	0	1	0	1	1	0	4	1	1	1
2LZM	1.65	65.5	6	1	0	0	0	0	0	0	0	0	0	0	0	0	0	0	0	-1	0	0	0	1	1	1	1	0	0	0	1	0	0	1	1	0	1	0	0	4	1	1	0
2LZM	-1.2	51.7	3	0	0	0	0	0	1	0	0	0	0	0	0	0	0	0	0	0	0	0	-1	1	0	2	0	0	1	1	3	0	1	1	0	2	2	0	1	2	0	0	2
2LZM	-0.7	65.2	5.4	0	0	0	0	0	1	0	0	0	0	0	0	0	0	0	0	0	0	0	-1	1	0	2	0	0	1	1	3	0	1	1	0	2	2	0	1	2	0	0	2
2LZM	-0.16	40.75	2.02	-1	0	0	0	0	1	0	0	0	0	0	0	0	0	0	0	0	0	0	0	3	3	1	1	0	1	2	0	0	0	2	2	1	0	0	1	0	1	0	1
2LZM	-0.16	40.8	2	-1	0	0	0	0	1	0	0	0	0	0	0	0	0	0	0	0	0	0	0	3	3	1	1	0	1	2	0	0	0	2	2	1	0	0	1	0	1	0	1
2LZM	1.16	47	3	0	0	0	0	0	1	0	0	0	0	0	-1	0	0	0	0	0	0	0	0	3	3	1	1	0	1	2	0	0	0	2	2	1	0	0	1	0	1	0	1
2LZM	3.1	51.65	3	-1	0	0	0	0	0	0	0	0	0	0	0	0	1	0	0	0	0	0	0	2	2	1	0	1	1	1	3	0	1	1	0	2	1	0	0	1	0	0	2
2LZM	3.5	51.76	3.01	-1	0	0	0	0	0	0	0	0	0	0	0	0	1	0	0	0	0	0	0	2	3	1	1	0	0	0	1	0	1	0	2	0	1	0	0	4	1	1	1
2LZM	3.5	51.8	3.01	-1	0	0	0	0	0	0	0	0	0	0	0	0	1	0	0	0	0	0	0	2	3	1	1	0	0	0	1	0	1	0	2	0	1	0	0	4	1	1	1
2LZM	3.8	64.88	5.7	-1	0	0	0	0	0	0	0	0	0	0	0	0	1	0	0	0	0	0	0	2	3	1	1	0	0	0	1	0	1	0	2	0	1	0	0	4	1	1	1
2LZM	3.4	65.3	5.4	-1	0	0	0	0	0	0	0	0	0	0	0	0	1	0	0	0	0	0	0	2	3	1	1	0	0	0	1	0	1	0	2	0	1	0	0	4	1	1	1
2LZM	0.5	51.76	3.01	0	0	0	0	0	0	0	0	0	-1	0	0	0	1	0	0	0	0	0	0	2	3	1	1	0	0	0	1	0	1	0	2	0	1	0	0	4	1	1	1
2LZM	0.2	64.88	5.7	0	0	0	0	0	0	0	0	0	-1	0	0	0	1	0	0	0	0	0	0	2	3	1	1	0	0	0	1	0	1	0	2	0	1	0	0	4	1	1	1
2LZM	-0.2	51.76	3.01	0	0	0	0	0	0	0	0	0	0	-1	0	0	1	0	0	0	0	0	0	2	3	1	1	0	0	0	1	0	1	0	2	0	1	0	0	4	1	1	1
2LZM	-0.3	64.88	5.7	0	0	0	0	0	0	0	0	0	0	-1	0	0	1	0	0	0	0	0	0	2	3	1	1	0	0	0	1	0	1	0	2	0	1	0	0	4	1	1	1
2LZM	-0.35	65.15	5.4	0	0	0	0	0	0	0	0	0	0	-1	0	0	1	0	0	0	0	0	0	2	3	1	1	0	0	0	1	0	1	0	2	0	1	0	0	4	1	1	1
2LZM	0.8	51.76	3.01	0	0	0	0	0	0	0	0	0	0	0	0	-1	1	0	0	0	0	0	0	2	3	1	1	0	0	0	1	0	1	0	2	0	1	0	0	4	1	1	1
2LZM	0.6	64.88	5.7	0	0	0	0	0	0	0	0	0	0	0	0	-1	1	0	0	0	0	0	0	2	3	1	1	0	0	0	1	0	1	0	2	0	1	0	0	4	1	1	1
2LZM	0.6	65.3	5.42	0	0	0	0	0	0	0	0	0	0	0	0	-1	1	0	0	0	0	0	0	2	3	1	1	0	0	0	1	0	1	0	2	0	1	0	0	4	1	1	1
2LZM	1.8	51.76	3.01	0	0	0	0	0	0	0	0	0	0	0	0	0	1	0	0	0	0	0	-1	2	3	1	1	0	0	0	1	0	1	0	2	0	1	0	0	4	1	1	1
2LZM	1.8	64.88	5.7	0	0	0	0	0	0	0	0	0	0	0	0	0	1	0	0	0	0	0	-1	2	3	1	1	0	0	0	1	0	1	0	2	0	1	0	0	4	1	1	1
2LZM	-0.5	38.8	2	-1	0	0	0	0	0	0	1	0	0	0	0	0	0	0	0	0	0	0	0	1	1	1	0	0	1	2	3	0	0	2	0	2	2	0	1	2	0	0	1
2LZM	-0.1	41.9	2	-1	0	0	0	0	0	0	1	0	0	0	0	0	0	0	0	0	0	0	0	1	1	1	0	0	1	2	3	0	0	2	0	2	2	0	1	2	0	0	1
2LZM	-0.54	46.2	2.5	-1	0	0	0	0	0	0	1	0	0	0	0	0	0	0	0	0	0	0	0	1	1	1	0	0	1	2	3	0	0	2	0	2	2	0	1	2	0	0	1
2LZM	-0.54	53.6	3	-1	0	0	0	0	0	0	1	0	0	0	0	0	0	0	0	0	0	0	0	1	1	1	0	0	1	2	3	0	0	2	0	2	2	0	1	2	0	0	1
2LZM	-0.3	64.7	6.5	-1	0	0	0	0	0	0	1	0	0	0	0	0	0	0	0	0	0	0	0	1	1	1	0	0	1	2	3	0	0	2	0	2	2	0	1	2	0	0	1
2LZM	-0.3	65.15	5.4	0	0	0	0	0	-1	0	1	0	0	0	0	0	0	0	0	0	0	0	0	1	1	1	0	0	1	2	3	0	0	2	0	2	2	0	1	2	0	0	1
2LZM	1.4	41.9	2	0	0	0	-1	0	0	0	1	0	0	0	0	0	0	0	0	0	0	0	0	1	2	1	1	0	0	0	1	0	1	1	2	0	1	0	0	4	1	1	1
2LZM	2.3	64.7	6.5	0	0	0	-1	0	0	0	1	0	0	0	0	0	0	0	0	0	0	0	0	1	2	1	1	0	0	0	1	0	1	1	2	0	1	0	0	4	1	1	1
2LZM	3.4	51.65	3	-1	0	0	0	0	0	0	0	0	1	0	0	0	0	0	0	0	0	0	0	2	2	1	1	1	1	1	1	0	1	2	0	2	1	0	0	1	0	0	2
2LZM	1.6	65.3	5.42	0	0	0	0	0	0	0	0	0	1	0	0	-1	0	0	0	0	0	0	0	2	2	1	1	1	1	1	1	0	1	2	0	2	1	0	0	1	0	0	2
2LZM	0	41.9	2	0	0	0	0	0	0	0	-1	0	0	0	1	0	0	0	0	0	0	0	0	2	2	2	1	0	1	2	0	0	0	3	1	1	0	0	1	1	1	0	1
2LZM	0.1	64.7	6.5	0	0	0	0	0	0	0	-1	0	0	0	1	0	0	0	0	0	0	0	0	2	2	2	1	0	1	2	0	0	0	3	1	1	0	0	1	1	1	0	1
2LZM	1	25	5.3	0	0	0	0	0	-1	0	0	0	0	0	1	0	0	0	0	0	0	0	0	3	1	3	1	0	1	1	0	0	0	1	1	0	0	1	1	1	2	1	1
2LZM	0.2	50.9	2.8	0	0	0	0	0	-1	0	0	0	0	0	1	0	0	0	0	0	0	0	0	3	1	3	1	0	1	1	0	0	0	1	1	0	0	1	1	1	2	1	1
2LZM	1	66.7	5.3	0	0	0	0	0	-1	0	0	0	0	0	1	0	0	0	0	0	0	0	0	3	1	3	1	0	1	1	0	0	0	1	1	0	0	1	1	1	2	1	1
2LZM	0.7	25	5.3	0	0	0	0	0	-1	0	0	0	0	0	1	0	0	0	0	0	0	0	0	1	3	2	0	0	0	1	1	0	1	0	1	0	1	1	0	4	1	1	1
2LZM	-0.1	50.9	2.8	0	0	0	0	0	-1	0	0	0	0	0	1	0	0	0	0	0	0	0	0	1	3	2	0	0	0	1	1	0	1	0	1	0	1	1	0	4	1	1	1
2LZM	0.7	66.7	5.3	0	0	0	0	0	-1	0	0	0	0	0	1	0	0	0	0	0	0	0	0	1	3	2	0	0	0	1	1	0	1	0	1	0	1	1	0	4	1	1	1
2LZM	3.5	51.65	3.01	-1	0	0	0	0	0	0	0	0	0	1	0	0	0	0	0	0	0	0	0	1	2	1	1	0	0	2	2	0	0	2	1	1	1	0	1	2	1	0	1
2LZM	3.5	51.8	3.01	-1	0	0	0	0	0	0	0	0	0	1	0	0	0	0	0	0	0	0	0	1	2	1	1	0	0	2	2	0	0	2	1	1	1	0	1	2	1	0	1
2LZM	0.7	65.3	5.42	0	0	0	0	0	0	0	0	0	0	1	0	-1	0	0	0	0	0	0	0	1	2	1	1	0	0	2	2	0	0	2	1	1	1	0	1	2	1	0	1
2LZM	2.7	51.65	3.01	-1	0	0	0	0	0	0	0	0	0	1	0	0	0	0	0	0	0	0	0	3	2	1	1	0	1	2	1	0	0	2	1	1	1	0	1	1	1	0	0
2LZM	2.7	51.8	3.01	-1	0	0	0	0	0	0	0	0	0	1	0	0	0	0	0	0	0	0	0	3	2	1	1	0	1	2	1	0	0	2	1	1	1	0	1	1	1	0	0
2LZM	2.3	65.3	5.4	-1	0	0	0	0	0	0	0	0	0	1	0	0	0	0	0	0	0	0	0	3	2	1	1	0	1	2	1	0	0	2	1	1	1	0	1	1	1	0	0
2LZM	0.8	65.3	5.42	0	0	0	0	0	0	0	0	0	0	1	0	-1	0	0	0	0	0	0	0	3	2	1	1	0	1	2	1	0	0	2	1	1	1	0	1	1	1	0	0
2LZM	4.19	40.75	2.02	-1	0	0	0	0	0	0	0	0	0	1	0	0	0	0	0	0	0	0	0	3	2	2	1	0	1	1	0	0	0	1	2	0	0	0	1	1	2	1	1
2LZM	4.3	51.8	3.01	-1	0	0	0	0	0	0	0	0	0	1	0	0	0	0	0	0	0	0	0	3	2	2	1	0	1	1	0	0	0	1	2	0	0	0	1	1	2	1	1
2LZM	4.9	51.6	3	0	0	0	-1	0	0	0	0	0	0	1	0	0	0	0	0	0	0	0	0	3	2	2	1	0	1	1	0	0	0	1	2	0	0	0	1	1	2	1	1
2LZM	5.7	61.9	6.5	0	0	0	-1	0	0	0	0	0	0	1	0	0	0	0	0	0	0	0	0	3	2	2	1	0	1	1	0	0	0	1	2	0	0	0	1	1	2	1	1
2LZM	5.5	64.6	4.4	0	0	0	-1	0	0	0	0	0	0	1	0	0	0	0	0	0	0	0	0	3	2	2	1	0	1	1	0	0	0	1	2	0	0	0	1	1	2	1	1
2LZM	0.2	41.4	1.99	0	0	0	0	0	0	0	0	0	0	1	0	0	-1	0	0	0	0	0	0	3	2	2	1	0	1	1	0	0	0	1	2	0	0	0	1	1	2	1	1
2LZM	0.3	52.1	2.86	0	0	0	0	0	0	0	0	0	0	1	0	0	-1	0	0	0	0	0	0	3	2	2	1	0	1	1	0	0	0	1	2	0	0	0	1	1	2	1	1
2LZM	0.4	65.3	5.42	0	0	0	0	0	0	0	0	0	0	1	0	-1	0	0	0	0	0	0	0	3	2	2	1	0	1	1	0	0	0	1	2	0	0	0	1	1	2	1	1
2LZM	2.2	47.9	10.4	0	0	0	0	0	0	0	0	0	0	0	-1	1	0	0	0	0	0	0	0	2	2	1	0	1	1	1	2	0	1	1	0	2	1	0	0	1	0	0	3
2LZM	8.9	51.6	3	0	0	0	0	0	0	0	0	0	0	0	-1	1	0	0	0	0	0	0	0	2	2	1	0	1	1	1	2	0	1	1	0	2	1	0	0	1	0	0	3
2LZM	6.9	65.3	5.3	0	0	0	0	0	0	0	0	0	0	0	-1	1	0	0	0	0	0	0	0	2	2	1	0	1	1	1	2	0	1	1	0	2	1	0	0	1	0	0	3
2LZM	0.74	51.76	3.01	0	0	0	0	0	0	0	0	0	0	-1	0	1	0	0	0	0	0	0	0	2	2	1	0	1	1	1	2	0	1	1	0	2	1	0	0	1	0	0	3
2LZM	0.82	64.89	5.7	0	0	0	0	0	0	0	0	0	0	-1	0	1	0	0	0	0	0	0	0	2	2	1	0	1	1	1	2	0	1	1	0	2	1	0	0	1	0	0	3
2LZM	2.3	51.65	3	-1	0	0	0	0	0	0	0	0	0	0	0	1	0	0	0	0	0	0	0	2	0	1	0	1	1	1	3	0	1	1	0	2	2	0	0	2	0	0	2
2LZM	3.4	47	3	0	0	0	0	0	0	0	0	0	0	0	-1	1	0	0	0	0	0	0	0	2	0	1	0	1	1	1	3	0	1	1	0	2	2	0	0	2	0	0	2
2LZM	-0.5	47	3	0	0	0	0	0	0	0	0	0	0	-1	0	1	0	0	0	0	0	0	0	2	0	1	0	1	1	1	3	0	1	1	0	2	2	0	0	2	0	0	2
2LZM	0.2	51.65	3.01	-1	0	0	0	0	0	0	0	0	0	0	0	1	0	0	0	0	0	0	0	2	2	1	1	0	1	2	1	0	0	2	1	1	1	0	1	1	1	0	1
2LZM	1.6	47	3	0	0	0	0	0	0	0	0	0	0	0	-1	1	0	0	0	0	0	0	0	2	2	1	1	0	1	2	1	0	0	2	1	1	1	0	1	1	1	0	1
2LZM	-0.5	47	3	0	0	0	0	0	0	0	0	0	0	-1	0	1	0	0	0	0	0	0	0	2	2	1	1	0	1	2	1	0	0	2	1	1	1	0	1	1	1	0	1
2LZM	1.5	59	5.4	-1	0	1	0	0	0	0	0	0	0	0	0	0	0	0	0	0	0	0	0	2	2	1	1	1	1	1	2	0	1	1	0	2	1	0	0	1	0	0	2
2LZM	-0.17	51.65	3.01	-1	0	1	0	0	0	0	0	0	0	0	0	0	0	0	0	0	0	0	0	1	2	1	0	0	1	2	3	0	0	2	1	1	1	0	1	2	0	0	1
2LZM	0.1	40.9	2	0	0	1	-1	0	0	0	0	0	0	0	0	0	0	0	0	0	0	0	0	1	2	1	0	0	1	2	3	0	0	2	1	1	1	0	1	2	0	0	1
2LZM	-0.34	53.42	3	0	0	1	-1	0	0	0	0	0	0	0	0	0	0	0	0	0	0	0	0	1	2	1	0	0	1	2	3	0	0	2	1	1	1	0	1	2	0	0	1
2LZM	-0.6	66.1	5.7	0	0	1	-1	0	0	0	0	0	0	0	0	0	0	0	0	0	0	0	0	1	2	1	0	0	1	2	3	0	0	2	1	1	1	0	1	2	0	0	1
2LZM	-0.6	66.51	5.4	0	0	1	-1	0	0	0	0	0	0	0	0	0	0	0	0	0	0	0	0	1	2	1	0	0	1	2	3	0	0	2	1	1	1	0	1	2	0	0	1
2LZM	-1.3	66.48	5.4	0	0	1	0	0	0	0	0	0	0	0	0	0	-1	0	0	0	0	0	0	3	2	2	1	0	1	2	0	0	0	1	2	0	0	0	1	0	2	1	1
2LZM	-1.2	66.48	5.4	0	0	1	0	0	0	0	0	0	-1	0	0	0	0	0	0	0	0	0	0	3	2	2	1	0	1	2	0	0	0	1	2	0	0	0	1	0	2	1	1
2LZM	-1.5	66.48	5.4	0	0	1	0	0	0	0	0	0	0	0	0	-1	0	0	0	0	0	0	0	3	2	2	1	0	1	2	0	0	0	1	2	0	0	0	1	0	2	1	1
2LZM	0.1	40.9	2	0	0	1	-1	0	0	0	0	0	0	0	0	0	0	0	0	0	0	0	0	1	3	2	0	0	0	1	0	0	1	0	2	0	1	1	1	3	1	1	1
2LZM	-0.4	53.42	3	0	0	1	-1	0	0	0	0	0	0	0	0	0	0	0	0	0	0	0	0	1	3	2	0	0	0	1	0	0	1	0	2	0	1	1	1	3	1	1	1
2LZM	-0.5	66.1	6.9	0	0	1	-1	0	0	0	0	0	0	0	0	0	0	0	0	0	0	0	0	1	3	2	0	0	0	1	0	0	1	0	2	0	1	1	1	3	1	1	1
2LZM	-0.41	66.51	5.4	0	0	1	-1	0	0	0	0	0	0	0	0	0	0	0	0	0	0	0	0	1	3	2	0	0	0	1	0	0	1	0	2	0	1	1	1	3	1	1	1
2LZM	-0.2	40.4	2	0	0	1	0	0	-1	0	0	0	0	0	0	0	0	0	0	0	0	0	0	1	3	2	0	0	0	1	0	0	1	0	2	0	1	1	1	3	1	1	1
2LZM	-0.5	64.5	6.5	0	0	1	0	0	-1	0	0	0	0	0	0	0	0	0	0	0	0	0	0	1	3	2	0	0	0	1	0	0	1	0	2	0	1	1	1	3	1	1	1
2LZM	-0.5	66.7	5.5	0	0	1	0	0	-1	0	0	0	0	0	0	0	0	0	0	0	0	0	0	1	3	2	0	0	0	1	0	0	1	0	2	0	1	1	1	3	1	1	1
2LZM	0.6	39.5	2	0	0	1	0	0	0	0	0	-1	0	0	0	0	0	0	0	0	0	0	0	1	3	2	0	0	0	1	0	0	1	0	2	0	1	1	1	3	1	1	1
2LZM	-0.3	62.4	6.7	0	0	1	0	0	0	0	0	-1	0	0	0	0	0	0	0	0	0	0	0	1	3	2	0	0	0	1	0	0	1	0	2	0	1	1	1	3	1	1	1
2LZM	0.21	65.15	5.4	0	0	1	-1	0	0	0	0	0	0	0	0	0	0	0	0	0	0	0	0	1	1	1	1	0	0	0	1	0	0	1	1	0	0	0	0	2	1	1	0
2LZM	0.9	42	2.1	-1	0	0	0	0	0	1	0	0	0	0	0	0	0	0	0	0	0	0	0	2	1	1	0	1	1	1	3	0	1	1	0	2	2	0	0	1	0	0	2
2LZM	0.6	66.3	5.8	-1	0	0	0	0	0	1	0	0	0	0	0	0	0	0	0	0	0	0	0	2	1	1	0	1	1	1	3	0	1	1	0	2	2	0	0	1	0	0	2
2LZM	0.5	42	2.1	0	0	0	0	0	-1	1	0	0	0	0	0	0	0	0	0	0	0	0	0	2	1	1	0	1	1	1	3	0	1	1	0	2	2	0	0	1	0	0	2
2LZM	1.1	66.3	5.8	0	0	0	0	0	-1	1	0	0	0	0	0	0	0	0	0	0	0	0	0	2	1	1	0	1	1	1	3	0	1	1	0	2	2	0	0	1	0	0	2
2LZM	1.7	42	2.1	0	0	0	0	0	0	1	-1	0	0	0	0	0	0	0	0	0	0	0	0	2	1	1	0	1	1	1	3	0	1	1	0	2	2	0	0	1	0	0	2
2LZM	1.5	66.3	5.8	0	0	0	0	0	0	1	-1	0	0	0	0	0	0	0	0	0	0	0	0	2	1	1	0	1	1	1	3	0	1	1	0	2	2	0	0	1	0	0	2
2LZM	1.2	59	5.4	0	0	0	0	0	0	1	0	0	0	0	0	-1	0	0	0	0	0	0	0	2	1	1	0	1	1	1	3	0	1	1	0	2	2	0	0	1	0	0	2
2LZM	0.24	51.65	3.01	-1	0	0	0	0	0	1	0	0	0	0	0	0	0	0	0	0	0	0	0	2	2	1	1	0	1	2	1	0	0	2	1	1	1	0	1	1	1	0	1
2LZM	0.22	51.65	3.01	-1	0	0	0	0	0	1	0	0	0	0	0	0	0	0	0	0	0	0	0	2	2	2	1	0	1	2	0	0	0	2	1	1	1	0	1	1	1	0	1
2LZM	-0.3	40.4	2	0	0	0	0	0	-1	1	0	0	0	0	0	0	0	0	0	0	0	0	0	2	2	2	1	0	1	2	0	0	0	2	1	1	1	0	1	1	1	0	1
2LZM	-0.4	64.5	6.5	0	0	0	0	0	-1	1	0	0	0	0	0	0	0	0	0	0	0	0	0	2	2	2	1	0	1	2	0	0	0	2	1	1	1	0	1	1	1	0	1
2LZM	-0.1	66.7	5.5	0	0	0	0	0	-1	1	0	0	0	0	0	0	0	0	0	0	0	0	0	2	2	2	1	0	1	2	0	0	0	2	1	1	1	0	1	1	1	0	1
2LZM	0.18	51.65	3.01	-1	1	0	0	0	0	0	0	0	0	0	0	0	0	0	0	0	0	0	0	1	2	1	1	0	1	2	2	0	0	2	1	1	1	0	1	1	1	0	1
2LZM	0.2	50.9	2.8	0	1	0	0	0	-1	0	0	0	0	0	0	0	0	0	0	0	0	0	0	1	2	1	1	0	1	2	2	0	0	2	1	1	1	0	1	1	1	0	1
2LZM	0.04	66.7	5.3	0	1	0	0	0	-1	0	0	0	0	0	0	0	0	0	0	0	0	0	0	1	2	1	1	0	1	2	2	0	0	2	1	1	1	0	1	1	1	0	1
2LZM	0.29	65.15	5.4	0	1	0	0	0	0	0	0	-1	0	0	0	0	0	0	0	0	0	0	0	1	2	1	1	0	1	2	2	0	0	2	1	1	1	0	1	1	1	0	1
2LZM	0.3	40.9	2	0	1	0	0	0	0	0	0	0	0	0	0	-1	0	0	0	0	0	0	0	1	2	1	1	0	1	2	2	0	0	2	1	1	1	0	1	1	1	0	1
2LZM	-0.1	66.1	5.7	0	1	0	0	0	0	0	0	0	0	0	0	-1	0	0	0	0	0	0	0	1	2	1	1	0	1	2	2	0	0	2	1	1	1	0	1	1	1	0	1
2LZM	-0.2	50.9	2.8	0	1	0	0	0	-1	0	0	0	0	0	0	0	0	0	0	0	0	0	0	2	3	1	1	0	0	0	1	0	1	0	2	0	1	0	0	4	1	1	1
2LZM	1.1	66.7	5.3	0	1	0	0	0	-1	0	0	0	0	0	0	0	0	0	0	0	0	0	0	2	3	1	1	0	0	0	1	0	1	0	2	0	1	0	0	4	1	1	1
2LZM	-1.27	51.65	3.01	-1	0	0	0	0	0	0	0	0	0	0	0	0	0	0	1	0	0	0	0	1	2	1	0	0	1	2	2	0	0	2	1	1	1	0	1	2	1	0	1
2LZM	-1.4	51.7	3	0	0	0	0	0	0	0	0	0	0	0	0	0	-1	0	1	0	0	0	0	1	2	1	0	0	1	2	2	0	0	2	1	1	1	0	1	2	1	0	1
2LZM	-1.1	65.09	5.4	0	0	0	0	0	0	0	0	0	0	0	0	0	-1	0	1	0	0	0	0	1	2	1	0	0	1	2	2	0	0	2	1	1	1	0	1	2	1	0	1
2LZM	-1.1	66.48	5.4	0	0	0	0	0	0	0	0	0	0	0	0	0	-1	0	1	0	0	0	0	1	2	1	0	0	1	2	2	0	0	2	1	1	1	0	1	2	1	0	1
2LZM	-1.7	66.48	5.4	0	0	0	0	0	0	0	0	0	-1	0	0	0	0	0	1	0	0	0	0	1	2	1	0	0	1	2	2	0	0	2	1	1	1	0	1	2	1	0	1
2LZM	-2	66.48	5.4	0	0	0	0	0	0	0	0	0	0	0	0	0	0	0	1	0	0	0	-1	1	2	1	0	0	1	2	2	0	0	2	1	1	1	0	1	2	1	0	1
2LZM	0.3	39.5	2	0	0	0	-1	0	0	0	0	0	0	0	0	0	0	0	0	1	0	0	0	1	0	2	0	0	1	1	3	0	1	1	0	2	2	0	1	2	0	0	2
2LZM	-0.6	62.4	6.7	0	0	0	-1	0	0	0	0	0	0	0	0	0	0	0	0	1	0	0	0	1	0	2	0	0	1	1	3	0	1	1	0	2	2	0	1	2	0	0	2
2LZM	0	39.5	2	0	0	-1	0	0	0	0	0	0	0	0	0	0	0	0	0	1	0	0	0	1	0	2	0	0	1	1	3	0	1	1	0	2	2	0	1	2	0	0	2
2LZM	-0.1	62.4	6.7	0	0	-1	0	0	0	0	0	0	0	0	0	0	0	0	0	1	0	0	0	1	0	2	0	0	1	1	3	0	1	1	0	2	2	0	1	2	0	0	2
2LZM	0.14	51.65	3.01	-1	0	0	0	0	0	0	0	0	0	0	0	0	0	0	0	1	0	0	0	1	1	1	0	0	1	2	3	0	0	2	1	2	1	0	1	2	0	0	1
2LZM	0.5	40.4	2	0	0	0	0	0	-1	0	0	0	0	0	0	0	0	0	0	1	0	0	0	1	1	1	0	0	1	2	3	0	0	2	1	2	1	0	1	2	0	0	1
2LZM	0.5	40.9	2	0	0	0	0	0	-1	0	0	0	0	0	0	0	0	0	0	1	0	0	0	1	1	1	0	0	1	2	3	0	0	2	1	2	1	0	1	2	0	0	1
2LZM	0.2	52.6	3	0	0	0	0	0	-1	0	0	0	0	0	0	0	0	0	0	1	0	0	0	1	1	1	0	0	1	2	3	0	0	2	1	2	1	0	1	2	0	0	1
2LZM	0.1	63.6	4	0	0	0	0	0	-1	0	0	0	0	0	0	0	0	0	0	1	0	0	0	1	1	1	0	0	1	2	3	0	0	2	1	2	1	0	1	2	0	0	1
2LZM	-0.3	64.6	6.5	0	0	0	0	0	-1	0	0	0	0	0	0	0	0	0	0	1	0	0	0	1	1	1	0	0	1	2	3	0	0	2	1	2	1	0	1	2	0	0	1
2LZM	-0.3	66.1	6.5	0	0	0	0	0	-1	0	0	0	0	0	0	0	0	0	0	1	0	0	0	1	1	1	0	0	1	2	3	0	0	2	1	2	1	0	1	2	0	0	1
2LZM	0	66.7	5.5	0	0	0	0	0	-1	0	0	0	0	0	0	0	0	0	0	1	0	0	0	1	1	1	0	0	1	2	3	0	0	2	1	2	1	0	1	2	0	0	1
2LZM	-0.39	65.15	5.4	0	0	0	0	0	0	0	0	0	0	0	0	0	0	0	-1	1	0	0	0	2	3	1	1	0	0	0	1	0	1	0	1	0	1	1	0	5	1	0	1
2LZM	1.5	59	5.4	-1	0	0	0	0	0	0	0	0	0	0	0	0	0	0	0	1	0	0	0	2	3	1	1	0	0	0	1	0	1	0	1	0	1	1	0	4	1	1	1
2LZM	0.5	59	5.4	0	0	0	0	-1	0	0	0	0	0	0	0	0	0	0	0	1	0	0	0	2	3	1	1	0	0	0	1	0	1	0	1	0	1	1	0	4	1	1	1
2LZM	0.4	59	5.4	0	0	0	0	0	0	0	0	0	-1	0	0	0	0	0	0	1	0	0	0	2	3	1	1	0	0	0	1	0	1	0	1	0	1	1	0	4	1	1	1
2LZM	2.6	40	3	0	0	0	0	0	0	0	0	0	0	0	0	0	0	0	-1	1	0	0	0	2	3	1	1	0	0	0	1	0	1	0	1	0	1	1	0	4	1	1	1
2LZM	2	59	5.4	0	0	0	0	0	0	0	0	0	0	0	0	0	0	0	-1	1	0	0	0	2	3	1	1	0	0	0	1	0	1	0	1	0	1	1	0	4	1	1	1
2LZM	-0.2	59	5.4	0	0	0	0	0	0	0	0	0	0	0	0	0	0	0	0	1	0	0	-1	2	3	1	1	0	0	0	1	0	1	0	1	0	1	1	0	4	1	1	1
2LZM	1.1	38.8	2	-1	0	0	0	0	0	0	0	0	0	0	0	0	0	0	0	1	0	0	0	1	2	1	1	0	0	0	1	0	1	1	1	0	1	0	0	4	1	1	1
2LZM	1.4	42	2	-1	0	0	0	0	0	0	0	0	0	0	0	0	0	0	0	1	0	0	0	1	2	1	1	0	0	0	1	0	1	1	1	0	1	0	0	4	1	1	1
2LZM	0.9	46.2	2.5	-1	0	0	0	0	0	0	0	0	0	0	0	0	0	0	0	1	0	0	0	1	2	1	1	0	0	0	1	0	1	1	1	0	1	0	0	4	1	1	1
2LZM	0.5	53.6	3	-1	0	0	0	0	0	0	0	0	0	0	0	0	0	0	0	1	0	0	0	1	2	1	1	0	0	0	1	0	1	1	1	0	1	0	0	4	1	1	1
2LZM	1.3	42	2	0	0	0	0	-1	0	0	0	0	0	0	0	0	0	0	0	1	0	0	0	1	2	1	1	0	0	0	1	0	1	1	1	0	1	0	0	4	1	1	1
2LZM	1.1	42	2	0	0	0	-1	0	0	0	0	0	0	0	0	0	0	0	0	1	0	0	0	1	2	1	1	0	0	0	1	0	1	1	1	0	1	0	0	4	1	1	1
2LZM	1.5	38.8	2	0	0	0	0	0	-1	0	0	0	0	0	0	0	0	0	0	1	0	0	0	1	2	1	1	0	0	0	1	0	1	1	1	0	1	0	0	4	1	1	1
2LZM	1.5	42	2	0	0	0	0	0	-1	0	0	0	0	0	0	0	0	0	0	1	0	0	0	1	2	1	1	0	0	0	1	0	1	1	1	0	1	0	0	4	1	1	1
2LZM	1.3	46.2	2.5	0	0	0	0	0	-1	0	0	0	0	0	0	0	0	0	0	1	0	0	0	1	2	1	1	0	0	0	1	0	1	1	1	0	1	0	0	4	1	1	1
2LZM	0.8	53.6	3	0	0	0	0	0	-1	0	0	0	0	0	0	0	0	0	0	1	0	0	0	1	2	1	1	0	0	0	1	0	1	1	1	0	1	0	0	4	1	1	1
2LZM	2.4	42	2	0	0	0	0	0	0	0	0	0	0	0	0	0	-1	0	0	1	0	0	0	1	2	1	1	0	0	0	1	0	1	1	1	0	1	0	0	4	1	1	1
2LZM	1.1	42	2	0	0	0	0	0	0	0	-1	0	0	0	0	0	0	0	0	1	0	0	0	1	2	1	1	0	0	0	1	0	1	1	1	0	1	0	0	4	1	1	1
2LZM	2.1	42	2	0	0	0	0	0	0	0	0	-1	0	0	0	0	0	0	0	1	0	0	0	1	2	1	1	0	0	0	1	0	1	1	1	0	1	0	0	4	1	1	1
2LZM	2.1	38.8	2	0	0	0	0	0	0	0	0	0	-1	0	0	0	0	0	0	1	0	0	0	1	2	1	1	0	0	0	1	0	1	1	1	0	1	0	0	4	1	1	1
2LZM	2.9	42	2	0	0	0	0	0	0	0	0	0	-1	0	0	0	0	0	0	1	0	0	0	1	2	1	1	0	0	0	1	0	1	1	1	0	1	0	0	4	1	1	1
2LZM	1.9	46.2	2.5	0	0	0	0	0	0	0	0	0	-1	0	0	0	0	0	0	1	0	0	0	1	2	1	1	0	0	0	1	0	1	1	1	0	1	0	0	4	1	1	1
2LZM	1.5	53.6	3	0	0	0	0	0	0	0	0	0	-1	0	0	0	0	0	0	1	0	0	0	1	2	1	1	0	0	0	1	0	1	1	1	0	1	0	0	4	1	1	1
2LZM	2.1	62.8	4	0	0	0	0	0	0	0	0	0	-1	0	0	0	0	0	0	1	0	0	0	1	2	1	1	0	0	0	1	0	1	1	1	0	1	0	0	4	1	1	1
2LZM	1.2	64.5	6	0	0	0	0	0	0	0	0	0	-1	0	0	0	0	0	0	1	0	0	0	1	2	1	1	0	0	0	1	0	1	1	1	0	1	0	0	4	1	1	1
2LZM	1.7	38.8	2	0	0	0	0	0	0	0	0	0	0	-1	0	0	0	0	0	1	0	0	0	1	2	1	1	0	0	0	1	0	1	1	1	0	1	0	0	4	1	1	1
2LZM	1.3	42	2	0	0	0	0	0	0	0	0	0	0	-1	0	0	0	0	0	1	0	0	0	1	2	1	1	0	0	0	1	0	1	1	1	0	1	0	0	4	1	1	1
2LZM	1.7	46.2	2.5	0	0	0	0	0	0	0	0	0	0	-1	0	0	0	0	0	1	0	0	0	1	2	1	1	0	0	0	1	0	1	1	1	0	1	0	0	4	1	1	1
2LZM	1.7	53.6	3	0	0	0	0	0	0	0	0	0	0	-1	0	0	0	0	0	1	0	0	0	1	2	1	1	0	0	0	1	0	1	1	1	0	1	0	0	4	1	1	1
2LZM	1	38.8	2	0	0	-1	0	0	0	0	0	0	0	0	0	0	0	0	0	1	0	0	0	1	2	1	1	0	0	0	1	0	1	1	1	0	1	0	0	4	1	1	1
2LZM	0.45	42	2	0	0	-1	0	0	0	0	0	0	0	0	0	0	0	0	0	1	0	0	0	1	2	1	1	0	0	0	1	0	1	1	1	0	1	0	0	4	1	1	1
2LZM	1.1	46.2	2.5	0	0	-1	0	0	0	0	0	0	0	0	0	0	0	0	0	1	0	0	0	1	2	1	1	0	0	0	1	0	1	1	1	0	1	0	0	4	1	1	1
2LZM	1.2	53.6	3	0	0	-1	0	0	0	0	0	0	0	0	0	0	0	0	0	1	0	0	0	1	2	1	1	0	0	0	1	0	1	1	1	0	1	0	0	4	1	1	1
2LZM	1.1	38.8	2	0	-1	0	0	0	0	0	0	0	0	0	0	0	0	0	0	1	0	0	0	1	2	1	1	0	0	0	1	0	1	1	1	0	1	0	0	4	1	1	1
2LZM	1.3	42	2	0	-1	0	0	0	0	0	0	0	0	0	0	0	0	0	0	1	0	0	0	1	2	1	1	0	0	0	1	0	1	1	1	0	1	0	0	4	1	1	1
2LZM	0.6	46.2	2.5	0	-1	0	0	0	0	0	0	0	0	0	0	0	0	0	0	1	0	0	0	1	2	1	1	0	0	0	1	0	1	1	1	0	1	0	0	4	1	1	1
2LZM	-0.3	53.6	3	0	-1	0	0	0	0	0	0	0	0	0	0	0	0	0	0	1	0	0	0	1	2	1	1	0	0	0	1	0	1	1	1	0	1	0	0	4	1	1	1
2LZM	0.66	42	2	0	0	0	0	0	0	0	0	0	0	0	0	0	0	0	-1	1	0	0	0	1	2	1	1	0	0	0	1	0	1	1	1	0	1	0	0	4	1	1	1
2LZM	1.7	38.8	2	0	0	0	0	0	0	0	0	0	0	0	0	0	0	0	0	1	0	0	-1	1	2	1	1	0	0	0	1	0	1	1	1	0	1	0	0	4	1	1	1
2LZM	1.6	42	2	0	0	0	0	0	0	0	0	0	0	0	0	0	0	0	0	1	0	0	-1	1	2	1	1	0	0	0	1	0	1	1	1	0	1	0	0	4	1	1	1
2LZM	1.6	46.2	2.5	0	0	0	0	0	0	0	0	0	0	0	0	0	0	0	0	1	0	0	-1	1	2	1	1	0	0	0	1	0	1	1	1	0	1	0	0	4	1	1	1
2LZM	1.2	53.6	3	0	0	0	0	0	0	0	0	0	0	0	0	0	0	0	0	1	0	0	-1	1	2	1	1	0	0	0	1	0	1	1	1	0	1	0	0	4	1	1	1
2LZM	2.2	51.65	3	-1	0	0	0	0	0	0	0	0	0	0	0	0	0	0	0	0	0	0	1	2	2	1	0	1	1	1	2	0	1	1	0	2	1	0	0	1	0	0	3
2LZM	1.2	65.3	5.42	0	0	0	0	0	0	0	0	0	0	0	0	-1	0	0	0	0	0	0	1	2	2	1	0	1	1	1	2	0	1	1	0	2	1	0	0	1	0	0	3
2LZM	1.3	51.65	3	-1	0	0	0	0	0	0	0	0	0	0	0	0	0	0	0	0	0	0	1	1	1	1	0	0	1	1	3	0	0	1	0	3	2	0	1	2	0	0	2
2LZM	1.43	51.76	3.01	0	0	0	0	0	0	0	0	0	0	0	0	0	-1	0	0	0	0	0	1	1	1	1	0	0	1	1	3	0	0	1	0	3	2	0	1	2	0	0	2
2LZM	1.69	64.89	5.7	0	0	0	0	0	0	0	0	0	0	0	0	0	-1	0	0	0	0	0	1	1	1	1	0	0	1	1	3	0	0	1	0	3	2	0	1	2	0	0	2
2LZM	0.69	51.76	3.01	0	0	0	0	0	0	0	0	0	-1	0	0	0	0	0	0	0	0	0	1	1	1	1	0	0	1	1	3	0	0	1	0	3	2	0	1	2	0	0	2
2LZM	0.85	64.89	5.7	0	0	0	0	0	0	0	0	0	-1	0	0	0	0	0	0	0	0	0	1	1	1	1	0	0	1	1	3	0	0	1	0	3	2	0	1	2	0	0	2
2LZM	-0.27	40.75	2.02	-1	0	0	0	0	0	0	0	0	0	0	0	0	0	0	0	0	0	0	1	3	2	2	1	0	1	2	0	0	0	1	2	0	0	0	1	0	2	1	1
2LZM	-0.26	40.8	2	-1	0	0	0	0	0	0	0	0	0	0	0	0	0	0	0	0	0	0	1	3	2	2	1	0	1	2	0	0	0	1	2	0	0	0	1	0	2	1	1
2LZM	-0.15	41.47	2.03	-1	0	0	0	0	0	0	0	0	0	0	0	0	0	0	0	0	0	0	1	3	2	2	1	0	1	2	0	0	0	1	2	0	0	0	1	0	2	1	1
2LZM	-0.3	51.1	2.83	-1	0	0	0	0	0	0	0	0	0	0	0	0	0	0	0	0	0	0	1	3	2	2	1	0	1	2	0	0	0	1	2	0	0	0	1	0	2	1	1
2LZM	-0.26	53.08	3.01	-1	0	0	0	0	0	0	0	0	0	0	0	0	0	0	0	0	0	0	1	3	2	2	1	0	1	2	0	0	0	1	2	0	0	0	1	0	2	1	1
2LZM	-0.33	53.42	3	-1	0	0	0	0	0	0	0	0	0	0	0	0	0	0	0	0	0	0	1	3	2	2	1	0	1	2	0	0	0	1	2	0	0	0	1	0	2	1	1
2LZM	-0.39	66.51	5.4	-1	0	0	0	0	0	0	0	0	0	0	0	0	0	0	0	0	0	0	1	3	2	2	1	0	1	2	0	0	0	1	2	0	0	0	1	0	2	1	1
2LZM	-0.08	53.08	3.01	0	0	0	-1	0	0	0	0	0	0	0	0	0	0	0	0	0	0	0	1	3	2	2	1	0	1	2	0	0	0	1	2	0	0	0	1	0	2	1	1
2LZM	-0.2	53.08	3.01	0	0	0	0	0	-1	0	0	0	0	0	0	0	0	0	0	0	0	0	1	3	2	2	1	0	1	2	0	0	0	1	2	0	0	0	1	0	2	1	1
2LZM	0.68	53.08	3.01	0	0	0	0	0	0	0	-1	0	0	0	0	0	0	0	0	0	0	0	1	3	2	2	1	0	1	2	0	0	0	1	2	0	0	0	1	0	2	1	1
2LZM	-0.16	53.08	3.01	0	0	0	0	0	0	0	0	0	-1	0	0	0	0	0	0	0	0	0	1	3	2	2	1	0	1	2	0	0	0	1	2	0	0	0	1	0	2	1	1
2LZM	-0.09	53.08	3.01	0	0	0	0	0	0	0	0	0	0	-1	0	0	0	0	0	0	0	0	1	3	2	2	1	0	1	2	0	0	0	1	2	0	0	0	1	0	2	1	1
2LZM	-0.12	53.08	3.01	0	0	0	0	0	0	0	0	0	0	0	0	-1	0	0	0	0	0	0	1	3	2	2	1	0	1	2	0	0	0	1	2	0	0	0	1	0	2	1	1
2LZM	0.05	53.08	3.01	0	0	0	0	0	0	0	0	0	0	0	0	0	0	0	-1	0	0	0	1	3	2	2	1	0	1	2	0	0	0	1	2	0	0	0	1	0	2	1	1
2LZM	0.11	41.47	2.03	0	0	0	0	0	0	0	0	0	0	0	0	0	0	0	0	-1	0	0	1	3	2	2	1	0	1	2	0	0	0	1	2	0	0	0	1	0	2	1	1
2LZM	0.05	51.1	2.83	0	0	0	0	0	0	0	0	0	0	0	0	0	0	0	0	-1	0	0	1	3	2	2	1	0	1	2	0	0	0	1	2	0	0	0	1	0	2	1	1
2LZM	0.12	53.08	3.01	0	0	0	0	0	0	0	0	0	0	0	0	0	0	0	0	-1	0	0	1	3	2	2	1	0	1	2	0	0	0	1	2	0	0	0	1	0	2	1	1
2LZM	3.2	51.65	3	-1	0	0	0	0	0	0	0	0	0	0	0	0	0	0	0	0	0	0	1	1	3	2	0	0	0	1	1	0	1	0	1	0	1	1	0	5	1	0	1
2LZM	3.1	59	5.4	-1	0	0	0	0	0	0	0	0	0	0	0	0	0	0	0	0	0	0	1	1	3	2	0	0	0	1	1	0	1	0	1	0	1	1	0	5	1	0	1
2LZM	2.2	40	3	0	0	0	0	-1	0	0	0	0	0	0	0	0	0	0	0	0	0	0	1	1	3	2	0	0	0	1	1	0	1	0	1	0	1	1	0	5	1	0	1
2LZM	2	59	5.4	0	0	0	0	-1	0	0	0	0	0	0	0	0	0	0	0	0	0	0	1	1	3	2	0	0	0	1	1	0	1	0	1	0	1	1	0	5	1	0	1
2LZM	4.9	59	5.4	0	0	0	0	0	0	0	-1	0	0	0	0	0	0	0	0	0	0	0	1	1	3	2	0	0	0	1	1	0	1	0	1	0	1	1	0	5	1	0	1
2LZM	0.1	59	5.4	0	0	0	0	0	0	0	0	0	-1	0	0	0	0	0	0	0	0	0	1	1	3	2	0	0	0	1	1	0	1	0	1	0	1	1	0	5	1	0	1
2LZM	4.4	59	5.4	0	0	0	0	0	0	0	0	0	0	0	0	0	0	0	-1	0	0	0	1	1	3	2	0	0	0	1	1	0	1	0	1	0	1	1	0	5	1	0	1
2LZM	2.8	51.55	3	0	0	0	0	0	0	0	0	0	0	0	0	0	0	0	0	-1	0	0	1	1	3	2	0	0	0	1	1	0	1	0	1	0	1	1	0	5	1	0	1
2LZM	3	59	5.4	0	0	0	0	0	0	0	0	0	0	0	0	0	0	0	0	-1	0	0	1	1	3	2	0	0	0	1	1	0	1	0	1	0	1	1	0	5	1	0	1
2RN2	-0.73	50.1	3	1	0	0	0	0	0	0	0	0	0	0	0	0	0	0	0	0	0	0	-1	1	3	1	0	0	1	0	6	0	1	1	1	0	0	2	0	0	0	2	0
2RN2	-0.88	52.7	5.5	1	0	0	0	0	0	0	0	0	0	0	0	0	0	0	0	0	0	0	-1	1	3	1	0	0	1	0	6	0	1	1	1	0	0	2	0	0	0	2	0
2RN2	-0.8	53	3.2	1	0	0	0	-1	0	0	0	0	0	0	0	0	0	0	0	0	0	0	0	4	1	2	0	0	3	0	0	0	1	3	1	2	0	0	0	1	0	0	1
2RN2	1.9	53	3.2	1	0	0	-1	0	0	0	0	0	0	0	0	0	0	0	0	0	0	0	0	4	1	2	0	0	3	0	0	0	1	3	1	2	0	0	0	1	0	0	1
2RN2	1.5	53	3.2	1	0	0	0	0	-1	0	0	0	0	0	0	0	0	0	0	0	0	0	0	4	1	2	0	0	3	0	0	0	1	3	1	2	0	0	0	1	0	0	1
2RN2	-0.5	53	3.2	1	0	0	0	0	0	0	0	0	0	0	0	0	-1	0	0	0	0	0	0	4	1	2	0	0	3	0	0	0	1	3	1	2	0	0	0	1	0	0	1
2RN2	2.7	53	3.2	1	0	0	0	0	0	0	-1	0	0	0	0	0	0	0	0	0	0	0	0	4	1	2	0	0	3	0	0	0	1	3	1	2	0	0	0	1	0	0	1
2RN2	3.6	53	3.2	1	0	0	0	0	0	0	0	-1	0	0	0	0	0	0	0	0	0	0	0	4	1	2	0	0	3	0	0	0	1	3	1	2	0	0	0	1	0	0	1
2RN2	-1.9	53	3.2	1	0	0	0	0	0	0	0	0	-1	0	0	0	0	0	0	0	0	0	0	4	1	2	0	0	3	0	0	0	1	3	1	2	0	0	0	1	0	0	1
2RN2	5.9	53	3.2	1	0	0	0	0	0	0	0	0	0	0	-1	0	0	0	0	0	0	0	0	4	1	2	0	0	3	0	0	0	1	3	1	2	0	0	0	1	0	0	1
2RN2	-1.3	53	3.2	1	0	0	0	0	0	0	0	0	0	-1	0	0	0	0	0	0	0	0	0	4	1	2	0	0	3	0	0	0	1	3	1	2	0	0	0	1	0	0	1
2RN2	-0.5	53	3.2	1	0	0	0	0	0	0	0	0	0	0	0	-1	0	0	0	0	0	0	0	4	1	2	0	0	3	0	0	0	1	3	1	2	0	0	0	1	0	0	1
2RN2	1.8	53	3.2	1	0	-1	0	0	0	0	0	0	0	0	0	0	0	0	0	0	0	0	0	4	1	2	0	0	3	0	0	0	1	3	1	2	0	0	0	1	0	0	1
2RN2	1.6	53	3.2	1	0	0	0	0	0	0	0	0	0	0	0	0	0	-1	0	0	0	0	0	4	1	2	0	0	3	0	0	0	1	3	1	2	0	0	0	1	0	0	1
2RN2	1.2	53	3.2	1	0	0	0	0	0	-1	0	0	0	0	0	0	0	0	0	0	0	0	0	4	1	2	0	0	3	0	0	0	1	3	1	2	0	0	0	1	0	0	1
2RN2	1.8	53	3.2	1	0	0	0	0	0	0	0	0	0	0	0	0	0	0	-1	0	0	0	0	4	1	2	0	0	3	0	0	0	1	3	1	2	0	0	0	1	0	0	1
2RN2	0.8	53	3.2	1	0	0	0	0	0	0	0	0	0	0	0	0	0	0	0	-1	0	0	0	4	1	2	0	0	3	0	0	0	1	3	1	2	0	0	0	1	0	0	1
2RN2	-1.7	50.1	3	1	0	0	0	0	0	0	0	0	0	0	0	0	0	0	0	0	0	0	-1	4	1	2	0	0	3	0	0	0	1	3	1	2	0	0	0	1	0	0	1
2RN2	-1.7	53	3.2	1	0	0	0	0	0	0	0	0	0	0	0	0	0	0	0	0	0	0	-1	4	1	2	0	0	3	0	0	0	1	3	1	2	0	0	0	1	0	0	1
2RN2	2.3	53	3.2	1	0	0	0	0	0	0	0	0	0	0	0	0	0	0	0	0	0	-1	0	4	1	2	0	0	3	0	0	0	1	3	1	2	0	0	0	1	0	0	1
2RN2	-4	47	9	-1	0	0	1	0	0	0	0	0	0	0	0	0	0	0	0	0	0	0	0	0	0	1	1	1	1	1	3	0	1	2	1	1	1	2	1	1	0	0	1
2RN2	-2.4	50	3	-1	0	0	1	0	0	0	0	0	0	0	0	0	0	0	0	0	0	0	0	0	0	1	1	1	1	1	3	0	1	2	1	1	1	2	1	1	0	0	1
2RN2	-1	47	9	0	0	0	1	0	-1	0	0	0	0	0	0	0	0	0	0	0	0	0	0	0	0	1	1	1	1	1	3	0	1	2	1	1	1	2	1	1	0	0	1
2RN2	-1.1	50	3	0	0	0	1	0	-1	0	0	0	0	0	0	0	0	0	0	0	0	0	0	0	0	1	1	1	1	1	3	0	1	2	1	1	1	2	1	1	0	0	1
2RN2	-2.4	47	9	0	0	0	1	0	0	0	0	-1	0	0	0	0	0	0	0	0	0	0	0	0	0	1	1	1	1	1	3	0	1	2	1	1	1	2	1	1	0	0	1
2RN2	-0.4	50	3	0	0	0	1	0	0	0	0	-1	0	0	0	0	0	0	0	0	0	0	0	0	0	1	1	1	1	1	3	0	1	2	1	1	1	2	1	1	0	0	1
2RN2	-2	47	9	0	0	-1	1	0	0	0	0	0	0	0	0	0	0	0	0	0	0	0	0	0	0	1	1	1	1	1	3	0	1	2	1	1	1	2	1	1	0	0	1
2RN2	0.7	50	3	0	0	-1	1	0	0	0	0	0	0	0	0	0	0	0	0	0	0	0	0	0	0	1	1	1	1	1	3	0	1	2	1	1	1	2	1	1	0	0	1
2RN2	-2.7	47	9	0	0	0	1	0	0	0	0	0	0	0	0	0	0	0	-1	0	0	0	0	0	0	1	1	1	1	1	3	0	1	2	1	1	1	2	1	1	0	0	1
2RN2	-0.7	50	3	0	0	0	1	0	0	0	0	0	0	0	0	0	0	0	-1	0	0	0	0	0	0	1	1	1	1	1	3	0	1	2	1	1	1	2	1	1	0	0	1
2RN2	-1.1	47	9	-1	0	0	1	0	0	0	0	0	0	0	0	0	0	0	0	0	0	0	0	0	1	0	1	1	2	2	1	1	2	1	0	0	0	0	2	2	0	1	2
2RN2	0.1	50	3	-1	0	0	1	0	0	0	0	0	0	0	0	0	0	0	0	0	0	0	0	0	1	0	1	1	2	2	1	1	2	1	0	0	0	0	2	2	0	1	2
2RN2	-0.1	47	9	0	0	0	1	0	-1	0	0	0	0	0	0	0	0	0	0	0	0	0	0	0	1	0	1	1	2	2	1	1	2	1	0	0	0	0	2	2	0	1	2
2RN2	-0.5	50	3	0	0	0	1	0	-1	0	0	0	0	0	0	0	0	0	0	0	0	0	0	0	1	0	1	1	2	2	1	1	2	1	0	0	0	0	2	2	0	1	2
2RN2	-1.6	47	9	0	0	-1	1	0	0	0	0	0	0	0	0	0	0	0	0	0	0	0	0	0	1	0	1	1	2	2	1	1	2	1	0	0	0	0	2	2	0	1	2
2RN2	0.3	50	3	0	0	-1	1	0	0	0	0	0	0	0	0	0	0	0	0	0	0	0	0	0	1	0	1	1	2	2	1	1	2	1	0	0	0	0	2	2	0	1	2
2RN2	0.4	49.8	3	0	0	0	1	0	-1	0	0	0	0	0	0	0	0	0	0	0	0	0	0	1	1	1	2	0	0	0	1	0	0	1	6	0	0	1	0	1	2	0	2
2RN2	0.4	49.8	5.5	0	0	0	1	0	-1	0	0	0	0	0	0	0	0	0	0	0	0	0	0	1	1	1	2	0	0	0	1	0	0	1	6	0	0	1	0	1	2	0	2
2RN2	0.3	47	9	-1	0	0	0	0	1	0	0	0	0	0	0	0	0	0	0	0	0	0	0	3	2	2	0	0	2	0	0	0	1	2	0	2	0	0	0	3	0	1	1
2RN2	0.1	50	3	-1	0	0	0	0	1	0	0	0	0	0	0	0	0	0	0	0	0	0	0	3	2	2	0	0	2	0	0	0	1	2	0	2	0	0	0	3	0	1	1
2RN2	0.2	47	9	0	0	0	-1	0	1	0	0	0	0	0	0	0	0	0	0	0	0	0	0	3	2	2	0	0	2	0	0	0	1	2	0	2	0	0	0	3	0	1	1
2RN2	-0.2	50	3	0	0	0	-1	0	1	0	0	0	0	0	0	0	0	0	0	0	0	0	0	3	2	2	0	0	2	0	0	0	1	2	0	2	0	0	0	3	0	1	1
2RN2	-0.3	47	9	0	0	0	0	0	1	-1	0	0	0	0	0	0	0	0	0	0	0	0	0	3	2	2	0	0	2	0	0	0	1	2	0	2	0	0	0	3	0	1	1
2RN2	0.1	50	3	0	0	0	0	0	1	-1	0	0	0	0	0	0	0	0	0	0	0	0	0	3	2	2	0	0	2	0	0	0	1	2	0	2	0	0	0	3	0	1	1
2RN2	-0.7	50.1	3	-1	0	0	0	0	0	0	1	0	0	0	0	0	0	0	0	0	0	0	0	1	3	1	0	0	1	0	6	0	1	2	0	0	0	2	0	0	0	2	0
2RN2	-0.7	50.9	3	-1	0	0	0	0	0	0	1	0	0	0	0	0	0	0	0	0	0	0	0	1	3	1	0	0	1	0	6	0	1	2	0	0	0	2	0	0	0	2	0
2RN2	-0.5	52.5	5.5	-1	0	0	0	0	0	0	1	0	0	0	0	0	0	0	0	0	0	0	0	1	3	1	0	0	1	0	6	0	1	2	0	0	0	2	0	0	0	2	0
2RN2	-0.5	52.7	5.5	-1	0	0	0	0	0	0	1	0	0	0	0	0	0	0	0	0	0	0	0	1	3	1	0	0	1	0	6	0	1	2	0	0	0	2	0	0	0	2	0
2RN2	0.9	49.8	3	-1	0	0	0	0	0	0	1	0	0	0	0	0	0	0	0	0	0	0	0	0	1	1	1	0	0	3	1	1	2	0	1	0	0	0	2	2	2	1	1
2RN2	-0.67	50.1	3	0	0	0	-1	0	0	0	0	1	0	0	0	0	0	0	0	0	0	0	0	2	0	0	1	1	3	0	0	1	2	3	1	0	0	0	2	1	0	0	2
2RN2	0.17	52.7	5.5	0	0	0	-1	0	0	0	0	1	0	0	0	0	0	0	0	0	0	0	0	2	0	0	1	1	3	0	0	1	2	3	1	0	0	0	2	1	0	0	2
2RN2	-1	49.8	3	0	0	0	0	0	0	0	0	1	0	0	0	0	0	-1	0	0	0	0	0	2	0	0	1	1	3	0	0	1	2	3	1	0	0	0	2	1	0	0	2
2RN2	-1	50.1	3	0	0	0	0	0	0	0	0	1	0	0	0	0	0	-1	0	0	0	0	0	2	0	0	1	1	3	0	0	1	2	3	1	0	0	0	2	1	0	0	2
2RN2	-1	50.9	3	0	0	0	0	0	0	0	0	1	0	0	0	0	0	-1	0	0	0	0	0	2	0	0	1	1	3	0	0	1	2	3	1	0	0	0	2	1	0	0	2
2RN2	-1.1	52	5.5	0	0	0	0	0	0	0	0	1	0	0	0	0	0	-1	0	0	0	0	0	2	0	0	1	1	3	0	0	1	2	3	1	0	0	0	2	1	0	0	2
2RN2	-1.1	52.5	5.5	0	0	0	0	0	0	0	0	1	0	0	0	0	0	-1	0	0	0	0	0	2	0	0	1	1	3	0	0	1	2	3	1	0	0	0	2	1	0	0	2
2RN2	-1.1	52.7	5.5	0	0	0	0	0	0	0	0	1	0	0	0	0	0	-1	0	0	0	0	0	2	0	0	1	1	3	0	0	1	2	3	1	0	0	0	2	1	0	0	2
2RN2	0.03	50.1	3	0	-1	0	0	0	0	0	0	1	0	0	0	0	0	0	0	0	0	0	0	2	0	0	1	1	3	0	0	1	2	3	1	0	0	0	2	1	0	0	2
2RN2	-0.36	52.7	5.5	0	-1	0	0	0	0	0	0	1	0	0	0	0	0	0	0	0	0	0	0	2	0	0	1	1	3	0	0	1	2	3	1	0	0	0	2	1	0	0	2
2RN2	-0.2	49.8	3	0	-1	0	0	0	0	0	0	0	0	0	1	0	0	0	0	0	0	0	0	1	1	2	1	0	0	0	1	1	1	0	6	0	0	1	0	1	2	0	1
2RN2	0	49.8	5.5	0	-1	0	0	0	0	0	0	0	0	0	1	0	0	0	0	0	0	0	0	1	1	2	1	0	0	0	1	1	1	0	6	0	0	1	0	1	2	0	1
2RN2	-0.1	49.8	3	-1	0	0	0	0	0	0	0	0	0	0	1	0	0	0	0	0	0	0	0	1	1	1	2	0	0	0	1	0	0	1	6	0	0	1	0	1	2	0	2
2RN2	-0.1	49.8	5.5	-1	0	0	0	0	0	0	0	0	0	0	1	0	0	0	0	0	0	0	0	1	1	1	2	0	0	0	1	0	0	1	6	0	0	1	0	1	2	0	2
2RN2	-1.7	49.8	3	0	0	0	0	0	0	0	-1	0	0	0	1	0	0	0	0	0	0	0	0	1	1	1	2	0	0	0	1	0	0	1	6	0	0	1	0	1	2	0	2
2RN2	-1.9	49.8	5.5	0	0	0	0	0	0	0	-1	0	0	0	1	0	0	0	0	0	0	0	0	1	1	1	2	0	0	0	1	0	0	1	6	0	0	1	0	1	2	0	2
2RN2	-0.9	49.8	3	0	0	-1	0	0	0	0	0	0	0	0	1	0	0	0	0	0	0	0	0	1	1	1	2	0	0	0	1	0	0	1	6	0	0	1	0	1	2	0	2
2RN2	-0.9	49.8	5.5	0	0	-1	0	0	0	0	0	0	0	0	1	0	0	0	0	0	0	0	0	1	1	1	2	0	0	0	1	0	0	1	6	0	0	1	0	1	2	0	2
2RN2	-0.88	50.1	3	0	0	-1	0	0	0	0	0	0	0	0	1	0	0	0	0	0	0	0	0	1	1	1	2	0	0	0	1	0	0	1	6	0	0	1	0	1	2	0	2
2RN2	-0.88	52.7	5.5	0	0	-1	0	0	0	0	0	0	0	0	1	0	0	0	0	0	0	0	0	1	1	1	2	0	0	0	1	0	0	1	6	0	0	1	0	1	2	0	2
2RN2	-0.24	50.1	3	0	0	0	0	0	0	1	0	0	0	-1	0	0	0	0	0	0	0	0	0	0	1	1	1	0	0	3	1	1	2	1	0	0	0	0	2	2	2	1	1
2RN2	-0.3	50.1	3	0	0	0	0	0	0	1	0	0	0	-1	0	0	0	0	0	0	0	0	0	0	2	1	0	0	0	3	2	1	2	0	2	0	0	0	1	1	2	1	1
2RN2	-0.12	50.1	3	0	1	0	0	-1	0	0	0	0	0	0	0	0	0	0	0	0	0	0	0	1	2	2	0	0	2	0	1	0	0	1	1	2	1	0	1	4	0	1	0
2RN2	-0.44	52.7	5.5	0	1	0	0	-1	0	0	0	0	0	0	0	0	0	0	0	0	0	0	0	1	2	2	0	0	2	0	1	0	0	1	1	2	1	0	1	4	0	1	0
2RN2	0.5	49.8	3	-1	0	0	0	0	0	0	0	0	0	0	0	0	0	0	1	0	0	0	0	0	1	0	1	1	2	2	1	1	1	2	1	0	0	0	2	1	0	1	2
2RN2	2.4	49.8	3	0	0	0	0	0	0	0	-1	0	0	0	0	0	0	0	1	0	0	0	0	0	1	0	1	1	2	2	1	1	1	2	1	0	0	0	2	1	0	1	2
2RN2	0.5	49.8	3	0	0	0	0	0	0	0	0	0	0	-1	0	0	0	0	1	0	0	0	0	0	1	0	1	1	2	2	1	1	1	2	1	0	0	0	2	1	0	1	2
2RN2	0.2	49.8	3	0	0	0	0	0	0	0	0	0	0	0	0	0	0	0	1	-1	0	0	0	0	1	0	1	1	2	2	1	1	1	2	1	0	0	0	2	1	0	1	2
2RN2	-0.6	49.8	3	0	0	0	0	0	0	0	0	0	0	0	0	0	0	0	1	0	0	0	-1	0	1	0	1	1	2	2	1	1	1	2	1	0	0	0	2	1	0	1	2
2RN2	2.2	49.8	3	-1	0	0	0	0	0	0	0	0	0	0	0	0	0	0	0	0	0	0	1	0	1	0	1	0	0	3	1	1	3	1	0	0	0	0	2	2	1	1	2
2RN2	3.4	52	5.5	-1	0	0	0	0	0	0	0	0	0	0	0	0	0	0	0	0	0	0	1	0	1	0	1	0	0	3	1	1	3	1	0	0	0	0	2	2	1	1	2
2RN2	-0.7	49.8	3	0	0	0	0	0	0	0	0	0	-1	0	0	0	0	0	0	0	0	0	1	0	1	0	1	0	0	3	1	1	3	1	0	0	0	0	2	2	1	1	2
2RN2	-0.6	52	5.5	0	0	0	0	0	0	0	0	0	-1	0	0	0	0	0	0	0	0	0	1	0	1	0	1	0	0	3	1	1	3	1	0	0	0	0	2	2	1	1	2
2RN2	-1.1	49.8	3	0	0	0	0	0	0	0	0	0	0	-1	0	0	0	0	0	0	0	0	1	0	1	0	1	0	0	3	1	1	3	1	0	0	0	0	2	2	1	1	2
2RN2	-1.1	50.9	3	0	0	0	0	0	0	0	0	0	0	-1	0	0	0	0	0	0	0	0	1	0	1	0	1	0	0	3	1	1	3	1	0	0	0	0	2	2	1	1	2
2RN2	-0.9	52	5.5	0	0	0	0	0	0	0	0	0	0	-1	0	0	0	0	0	0	0	0	1	0	1	0	1	0	0	3	1	1	3	1	0	0	0	0	2	2	1	1	2
2RN2	-0.9	52.5	5.5	0	0	0	0	0	0	0	0	0	0	-1	0	0	0	0	0	0	0	0	1	0	1	0	1	0	0	3	1	1	3	1	0	0	0	0	2	2	1	1	2
2RN2	-0.1	49.8	3	1	0	0	0	0	0	0	0	0	0	0	0	0	0	0	0	-1	0	0	0	1	1	1	1	1	3	0	2	2	1	0	2	0	0	1	0	0	2	0	1
2RN2	0	52	5.5	1	0	0	0	0	0	0	0	0	0	0	0	0	0	0	0	-1	0	0	0	1	1	1	1	1	3	0	2	2	1	0	2	0	0	1	0	0	2	0	1
2RN2	-2	47	9	-1	0	0	1	0	0	0	0	0	0	0	0	0	0	0	0	0	0	0	0	5	2	2	1	1	3	0	1	1	0	1	0	1	0	1	0	0	0	0	0
2RN2	-0.8	50	3	-1	0	0	1	0	0	0	0	0	0	0	0	0	0	0	0	0	0	0	0	5	2	2	1	1	3	0	1	1	0	1	0	1	0	1	0	0	0	0	0
2RN2	-0.89	50	3	-1	0	0	1	0	0	0	0	0	0	0	0	0	0	0	0	0	0	0	0	5	2	2	1	1	3	0	1	1	0	1	0	1	0	1	0	0	0	0	0
2RN2	-1.51	53.1	5.5	-1	0	0	1	0	0	0	0	0	0	0	0	0	0	0	0	0	0	0	0	5	2	2	1	1	3	0	1	1	0	1	0	1	0	1	0	0	0	0	0
2RN2	-0.72	50	3	0	0	0	1	0	-1	0	0	0	0	0	0	0	0	0	0	0	0	0	0	5	2	2	1	1	3	0	1	1	0	1	0	1	0	1	0	0	0	0	0
2RN2	-0.86	53.1	5.5	0	0	0	1	0	-1	0	0	0	0	0	0	0	0	0	0	0	0	0	0	5	2	2	1	1	3	0	1	1	0	1	0	1	0	1	0	0	0	0	0
2RN2	-0.53	50	3	0	0	0	1	0	0	0	0	-1	0	0	0	0	0	0	0	0	0	0	0	5	2	2	1	1	3	0	1	1	0	1	0	1	0	1	0	0	0	0	0
2RN2	-0.5	50.9	3	0	0	0	1	0	0	0	0	-1	0	0	0	0	0	0	0	0	0	0	0	5	2	2	1	1	3	0	1	1	0	1	0	1	0	1	0	0	0	0	0
2RN2	-1.9	52.5	5.5	0	0	0	1	0	0	0	0	-1	0	0	0	0	0	0	0	0	0	0	0	5	2	2	1	1	3	0	1	1	0	1	0	1	0	1	0	0	0	0	0
2RN2	-1.94	53.1	5.5	0	0	0	1	0	0	0	0	-1	0	0	0	0	0	0	0	0	0	0	0	5	2	2	1	1	3	0	1	1	0	1	0	1	0	1	0	0	0	0	0
2RN2	-0.69	50	3	0	0	0	1	0	0	0	0	0	-1	0	0	0	0	0	0	0	0	0	0	5	2	2	1	1	3	0	1	1	0	1	0	1	0	1	0	0	0	0	0
2RN2	-1.27	53.1	5.5	0	0	0	1	0	0	0	0	0	-1	0	0	0	0	0	0	0	0	0	0	5	2	2	1	1	3	0	1	1	0	1	0	1	0	1	0	0	0	0	0
2RN2	-1.15	50	3	0	0	0	1	0	0	0	0	0	0	-1	0	0	0	0	0	0	0	0	0	5	2	2	1	1	3	0	1	1	0	1	0	1	0	1	0	0	0	0	0
2RN2	-1.51	53.1	5.5	0	0	0	1	0	0	0	0	0	0	-1	0	0	0	0	0	0	0	0	0	5	2	2	1	1	3	0	1	1	0	1	0	1	0	1	0	0	0	0	0
2RN2	-1.8	47	9	0	0	-1	1	0	0	0	0	0	0	0	0	0	0	0	0	0	0	0	0	5	2	2	1	1	3	0	1	1	0	1	0	1	0	1	0	0	0	0	0
2RN2	0.1	50	3	0	0	-1	1	0	0	0	0	0	0	0	0	0	0	0	0	0	0	0	0	5	2	2	1	1	3	0	1	1	0	1	0	1	0	1	0	0	0	0	0
2RN2	0.1	50	3	0	0	-1	1	0	0	0	0	0	0	0	0	0	0	0	0	0	0	0	0	5	2	2	1	1	3	0	1	1	0	1	0	1	0	1	0	0	0	0	0
2RN2	-0.89	53.1	5.5	0	0	-1	1	0	0	0	0	0	0	0	0	0	0	0	0	0	0	0	0	5	2	2	1	1	3	0	1	1	0	1	0	1	0	1	0	0	0	0	0
2RN2	-0.48	50	3	0	0	0	1	0	0	-1	0	0	0	0	0	0	0	0	0	0	0	0	0	5	2	2	1	1	3	0	1	1	0	1	0	1	0	1	0	0	0	0	0
2RN2	-1.32	53.1	5.5	0	0	0	1	0	0	-1	0	0	0	0	0	0	0	0	0	0	0	0	0	5	2	2	1	1	3	0	1	1	0	1	0	1	0	1	0	0	0	0	0
2RN2	-0.26	50	3	0	0	0	1	0	0	0	0	0	0	0	0	0	0	0	-1	0	0	0	0	5	2	2	1	1	3	0	1	1	0	1	0	1	0	1	0	0	0	0	0
2RN2	-1.08	53.1	5.5	0	0	0	1	0	0	0	0	0	0	0	0	0	0	0	-1	0	0	0	0	5	2	2	1	1	3	0	1	1	0	1	0	1	0	1	0	0	0	0	0
2RN2	-0.12	50	3	0	0	0	1	0	0	0	0	0	0	0	0	0	0	0	0	-1	0	0	0	5	2	2	1	1	3	0	1	1	0	1	0	1	0	1	0	0	0	0	0
2RN2	-1.08	53.1	5.5	0	0	0	1	0	0	0	0	0	0	0	0	0	0	0	0	-1	0	0	0	5	2	2	1	1	3	0	1	1	0	1	0	1	0	1	0	0	0	0	0
2RN2	-0.31	50	3	0	0	0	1	0	0	0	0	0	0	0	0	0	0	0	0	0	0	0	-1	5	2	2	1	1	3	0	1	1	0	1	0	1	0	1	0	0	0	0	0
2RN2	-1.12	53.1	5.5	0	0	0	1	0	0	0	0	0	0	0	0	0	0	0	0	0	0	0	-1	5	2	2	1	1	3	0	1	1	0	1	0	1	0	1	0	0	0	0	0
2RN2	-0.09	50.1	3	0	0	0	0	0	1	0	0	0	0	0	0	0	0	0	0	0	0	0	-1	2	0	0	0	0	1	2	3	3	1	1	2	0	0	1	0	0	2	0	1
2RN2	-0.74	52.7	5.5	0	0	0	0	0	1	0	0	0	0	0	0	0	0	0	0	0	0	0	-1	2	0	0	0	0	1	2	3	3	1	1	2	0	0	1	0	0	2	0	1
2RN2	1.1	50.1	3	0	0	0	0	0	1	0	0	0	0	0	-1	0	0	0	0	0	0	0	0	4	2	2	1	1	3	0	1	1	0	1	0	1	0	2	0	0	0	0	0
2RN2	0.22	52.7	5.5	0	0	0	0	0	1	0	0	0	0	0	-1	0	0	0	0	0	0	0	0	4	2	2	1	1	3	0	1	1	0	1	0	1	0	2	0	0	0	0	0
2RN2	0.06	50.1	3	0	-1	0	0	0	0	0	0	0	0	0	1	0	0	0	0	0	0	0	0	3	0	0	1	0	1	2	3	2	1	1	2	0	0	0	0	0	2	0	1
2RN2	-0.03	52.7	5.5	0	-1	0	0	0	0	0	0	0	0	0	1	0	0	0	0	0	0	0	0	3	0	0	1	0	1	2	3	2	1	1	2	0	0	0	0	0	2	0	1
2RN2	0.2	49.8	3	0	0	0	0	0	0	1	0	0	0	0	0	0	0	-1	0	0	0	0	0	2	1	0	1	0	1	3	1	1	1	2	2	0	0	0	0	0	3	0	1
2RN2	0.6	52	5.5	0	0	0	0	0	0	1	0	0	0	0	0	0	0	-1	0	0	0	0	0	2	1	0	1	0	1	3	1	1	1	2	2	0	0	0	0	0	3	0	1
2TRX	3.9	85.32	7	0	0	0	0	0	0	0	0	0	0	1	-1	0	0	0	0	0	0	0	0	1	1	1	0	0	1	0	3	0	2	3	2	0	1	1	0	1	0	1	1
2TRX	4	85.32	7	0	-1	0	0	0	0	0	0	0	0	1	0	0	0	0	0	0	0	0	0	1	1	1	0	0	1	0	3	0	2	3	2	0	1	1	0	1	0	1	1
3BLS	0.7	54.6	6.8	0	0	0	0	0	0	0	0	0	0	0	0	0	-1	0	0	0	0	1	0	3	1	1	0	0	0	1	3	0	1	2	0	0	1	1	2	1	1	1	0
3MBP	1.1	25	7.6	0	0	0	0	0	0	0	-1	0	0	0	0	0	0	0	0	0	0	0	1	0	0	1	1	0	2	0	3	0	3	1	3	0	0	0	0	0	1	1	1
3MBP	0	25	7.6	0	0	-1	1	0	0	0	0	0	0	0	0	0	0	0	0	0	0	0	0	3	0	0	2	0	0	1	2	1	2	0	1	0	2	2	0	1	1	0	1
3MBP	2.3	25	7.6	0	0	0	0	-1	0	0	1	0	0	0	0	0	0	0	0	0	0	0	0	1	0	2	1	0	2	0	4	0	1	1	3	0	1	0	0	0	1	1	1
3MBP	1.5	25	7.6	1	0	0	0	0	0	0	-1	0	0	0	0	0	0	0	0	0	0	0	0	3	0	3	0	0	3	0	0	0	0	4	2	0	1	1	1	0	0	1	0
3MBP	-0.7	25	7.6	0	0	0	0	0	0	0	0	0	-1	0	0	0	0	0	0	1	0	0	0	5	2	1	0	0	0	0	1	0	1	0	0	1	1	0	2	1	1	1	2
3MBP	3.2	25	7.6	0	0	0	-1	0	0	0	0	0	0	0	0	0	0	0	0	0	0	1	0	2	0	1	1	0	5	0	1	0	0	5	1	0	1	0	0	1	0	1	0
3SSI	-0.54	53.36	3.2	-1	0	0	0	0	0	0	0	0	0	0	0	1	0	0	0	0	0	0	0	0	1	0	2	1	1	0	1	0	0	2	0	2	0	2	0	2	0	1	4
3SSI	-0.55	53.36	7	-1	0	0	0	0	0	0	0	0	0	0	0	1	0	0	0	0	0	0	0	0	1	0	2	1	1	0	1	0	0	2	0	2	0	2	0	2	0	1	4
3SSI	-0.13	53.36	9.5	-1	0	0	0	0	0	0	0	0	0	0	0	1	0	0	0	0	0	0	0	0	1	0	2	1	1	0	1	0	0	2	0	2	0	2	0	2	0	1	4
3SSI	-1.08	53.36	3.2	0	0	0	-1	0	0	0	0	0	0	0	0	1	0	0	0	0	0	0	0	0	1	0	2	1	1	0	1	0	0	2	0	2	0	2	0	2	0	1	4
3SSI	-1.6	53.36	7	0	0	0	-1	0	0	0	0	0	0	0	0	1	0	0	0	0	0	0	0	0	1	0	2	1	1	0	1	0	0	2	0	2	0	2	0	2	0	1	4
3SSI	-1.25	53.36	9.5	0	0	0	-1	0	0	0	0	0	0	0	0	1	0	0	0	0	0	0	0	0	1	0	2	1	1	0	1	0	0	2	0	2	0	2	0	2	0	1	4
3SSI	-0.35	53.36	3.2	0	0	0	0	0	-1	0	0	0	0	0	0	1	0	0	0	0	0	0	0	0	1	0	2	1	1	0	1	0	0	2	0	2	0	2	0	2	0	1	4
3SSI	-1.05	53.36	7	0	0	0	0	0	-1	0	0	0	0	0	0	1	0	0	0	0	0	0	0	0	1	0	2	1	1	0	1	0	0	2	0	2	0	2	0	2	0	1	4
3SSI	-0.56	53.36	9.5	0	0	0	0	0	-1	0	0	0	0	0	0	1	0	0	0	0	0	0	0	0	1	0	2	1	1	0	1	0	0	2	0	2	0	2	0	2	0	1	4
3SSI	0.21	53.36	3.2	0	0	0	0	0	0	0	-1	0	0	0	0	1	0	0	0	0	0	0	0	0	1	0	2	1	1	0	1	0	0	2	0	2	0	2	0	2	0	1	4
3SSI	0.06	53.36	7	0	0	0	0	0	0	0	-1	0	0	0	0	1	0	0	0	0	0	0	0	0	1	0	2	1	1	0	1	0	0	2	0	2	0	2	0	2	0	1	4
3SSI	0.49	53.36	9.5	0	0	0	0	0	0	0	-1	0	0	0	0	1	0	0	0	0	0	0	0	0	1	0	2	1	1	0	1	0	0	2	0	2	0	2	0	2	0	1	4
3SSI	0.73	53.36	3.2	0	0	0	0	0	0	0	0	0	-1	0	0	1	0	0	0	0	0	0	0	0	1	0	2	1	1	0	1	0	0	2	0	2	0	2	0	2	0	1	4
3SSI	0.94	53.36	7	0	0	0	0	0	0	0	0	0	-1	0	0	1	0	0	0	0	0	0	0	0	1	0	2	1	1	0	1	0	0	2	0	2	0	2	0	2	0	1	4
3SSI	1.28	53.36	9.5	0	0	0	0	0	0	0	0	0	-1	0	0	1	0	0	0	0	0	0	0	0	1	0	2	1	1	0	1	0	0	2	0	2	0	2	0	2	0	1	4
3SSI	-1.27	53.36	3.2	0	0	0	0	0	0	0	0	0	0	0	-1	1	0	0	0	0	0	0	0	0	1	0	2	1	1	0	1	0	0	2	0	2	0	2	0	2	0	1	4
3SSI	-0.35	53.36	7	0	0	0	0	0	0	0	0	0	0	0	-1	1	0	0	0	0	0	0	0	0	1	0	2	1	1	0	1	0	0	2	0	2	0	2	0	2	0	1	4
3SSI	-0.05	53.36	9.5	0	0	0	0	0	0	0	0	0	0	0	-1	1	0	0	0	0	0	0	0	0	1	0	2	1	1	0	1	0	0	2	0	2	0	2	0	2	0	1	4
3SSI	0.13	53.36	3.2	0	0	0	0	0	0	0	0	0	0	-1	0	1	0	0	0	0	0	0	0	0	1	0	2	1	1	0	1	0	0	2	0	2	0	2	0	2	0	1	4
3SSI	0.25	53.36	7	0	0	0	0	0	0	0	0	0	0	-1	0	1	0	0	0	0	0	0	0	0	1	0	2	1	1	0	1	0	0	2	0	2	0	2	0	2	0	1	4
3SSI	0.55	53.36	9.5	0	0	0	0	0	0	0	0	0	0	-1	0	1	0	0	0	0	0	0	0	0	1	0	2	1	1	0	1	0	0	2	0	2	0	2	0	2	0	1	4
3SSI	0.46	53.36	3.2	0	0	0	0	0	0	0	0	0	0	0	0	1	0	0	0	0	0	0	-1	0	1	0	2	1	1	0	1	0	0	2	0	2	0	2	0	2	0	1	4
3SSI	0.66	53.36	7	0	0	0	0	0	0	0	0	0	0	0	0	1	0	0	0	0	0	0	-1	0	1	0	2	1	1	0	1	0	0	2	0	2	0	2	0	2	0	1	4
3SSI	0.95	53.36	9.5	0	0	0	0	0	0	0	0	0	0	0	0	1	0	0	0	0	0	0	-1	0	1	0	2	1	1	0	1	0	0	2	0	2	0	2	0	2	0	1	4
3SSI	6.78	82.21	7	-1	0	0	0	0	0	0	0	0	0	0	0	0	0	0	0	0	0	0	1	4	0	0	0	0	0	0	2	0	0	3	1	0	0	1	3	1	0	1	3
3SSI	6.93	82.21	9.5	-1	0	0	0	0	0	0	0	0	0	0	0	0	0	0	0	0	0	0	1	4	0	0	0	0	0	0	2	0	0	3	1	0	0	1	3	1	0	1	3
3SSI	5.69	82.21	7	0	0	0	0	0	0	0	0	0	0	0	0	0	-1	0	0	0	0	0	1	4	0	0	0	0	0	0	2	0	0	3	1	0	0	1	3	1	0	1	3
3SSI	5.33	82.21	9.5	0	0	0	0	0	0	0	0	0	0	0	0	0	-1	0	0	0	0	0	1	4	0	0	0	0	0	0	2	0	0	3	1	0	0	1	3	1	0	1	3
3SSI	10.3	82.21	7	0	0	0	0	0	0	0	-1	0	0	0	0	0	0	0	0	0	0	0	1	4	0	0	0	0	0	0	2	0	0	3	1	0	0	1	3	1	0	1	3
3SSI	9.31	82.21	9.5	0	0	0	0	0	0	0	-1	0	0	0	0	0	0	0	0	0	0	0	1	4	0	0	0	0	0	0	2	0	0	3	1	0	0	1	3	1	0	1	3
3SSI	0.84	82.21	7	0	0	0	0	0	0	0	0	0	-1	0	0	0	0	0	0	0	0	0	1	4	0	0	0	0	0	0	2	0	0	3	1	0	0	1	3	1	0	1	3
3SSI	0.94	82.21	9.5	0	0	0	0	0	0	0	0	0	-1	0	0	0	0	0	0	0	0	0	1	4	0	0	0	0	0	0	2	0	0	3	1	0	0	1	3	1	0	1	3
3SSI	2.21	82.21	7	0	0	0	0	0	0	0	0	0	0	-1	0	0	0	0	0	0	0	0	1	4	0	0	0	0	0	0	2	0	0	3	1	0	0	1	3	1	0	1	3
3SSI	2.52	82.21	9.5	0	0	0	0	0	0	0	0	0	0	-1	0	0	0	0	0	0	0	0	1	4	0	0	0	0	0	0	2	0	0	3	1	0	0	1	3	1	0	1	3
3SSI	5.92	82.21	7	0	0	0	0	0	0	0	0	0	0	0	0	-1	0	0	0	0	0	0	1	4	0	0	0	0	0	0	2	0	0	3	1	0	0	1	3	1	0	1	3
3SSI	5.43	82.21	9.5	0	0	0	0	0	0	0	0	0	0	0	0	-1	0	0	0	0	0	0	1	4	0	0	0	0	0	0	2	0	0	3	1	0	0	1	3	1	0	1	3
3SSI	1.35	53.36	3.2	-1	0	0	0	0	0	0	0	0	0	0	0	1	0	0	0	0	0	0	0	2	1	2	0	1	3	0	1	1	0	0	0	1	2	0	3	0	0	0	2
3SSI	2.8	80.7	9.5	-1	0	0	0	0	0	0	0	0	0	0	0	1	0	0	0	0	0	0	0	2	1	2	0	1	3	0	1	1	0	0	0	1	2	0	3	0	0	0	2
3SSI	2.32	82.21	7	-1	0	0	0	0	0	0	0	0	0	0	0	1	0	0	0	0	0	0	0	2	1	2	0	1	3	0	1	1	0	0	0	1	2	0	3	0	0	0	2
3SSI	7.1	80.7	9.5	0	0	0	0	0	0	0	-1	0	0	0	0	1	0	0	0	0	0	0	0	2	1	2	0	1	3	0	1	1	0	0	0	1	2	0	3	0	0	0	2
3SSI	6.82	82.21	7	0	0	0	0	0	0	0	-1	0	0	0	0	1	0	0	0	0	0	0	0	2	1	2	0	1	3	0	1	1	0	0	0	1	2	0	3	0	0	0	2
3SSI	2.01	53.36	3.2	0	0	0	0	0	0	0	0	0	-1	0	0	1	0	0	0	0	0	0	0	2	1	2	0	1	3	0	1	1	0	0	0	1	2	0	3	0	0	0	2
3SSI	2.29	80.7	9.5	0	0	0	0	0	0	0	0	0	-1	0	0	1	0	0	0	0	0	0	0	2	1	2	0	1	3	0	1	1	0	0	0	1	2	0	3	0	0	0	2
3SSI	1.89	82.21	7	0	0	0	0	0	0	0	0	0	-1	0	0	1	0	0	0	0	0	0	0	2	1	2	0	1	3	0	1	1	0	0	0	1	2	0	3	0	0	0	2
3SSI	-0.77	53.36	3.2	0	0	0	0	0	0	0	0	0	0	-1	0	1	0	0	0	0	0	0	0	2	1	2	0	1	3	0	1	1	0	0	0	1	2	0	3	0	0	0	2
3SSI	0.29	80.7	9.5	0	0	0	0	0	0	0	0	0	0	-1	0	1	0	0	0	0	0	0	0	2	1	2	0	1	3	0	1	1	0	0	0	1	2	0	3	0	0	0	2
3SSI	-0.15	82.21	7	0	0	0	0	0	0	0	0	0	0	-1	0	1	0	0	0	0	0	0	0	2	1	2	0	1	3	0	1	1	0	0	0	1	2	0	3	0	0	0	2
3SSI	1.35	53.36	3.2	0	0	0	0	0	0	0	0	0	0	0	0	1	0	0	0	0	0	0	-1	2	1	2	0	1	3	0	1	1	0	0	0	1	2	0	3	0	0	0	2
3SSI	2.22	80.7	9.5	0	0	0	0	0	0	0	0	0	0	0	0	1	0	0	0	0	0	0	-1	2	1	2	0	1	3	0	1	1	0	0	0	1	2	0	3	0	0	0	2
3SSI	1.84	82.21	7	0	0	0	0	0	0	0	0	0	0	0	0	1	0	0	0	0	0	0	-1	2	1	2	0	1	3	0	1	1	0	0	0	1	2	0	3	0	0	0	2
451C	-1.1	50.4	5	-1	0	0	0	0	0	0	0	0	0	0	0	0	1	0	0	0	0	0	0	1	0	1	1	2	2	0	1	1	0	1	2	0	1	1	0	0	0	0	2
451C	-0.6	50.4	5	0	0	0	0	0	1	0	0	0	0	0	0	0	0	0	0	0	0	-1	0	5	1	1	0	0	2	2	3	0	1	1	1	0	1	0	1	0	0	0	0
451C	-1.9	50.4	5	0	0	0	0	0	0	0	0	0	0	0	0	0	1	0	0	0	0	-1	0	7	0	0	1	0	2	1	2	0	0	0	2	0	1	1	0	0	0	1	1
451C	-0.5	50.4	5	0	-1	0	0	0	0	1	0	0	0	0	0	0	0	0	0	0	0	0	0	7	0	0	1	0	2	2	2	0	0	1	2	0	1	0	0	0	0	0	1
451C	-0.4	50.4	5	0	0	0	0	0	0	0	0	0	0	0	0	-1	0	0	0	0	0	0	1	2	0	1	1	2	1	0	1	1	1	1	3	1	1	0	0	1	0	0	2
451C	-1	50.4	5	0	0	0	0	0	0	0	0	0	-1	0	0	0	0	0	0	0	0	0	1	2	0	0	1	0	1	2	0	0	0	2	2	0	0	0	1	1	1	0	1
451C	-1.11	62.6	3.6	0	0	0	0	0	0	0	0	0	-1	0	0	0	0	0	0	0	0	0	1	2	0	0	1	0	1	2	0	0	0	2	2	0	0	0	1	1	1	0	1
4LYZ	0.45	74	6.4	0	0	0	0	0	0	0	0	0	0	0	0	0	1	0	0	0	0	-1	0	3	1	0	0	1	1	0	1	0	0	1	1	1	1	0	0	0	0	0	1
4LYZ	-1.4	74	6.4	1	0	0	0	0	0	0	0	0	-1	0	0	0	0	0	0	0	0	0	0	2	0	3	0	1	1	0	2	0	0	1	1	0	2	0	2	1	1	1	1
4LYZ	-1.8	74	6.4	1	0	0	0	0	0	0	0	0	0	-1	0	0	0	0	0	0	0	0	0	2	0	3	0	1	1	0	2	0	0	1	1	0	2	0	2	1	1	1	1
4LYZ	-1.2	74	6.4	1	0	0	0	0	0	0	0	0	0	0	0	0	0	0	0	0	0	0	-1	2	0	3	0	1	1	0	2	0	0	1	1	0	2	0	2	1	1	1	1
4LYZ	4.78	20	9.5	-1	0	0	0	1	0	0	0	0	0	0	0	0	0	0	0	0	0	0	0	2	0	2	2	1	0	0	1	0	2	0	2	0	0	0	4	1	0	0	2
4LYZ	-0.19	74	6.4	0	0	0	0	0	0	0	0	0	0	0	0	0	1	0	0	0	0	-1	0	3	0	3	0	1	1	1	1	0	0	1	1	0	2	0	1	2	1	0	1
4LYZ	1.89	65.6	2.7	-1	0	0	0	0	0	0	1	0	0	0	0	0	0	0	0	0	0	0	0	1	1	2	2	0	0	2	2	0	2	1	0	0	0	0	1	4	0	1	0
4LYZ	0.96	20	9.5	0	0	-1	0	0	0	0	1	0	0	0	0	0	0	0	0	0	0	0	0	1	1	2	2	0	0	2	2	0	2	1	0	0	0	0	1	4	0	1	0
4LYZ	0.98	65.6	2.7	-1	0	0	0	0	0	0	1	0	0	0	0	0	0	0	0	0	0	0	0	0	3	3	1	2	0	0	2	0	1	1	0	0	0	1	2	1	2	0	0
4LYZ	0.38	65.6	2.7	-1	0	0	0	0	0	0	1	0	0	0	0	0	0	0	0	0	0	0	0	0	2	3	1	3	0	0	2	0	1	1	0	0	0	2	1	1	2	0	0
4LYZ	-0.76	74	6.4	0	0	0	0	0	0	0	0	1	0	-1	0	0	0	0	0	0	0	0	0	3	2	1	1	1	1	0	2	1	0	2	1	1	0	0	1	0	0	2	0
4LYZ	4.4	74	6.4	-1	0	0	0	0	0	0	0	0	1	0	0	0	0	0	0	0	0	0	0	0	1	2	2	1	0	1	2	0	2	1	0	0	0	0	2	2	2	1	0
4LYZ	2.46	74	6.4	0	0	0	0	0	0	0	0	0	1	0	0	0	-1	0	0	0	0	0	0	0	1	2	2	1	0	1	2	0	2	1	0	0	0	0	2	2	2	1	0
4LYZ	0.45	74	6.4	0	0	0	0	0	0	0	0	0	1	-1	0	0	0	0	0	0	0	0	0	0	1	2	2	1	0	1	2	0	2	1	0	0	0	0	2	2	2	1	0
4LYZ	2.27	74	6.4	0	0	0	0	0	0	0	0	0	1	0	0	-1	0	0	0	0	0	0	0	0	1	2	2	1	0	1	2	0	2	1	0	0	0	0	2	2	2	1	0
4LYZ	4.96	74	6.4	0	0	0	0	0	0	0	0	0	1	0	0	0	0	0	0	-1	0	0	0	0	1	2	2	1	0	1	2	0	2	1	0	0	0	0	2	2	2	1	0
4LYZ	0.91	74	6.4	0	0	0	0	0	0	0	0	0	1	0	0	0	0	0	0	0	0	0	-1	0	1	2	2	1	0	1	2	0	2	1	0	0	0	0	2	2	2	1	0
4LYZ	6.7	20	9.5	0	0	0	-1	0	0	0	0	0	0	0	1	0	0	0	0	0	0	0	0	3	3	1	1	1	1	0	3	1	0	2	1	1	0	0	0	0	0	1	0
4LYZ	-0.28	66	2.7	0	0	0	0	0	0	0	0	0	0	0	0	1	-1	0	0	0	0	0	0	3	3	1	1	1	1	0	2	1	0	2	1	1	1	0	0	0	0	1	0
4LYZ	0.57	66	2.7	0	0	0	0	0	0	0	0	0	0	-1	0	1	0	0	0	0	0	0	0	3	3	1	1	1	1	0	2	1	0	2	1	1	1	0	0	0	0	1	0
4LYZ	1.06	74	6.4	0	0	1	0	0	0	0	0	0	0	0	-1	0	0	0	0	0	0	0	0	2	2	2	1	0	0	0	3	1	0	2	1	1	0	0	1	0	1	2	0
4LYZ	0.38	74	6.4	0	0	1	0	0	0	0	0	-1	0	0	0	0	0	0	0	0	0	0	0	1	2	2	0	2	0	0	1	0	1	3	0	0	0	2	4	1	0	0	0
4LYZ	2.15	20	9.5	0	0	-1	0	0	0	0	0	0	0	0	0	0	0	1	0	0	0	0	0	0	3	3	1	2	0	0	2	0	1	1	0	0	0	2	1	1	2	0	0
4LYZ	0.15	74	6.4	0	1	0	0	0	0	-1	0	0	0	0	0	0	0	0	0	0	0	0	0	0	2	2	1	1	0	0	3	1	0	2	1	1	0	0	1	0	1	2	1
4LYZ	0.04	74	6.4	0	1	0	0	0	0	0	0	0	0	0	-1	0	0	0	0	0	0	0	0	0	3	4	1	2	0	0	2	0	0	1	0	0	0	1	2	1	2	0	0
4LYZ	-0.23	74	6.4	0	1	0	0	0	0	0	0	0	0	0	-1	0	0	0	0	0	0	0	0	1	2	3	1	3	0	0	2	0	1	1	0	0	0	2	2	1	0	0	0
4LYZ	0.15	74	6.4	-1	0	0	0	0	0	0	0	0	0	0	0	0	0	0	1	0	0	0	0	3	0	1	1	1	0	0	0	0	2	2	2	0	0	0	4	1	0	0	2
4LYZ	2.31	74	6.4	0	0	0	-1	0	0	0	0	0	0	0	0	0	0	0	1	0	0	0	0	3	0	1	1	1	0	0	0	0	2	2	2	0	0	0	4	1	0	0	2
4LYZ	-0.99	74	6.4	0	0	0	0	0	0	0	0	0	0	0	0	0	0	0	1	-1	0	0	0	3	0	1	1	1	0	0	0	0	2	2	2	0	0	0	4	1	0	0	2
4LYZ	0.08	74	6.4	0	0	0	0	0	0	0	0	0	0	0	0	0	0	0	1	0	0	0	-1	3	0	1	1	1	0	0	0	0	2	2	2	0	0	0	4	1	0	0	2
4LYZ	3.07	74	6.4	0	0	0	0	0	0	0	0	0	0	0	0	0	0	0	1	0	0	-1	0	3	0	1	1	1	0	0	0	0	2	2	2	0	0	0	4	1	0	0	2
4LYZ	2.2	74	6.4	0	0	0	0	0	0	0	0	0	-1	0	0	0	0	0	0	1	0	0	0	3	1	4	1	0	1	1	1	0	0	0	1	0	2	0	1	3	0	0	0
4LYZ	0.27	74	6.4	0	0	0	0	0	0	0	0	0	0	0	0	0	0	0	-1	1	0	0	0	3	1	4	1	0	1	1	1	0	0	0	1	0	2	0	1	3	0	0	0
4LYZ	-0.76	74	6.4	-1	0	0	1	0	0	0	0	0	0	0	0	0	0	0	0	0	0	0	0	3	0	3	1	1	0	0	2	0	1	0	2	1	0	0	1	0	1	0	3
4LYZ	0	74	6.4	0	0	0	1	0	-1	0	0	0	0	0	0	0	0	0	0	0	0	0	0	3	0	3	1	1	0	0	2	0	1	0	2	1	0	0	1	0	1	0	3
4LYZ	-0.72	74	6.4	0	0	0	1	0	0	0	0	0	0	0	0	0	-1	0	0	0	0	0	0	3	0	3	1	1	0	0	2	0	1	0	2	1	0	0	1	0	1	0	3
4LYZ	-0.45	74	6.4	0	0	0	1	0	0	0	-1	0	0	0	0	0	0	0	0	0	0	0	0	3	0	3	1	1	0	0	2	0	1	0	2	1	0	0	1	0	1	0	3
4LYZ	-0.45	74	6.4	0	0	0	1	0	0	0	-1	0	0	0	0	0	0	0	0	0	0	0	0	3	0	3	1	1	0	0	2	0	1	0	2	1	0	0	1	0	1	0	3
4LYZ	-0.19	74	6.4	0	0	0	1	0	0	0	0	0	0	0	-1	0	0	0	0	0	0	0	0	3	0	3	1	1	0	0	2	0	1	0	2	1	0	0	1	0	1	0	3
4LYZ	-0.04	74	6.4	0	0	-1	1	0	0	0	0	0	0	0	0	0	0	0	0	0	0	0	0	3	0	3	1	1	0	0	2	0	1	0	2	1	0	0	1	0	1	0	3
4LYZ	0.08	74	6.4	0	0	0	1	0	0	-1	0	0	0	0	0	0	0	0	0	0	0	0	0	3	0	3	1	1	0	0	2	0	1	0	2	1	0	0	1	0	1	0	3
4LYZ	-0.27	74	6.4	0	-1	0	1	0	0	0	0	0	0	0	0	0	0	0	0	0	0	0	0	3	0	3	1	1	0	0	2	0	1	0	2	1	0	0	1	0	1	0	3
4LYZ	-0.87	74	6.4	0	0	0	1	0	0	0	0	0	0	0	0	0	0	0	-1	0	0	0	0	3	0	3	1	1	0	0	2	0	1	0	2	1	0	0	1	0	1	0	3
4LYZ	-0.02	65.6	2.7	-1	0	0	0	0	0	0	1	0	0	0	0	0	0	0	0	0	0	0	0	3	0	3	1	1	0	0	2	0	1	0	2	1	0	0	1	0	2	0	2
4LYZ	-0.38	74	6.4	0	-1	0	0	0	0	0	1	0	0	0	0	0	0	0	0	0	0	0	0	3	0	3	1	1	0	0	2	0	1	0	2	1	0	0	1	0	2	0	2
4LYZ	0.04	74	6.4	0	0	0	0	0	0	0	1	0	0	0	0	0	0	0	0	0	0	0	-1	3	0	3	1	1	0	0	2	0	1	0	2	1	0	0	1	0	2	0	2
4LYZ	1.46	65.6	2.7	-1	0	0	0	0	0	0	1	0	0	0	0	0	0	0	0	0	0	0	0	2	3	1	1	1	0	1	2	0	1	0	1	0	0	0	0	1	3	0	2
4LYZ	0.24	20	9.5	0	0	0	0	0	0	0	0	0	0	0	0	1	0	0	0	-1	0	0	0	2	2	3	1	0	0	0	2	0	1	0	2	1	0	0	1	0	2	0	2
4LYZ	-0.24	20	9.5	0	0	1	-1	0	0	0	0	0	0	0	0	0	0	0	0	0	0	0	0	3	1	2	1	1	0	0	2	0	1	0	2	1	0	0	1	0	2	0	2
4LYZ	0.45	74	6.4	0	0	0	0	0	0	1	0	-1	0	0	0	0	0	0	0	0	0	0	0	1	4	1	1	2	0	1	2	0	1	1	1	0	0	0	0	1	1	0	1
4LYZ	-0.68	74	6.4	0	1	0	0	0	0	0	0	-1	0	0	0	0	0	0	0	0	0	0	0	3	2	2	1	1	0	1	1	0	0	0	1	1	0	0	0	1	3	0	2
5CRO	-0.4	45	3	1	0	0	0	0	0	0	0	0	0	0	0	0	0	0	-1	0	0	0	0	3	1	2	0	0	0	1	1	1	4	1	2	0	1	0	1	1	0	0	0
5CRO	-2.8	45	3	0	0	0	0	0	0	1	0	0	0	-1	0	0	0	0	0	0	0	0	0	2	1	0	2	0	0	1	2	0	0	2	3	1	1	0	0	2	0	1	1
5CRO	-2.2	45	3	0	0	0	0	-1	0	0	0	0	0	0	0	0	0	0	0	0	0	1	0	3	0	1	1	0	0	1	1	1	2	1	3	0	0	0	1	2	0	1	1
5CRO	-2.2	45	7	0	0	0	0	-1	0	0	0	0	0	0	0	0	0	0	0	0	0	1	0	3	0	1	1	0	0	1	1	1	2	1	3	0	0	0	1	2	0	1	1
5CRO	-2.7	45	7	0	0	0	-1	0	0	0	0	0	0	0	0	0	0	0	0	0	0	1	0	3	0	1	1	0	0	1	1	1	2	1	3	0	0	0	1	2	0	1	1
5CRO	-0.4	45	7	0	0	0	0	0	0	0	0	0	0	0	0	0	-1	0	0	0	0	1	0	3	0	1	1	0	0	1	1	1	2	1	3	0	0	0	1	2	0	1	1
5CRO	-1.9	45	7	0	0	0	0	0	0	0	0	-1	0	0	0	0	0	0	0	0	0	1	0	3	0	1	1	0	0	1	1	1	2	1	3	0	0	0	1	2	0	1	1
5CRO	-1.1	45	7	0	0	0	0	0	0	0	0	0	0	-1	0	0	0	0	0	0	0	1	0	3	0	1	1	0	0	1	1	1	2	1	3	0	0	0	1	2	0	1	1
5CRO	-1.4	45	7	0	0	0	0	0	0	-1	0	0	0	0	0	0	0	0	0	0	0	1	0	3	0	1	1	0	0	1	1	1	2	1	3	0	0	0	1	2	0	1	1
5CRO	-0.9	45	7	0	0	0	0	0	0	0	0	0	0	0	0	0	0	0	0	0	0	1	-1	3	0	1	1	0	0	1	1	1	2	1	3	0	0	0	1	2	0	1	1
5CRO	0.1	45	7	0	0	0	0	0	0	0	0	0	0	0	0	0	0	0	0	0	-1	1	0	3	0	1	1	0	0	1	1	1	2	1	3	0	0	0	1	2	0	1	1
EYBPL	1.6	25	7	0	0	0	-1	0	0	0	0	1	0	0	0	0	0	0	0	0	0	0	0	0	2	2	2	0	1	1	4	1	1	0	1	0	0	0	0	1	0	1	2
EYBPL	5	25	7	0	0	-1	0	0	0	0	0	1	0	0	0	0	0	0	0	0	0	0	0	0	1	1	2	0	1	0	1	1	0	3	1	0	1	2	1	2	0	1	1
RPBPL	-0.43	51.5	8	0	0	0	0	0	0	-1	0	0	0	0	1	0	0	0	0	0	0	0	0	0	0	0	0	0	2	2	0	0	0	2	3	1	0	1	1	2	0	0	0
RPBPL	1.22	51.5	8	1	0	0	0	0	0	0	0	0	0	0	0	0	0	0	0	0	0	0	-1	2	0	3	0	0	0	1	5	0	1	2	0	2	1	0	1	0	0	0	1
RPBPL	2.99	51.5	8	1	0	0	0	0	0	0	0	0	0	0	0	0	0	0	0	-1	0	0	0	4	0	2	0	0	2	0	0	0	1	4	2	0	0	0	1	0	0	1	2
RPBPL	-0.66	53.4	8	-1	0	0	0	0	0	0	1	0	0	0	0	0	0	0	0	0	0	0	0	2	0	2	1	0	0	1	5	0	1	1	1	2	1	0	1	0	0	0	1
RPBPL	-0.87	53.4	8	-1	0	0	0	0	0	0	1	0	0	0	0	0	0	0	0	0	0	0	0	2	0	2	0	0	0	1	5	0	1	2	1	2	1	0	1	0	0	0	1
RPBPL	-0.79	53.4	8	0	0	-1	0	0	0	0	1	0	0	0	0	0	0	0	0	0	0	0	0	2	0	2	0	0	0	1	5	0	1	2	1	2	1	0	1	0	0	0	1
RPBPL	-0.68	53.4	8	0	0	0	0	0	0	0	1	0	0	0	0	0	0	0	-1	0	0	0	0	2	0	2	0	0	0	1	5	0	1	2	1	2	1	0	1	0	0	0	1
RPBPL	2.25	51.5	8	0	0	0	0	0	0	0	0	0	1	0	0	0	0	0	-1	0	0	0	0	2	1	0	0	0	4	0	0	0	2	0	0	2	1	1	3	0	0	2	1
RPBPL	-1.32	51.5	8	0	0	0	0	0	0	1	0	0	0	0	0	0	0	0	0	0	0	-1	0	1	0	1	1	0	2	1	2	0	0	2	4	2	0	0	2	0	0	0	1
RPBPL	0.02	51.5	8	0	0	0	0	0	0	1	0	0	0	0	0	0	0	0	0	0	0	-1	0	2	0	1	1	0	0	1	5	0	0	1	1	2	1	0	2	0	0	0	2
RPBPL	2.25	51.5	8	0	0	0	0	0	0	0	0	-1	0	0	0	0	0	0	0	0	0	1	0	2	2	1	1	0	3	0	1	0	1	3	4	0	0	0	0	0	0	1	0
RPBPL	-2.4	60	8	0	0	0	0	-1	0	0	0	0	0	0	0	0	0	0	0	0	0	1	0	2	1	0	0	0	3	1	0	0	2	1	0	2	0	1	3	0	0	2	1
ITHUP1	-0.3	50.2	6.6	0	0	0	0	0	1	0	0	0	0	0	0	0	0	-1	0	0	0	0	0	3	0	1	0	0	2	2	1	0	1	1	2	0	0	0	2	1	0	0	3
ITHUP1	0.3	50.2	6.6	0	-1	0	0	0	1	0	0	0	0	0	0	0	0	0	0	0	0	0	0	3	0	1	0	0	2	2	1	0	1	1	2	0	0	0	2	1	0	0	3
JG0184	1.91	25	6.6	0	0	0	0	1	0	0	0	0	0	0	0	0	0	0	-1	0	0	0	0	0	0	1	1	1	3	0	0	0	0	0	2	0	3	1	3	1	0	1	2
TLBP22	2.3	88.4	7.4	0	0	0	0	0	1	0	0	0	0	0	0	0	0	0	0	0	0	0	-1	0	0	1	2	0	1	0	6	0	2	1	2	0	1	0	1	1	1	0	0
TLBP22	2.1	88.4	7.4	0	-1	0	0	0	0	0	1	0	0	0	0	0	0	0	0	0	0	0	0	1	0	1	1	1	1	0	3	0	2	2	4	0	2	0	0	1	0	0	0
TLBP22	4	88.4	7.4	0	-1	0	0	0	0	0	1	0	0	0	0	0	0	0	0	0	0	0	0	1	0	1	1	0	1	0	1	0	1	2	1	0	1	3	1	2	0	1	2
TLBP22	0.4	88.4	7.4	0	0	0	-1	0	0	0	1	0	0	0	0	0	0	0	0	0	0	0	0	0	1	1	1	0	0	0	5	0	1	0	1	0	0	0	3	1	1	2	2
TLBP22	10.3	88.4	7.4	0	1	0	0	0	0	0	0	0	0	0	-1	0	0	0	0	0	0	0	0	1	1	0	1	2	0	0	3	1	0	2	1	2	3	0	1	0	0	0	1
TLBP22	17.4	88.4	7.4	0	1	0	0	0	0	0	0	0	0	0	0	0	0	0	-1	0	0	0	0	0	2	2	1	0	0	1	0	0	1	1	0	0	1	1	2	1	1	2	3
TLBP22	1.6	88.4	7.4	0	0	0	0	0	0	0	0	0	-1	0	0	0	0	0	0	1	0	0	0	0	0	0	2	0	0	2	2	0	0	0	2	0	1	2	2	2	0	2	2
TSEBAT	1.5	25	7.8	1	0	0	0	0	0	0	-1	0	0	0	0	0	0	0	0	0	0	0	0	2	2	1	2	0	1	1	2	0	0	2	0	0	2	1	0	1	0	0	2
TSEBAT	-0.2	25	7.8	1	0	0	0	0	0	0	0	0	0	0	0	0	0	0	0	0	0	0	-1	2	2	1	2	0	1	1	2	0	0	2	0	0	2	1	0	1	0	0	2
TSEBAT	-0.2	25	7.8	1	0	0	0	0	0	0	0	0	0	0	0	0	0	0	0	0	0	0	-1	2	2	1	2	0	1	1	2	0	0	2	0	0	2	1	0	1	0	0	2
TSEBAT	0.8	25	7.8	1	0	0	0	0	0	0	0	0	0	0	0	0	0	0	0	0	0	0	-1	2	2	1	2	0	1	1	2	0	0	2	0	0	2	1	0	1	0	0	2
TSEBAT	0.69	50	9	-1	0	0	0	1	0	0	0	0	0	0	0	0	0	0	0	0	0	0	0	4	1	0	0	1	2	1	1	0	1	2	0	1	2	1	0	1	0	0	1
TSEBAT	1.58	50	9	0	0	0	0	1	0	0	-1	0	0	0	0	0	0	0	0	0	0	0	0	4	1	0	0	1	2	1	1	0	1	2	0	1	2	1	0	1	0	0	1
TSEBAT	1.41	50	9	0	0	0	0	1	0	0	0	0	0	0	0	0	0	0	-1	0	0	0	0	4	1	0	0	1	2	1	1	0	1	2	0	1	2	1	0	1	0	0	1
TSEBAT	1.32	50	9	0	0	0	0	1	0	0	0	0	0	0	0	0	0	0	0	0	0	0	-1	4	1	0	0	1	2	1	1	0	1	2	0	1	2	1	0	1	0	0	1
TSEBAT	0.08	25	7	-1	0	0	0	0	1	0	0	0	0	0	0	0	0	0	0	0	0	0	0	3	0	0	3	0	1	0	2	0	1	4	0	0	1	2	1	0	0	0	1
TSEBAT	-0.59	25	9	-1	0	0	0	0	1	0	0	0	0	0	0	0	0	0	0	0	0	0	0	3	0	0	3	0	1	0	2	0	1	4	0	0	1	2	1	0	0	0	1
TSEBAT	-0.01	25	7	0	0	0	0	-1	1	0	0	0	0	0	0	0	0	0	0	0	0	0	0	3	0	0	3	0	1	0	2	0	1	4	0	0	1	2	1	0	0	0	1
TSEBAT	0.13	25	9	0	0	0	0	-1	1	0	0	0	0	0	0	0	0	0	0	0	0	0	0	3	0	0	3	0	1	0	2	0	1	4	0	0	1	2	1	0	0	0	1
TSEBAT	0.8	25	7	0	0	0	-1	0	1	0	0	0	0	0	0	0	0	0	0	0	0	0	0	3	0	0	3	0	1	0	2	0	1	4	0	0	1	2	1	0	0	0	1
TSEBAT	0.03	25	9	0	0	0	-1	0	1	0	0	0	0	0	0	0	0	0	0	0	0	0	0	3	0	0	3	0	1	0	2	0	1	4	0	0	1	2	1	0	0	0	1
TSEBAT	0.86	25	7	0	0	0	0	0	1	0	0	0	0	0	0	0	-1	0	0	0	0	0	0	3	0	0	3	0	1	0	2	0	1	4	0	0	1	2	1	0	0	0	1
TSEBAT	0.02	25	9	0	0	0	0	0	1	0	0	0	0	0	0	0	-1	0	0	0	0	0	0	3	0	0	3	0	1	0	2	0	1	4	0	0	1	2	1	0	0	0	1
TSEBAT	-0.08	25	7	0	0	0	0	0	1	0	-1	0	0	0	0	0	0	0	0	0	0	0	0	3	0	0	3	0	1	0	2	0	1	4	0	0	1	2	1	0	0	0	1
TSEBAT	-0.6	25	9	0	0	0	0	0	1	0	-1	0	0	0	0	0	0	0	0	0	0	0	0	3	0	0	3	0	1	0	2	0	1	4	0	0	1	2	1	0	0	0	1
TSEBAT	-0.33	25	7	0	0	0	0	0	1	0	0	-1	0	0	0	0	0	0	0	0	0	0	0	3	0	0	3	0	1	0	2	0	1	4	0	0	1	2	1	0	0	0	1
TSEBAT	-0.67	25	9	0	0	0	0	0	1	0	0	-1	0	0	0	0	0	0	0	0	0	0	0	3	0	0	3	0	1	0	2	0	1	4	0	0	1	2	1	0	0	0	1
TSEBAT	-0.46	25	7	0	0	0	0	0	1	0	0	0	-1	0	0	0	0	0	0	0	0	0	0	3	0	0	3	0	1	0	2	0	1	4	0	0	1	2	1	0	0	0	1
TSEBAT	-1.24	25	9	0	0	0	0	0	1	0	0	0	-1	0	0	0	0	0	0	0	0	0	0	3	0	0	3	0	1	0	2	0	1	4	0	0	1	2	1	0	0	0	1
TSEBAT	-0.2	25	7	0	0	0	0	0	1	0	0	0	0	0	-1	0	0	0	0	0	0	0	0	3	0	0	3	0	1	0	2	0	1	4	0	0	1	2	1	0	0	0	1
TSEBAT	-0.39	25	9	0	0	0	0	0	1	0	0	0	0	0	-1	0	0	0	0	0	0	0	0	3	0	0	3	0	1	0	2	0	1	4	0	0	1	2	1	0	0	0	1
TSEBAT	-0.44	25	7	0	0	0	0	0	1	0	0	0	0	-1	0	0	0	0	0	0	0	0	0	3	0	0	3	0	1	0	2	0	1	4	0	0	1	2	1	0	0	0	1
TSEBAT	-1.04	25	9	0	0	0	0	0	1	0	0	0	0	-1	0	0	0	0	0	0	0	0	0	3	0	0	3	0	1	0	2	0	1	4	0	0	1	2	1	0	0	0	1
TSEBAT	0.05	25	7	0	0	0	0	0	1	0	0	0	0	0	0	-1	0	0	0	0	0	0	0	3	0	0	3	0	1	0	2	0	1	4	0	0	1	2	1	0	0	0	1
[truncated: 49 more rows]
